# Supplementary material for: Integrative analysis of metabolite and transcriptome reveals the biosynthetic pathway and candidate genes for iridoid glycoside biosynthesis in Neopicrorhiza scrophulariiflora (Pennell) D.Y.Hong
Source: Front Plant Sci. 2025 Feb 3;16:1527477. doi: 10.3389/fpls.2025.1527477 (PMC11830703; doi:10.3389/fpls.2025.1527477)
Supplement: Supplementary file 2 [file Table1.xlsx]

## Sheet: Supplementary Table 1
number	primer name	sequence (5'-3')
	NkF3H5F	CCGGGATTGAAGGGTATGGG
	NkF3H5R	CCCTTGCACCTCATTAGGCA
	Nk2HFD4F	CTCCGCGATTTCACTCCACT
	Nk2HFD4R	AGCCTCTGAGACGAGGTGAT
	NkSQM1F	TATCGGAACAATACATTTTAGG
	NkSQM1R	TGCGAATCAATCCCACTC
	NkSQM4F	TCCAAGAAACGCCCAGAA
	NkSQM4R	CGCACCGACAACGATTAC
	NkSQM5F	GGATGACTACATTATCGGAACG
	NkSQM5R	CAGAGCAGCACCCGCAAC
	NkUGD5F	GCGACCCCTACTCACCCA
	NkUGD5R	ATCCGCAACCCCTTTCTC
	NkUGD7F	TCTTCACCCTCCTCCCTT
	NkUDG7R	AAACCCAGCATGTTCAGC
	NkF3H6F	AGCCTTCATTCACAAACG
	NkF3H6R	ACTTCTAAGCACCCAACT
	NkF3D3F	ACGCAACAGAAGTAGAAA
	NkF3D3R	GAGAATCCACTCCCCATC
	NkUPD2F	ATTTCATCAGTTTCTCCCAAGT
	NkUPD2R	AGATCACCCCATCAGGCT
	NkUPD3F	TGGGGTCATCTTATTCTC
	NkUPD3R	ACTGCTGCTTCATTATTT

## Sheet: Supplementary Table 2-1
ALL_sample_data
Index	Formula	Compounds	Class I	Class II	CAS	cpd_ID	kegg_map
Jmwn002494	C15H18O8	(2E)-3-[4-(β-D-glucopyranoside)-phenylacrylic]-acid	Phenolic acids	Phenolic acids	-	-	-
Zmyp004317	C16H18O8	(3,4,5-trihydroxytetrahydro-2H-pyran-2-yl)methyl (E)-3-(4-hydroxy-3-methoxyphenyl)acrylate	Phenolic acids	Phenolic acids	-	-	-
Hmcn001943	C29H36O16	(R)-Campneoside II*	Phenolic acids	Phenolic acids	-	-	-
Lmbp000728	C8H8O	(S)-2-Phenyloxirane	Phenolic acids	Phenolic acids	20780-54-5	C20782	ko01100
Lmnn002886	C23H26O11	1'-O-(3,4-Dihydroxyphenethyl)-O-caffeoyl-glucoside	Phenolic acids	Phenolic acids	-	-	-
Hmdp001663	C27H24O18	1,2,6-Tri-O-galloyl-β-D-glucose	Phenolic acids	Phenolic acids	79886-49-0	C04360	-
Lmsn005253	C29H26O15	1,2-Di-O-galloyl-3-O-Cinnamoyl-β-D-glucose	Phenolic acids	Phenolic acids	-	-	-
Lmsn005877	C29H26O15	1,2-Di-O-galloyl-4-O-Cinnamoyl-β-D-glucose	Phenolic acids	Phenolic acids	-	-	-
Lmsn004921	C29H26O15	1,2-Di-O-galloyl-5-O-Cinnamoyl-β-D-glucose	Phenolic acids	Phenolic acids	-	-	-
Lmsn004534	C29H26O15	1,2-Di-O-galloyl-6-O-Cinnamoyl-β-D-glucose	Phenolic acids	Phenolic acids	-	-	-
Lmfn001209	C27H24O18	1,3,6-Tri-O-galloyl-β-D-glucose	Phenolic acids	Phenolic acids	18483-17-5	C17458	-
Cmbp005523	C21H20O9	1,3-O-Dicaffeoylglycerol	Phenolic acids	Phenolic acids	-	-	-
MWSmce346	C25H24O12	1,3-O-Dicaffeoylquinic Acid (Cynarin)	Phenolic acids	Phenolic acids	30964-13-7	C10445	-
Wmhn001495	C20H20O14	1,4-Di-O-Galloyl-D-glucose	Phenolic acids	Phenolic acids	-	-	-
Lmsn003619	C29H26O17	1,4-Di-O-galloyl-3-O-caffeoyl-β-D-glucose*	Phenolic acids	Phenolic acids	-	-	-
Zbjn003605	C31H34O17	1,4-O-di-Caffeoyl-3-O-glucoside Quinic Acid*	Phenolic acids	Phenolic acids	-	-	-
Waxn005373	C31H32O16	1,5-O-dicaffeoyl-3-O-dimethylmalyl-quinic acid	Phenolic acids	Phenolic acids	-	-	-
Waxn004217	C31H34O17	1,5-O-dicaffeoyl-3-O-glucoside-quinic acid*	Phenolic acids	Phenolic acids	-	-	-
Lmsn004322	C24H24O12	1,6-Di-O-caffeoyl-β-D-glucose*	Phenolic acids	Phenolic acids	-	-	-
Lmsn004924	C30H28O17	1,6-Di-O-galloyl-3-O-Feruloyl-β-D-glucose	Phenolic acids	Phenolic acids	-	-	-
pmn001526	C20H20O14	1,6-Di-O-galloyl-β-D-glucose	Phenolic acids	Phenolic acids	-	C04101	-
Zbjp002681	C21H26O5	1,7-bis(4-hydroxy-3-methoxyphenyl)hept-1-ene-3-ol	Phenolic acids	Phenolic acids	-	-	-
Zbfn002690	C13H16O8	1-(4-Hydroxybenzoyl)Glucose; 25545-07-7	Phenolic acids	Phenolic acids	-	-	-
pmp000086	C13H16O6	1-Feruloyl-sn-glycerol	Phenolic acids	Phenolic acids	-	-	-
Wasn002933	C16H22O10	1-O-(3,4,5-Trimethoxybenzoyl)-B-D-Glucopyranoside	Phenolic acids	Phenolic acids	-	-	-
Lmtn000940	C14H18O10	1-O-(3,4-Dihydroxy-5-methoxy-benzoyl)-glucoside	Phenolic acids	Phenolic acids	-	-	-
Zbfn004509	C24H26O11	1-O-(3-Hydroxy-4-acetylpyroxy)-2-O-caffeoyl-glucoside	Phenolic acids	Phenolic acids	-	-	-
Zbjn003801	C32H36O17	1-O-(6'-O-feruloyl)glucoside-3-O-Caffeoyl Quinic Acid	Phenolic acids	Phenolic acids	-	-	-
WaYp005219	C15H16O7	1-O-(p-coumaroyl) 3-Hydroxy-3-methylglutaric acid	Phenolic acids	Phenolic acids	-	-	-
Lmsn002288	C21H28O14	1-O-Caffeoyl-(6-O-glucosyl)-β-D-glucose	Phenolic acids	Phenolic acids	-	-	-
Lmsn003953	C29H26O17	1-O-Caffeoyl-3,4-di-O-galloyl-β-D-glucose*	Phenolic acids	Phenolic acids	-	-	-
Lmsn004690	C36H28O21	1-O-Caffeoyl-3-O-galloyl-4,6-(S)-HHDP-β-D-glucose	Phenolic acids	Phenolic acids	-	-	-
Lmsn002937	C22H22O13	1-O-Caffeoyl-6-O-galloyl-β-D-glucose	Phenolic acids	Phenolic acids	-	-	-
pmn001420	C15H18O9	1-O-Caffeoyl-β-D-glucose*	Phenolic acids	Phenolic acids	14364-08-0	C10433	-
Lmsp004521	C29H24O15	1-O-Cinnamoyl-4,6-(S)-HHDP-β-D-glucose*	Phenolic acids	Phenolic acids	-	-	-
Lmsn004674	C15H18O7	1-O-Cinnamoyl-β-D-glucose	Phenolic acids	Phenolic acids	40004-96-4	-	-
pmb3062	C17H22O10	1-O-Eudesmoylquinic acid	Phenolic acids	Phenolic acids	-	-	-
Lmsn003318	C16H20O9	1-O-Feruloyl-β-D-glucose*	Phenolic acids	Phenolic acids	7196-71-6	C17759	-
pma3724	C17H20O9	1-O-Feruloylquinic acid	Phenolic acids	Phenolic acids	-	-	-
Lmsn005754	C22H22O11	1-O-Galloyl-2-O-Cinnamoyl-β-D-glucose	Phenolic acids	Phenolic acids	56994-83-3	-	-
Lmsn004323	C23H24O13	1-O-Galloyl-2-O-Feruloyl-β-D-glucose*	Phenolic acids	Phenolic acids	-	-	-
Lmsn004162	C22H22O12	1-O-Galloyl-2-O-p-Coumaroyl-β-D-glucose	Phenolic acids	Phenolic acids	94356-18-0	-	-
Lmsn004092	C23H24O13	1-O-Galloyl-3-O-Feruloyl-β-D-glucose*	Phenolic acids	Phenolic acids	-	-	-
Lmsn004090	C22H22O12	1-O-Galloyl-3-O-p-Coumaroyl-β-D-glucose	Phenolic acids	Phenolic acids	-	-	-
Lmsn003805	C23H24O13	1-O-Galloyl-4-O-Feruloyl-β-D-glucose*	Phenolic acids	Phenolic acids	-	-	-
Lmsn003582	C22H22O12	1-O-Galloyl-4-O-p-Coumaroyl-β-D-glucose	Phenolic acids	Phenolic acids	-	-	-
Lmsn005122	C22H22O11	1-O-Galloyl-6-O-Cinnamoyl-β-D-glucose*	Phenolic acids	Phenolic acids	115746-69-5	-	-
Lmsn003644	C23H24O13	1-O-Galloyl-6-O-Feruloyl-β-D-glucose*	Phenolic acids	Phenolic acids	-	-	-
Lmsn001014	C13H16O10	1-O-Galloyl-β-D-glucose*	Phenolic acids	Phenolic acids	58511-73-2	C01158	ko00999
pmb2871	C13H16O9	1-O-Gentisoyl-β-D-glucoside*	Phenolic acids	Phenolic acids	23445-11-6	-	-
Lmsn002247	C13H16O8	1-O-Salicyloyl-β-D-glucose*	Phenolic acids	Phenolic acids	60517-74-0	-	-
HJN003	C17H22O10	1-O-Sinapoyl-β-D-glucose	Phenolic acids	Phenolic acids	-	C01175	ko00940,ko01110
Lmtn002565	C14H18O9	1-O-Vanilloyl-D-Glucose	Phenolic acids	Phenolic acids	-	C20470	-
Lmsp003852	C29H24O16	1-O-p-Coumaroyl-4,6-(S)-HHDP-β-D-glucose	Phenolic acids	Phenolic acids	-	-	-
Lmsn003111	C15H18O8	1-O-p-Coumaroyl-β-D-glucose*	Phenolic acids	Phenolic acids	7139-64-2	C16827	-
pmb3068	C16H18O8	1-O-p-Coumaroylquinic acid	Phenolic acids	Phenolic acids	-	-	-
Cmbp005948	C21H20O8	1-O-p-Hydroxycinnamoyl-3-O-caffeoylglycerol	Phenolic acids	Phenolic acids	-	-	-
Sacn002893	C17H24O11	10-acetylmonomelittoside	Phenolic acids	Phenolic acids	-	-	-
MWSmce429	C8H8O3	2',6'-Dihydroxyacetophenone	Phenolic acids	Phenolic acids	699-83-2	-	-
mws1153	C31H38O16	2'-Acetylacteoside	Phenolic acids	Phenolic acids	94492-24-7	-	-
Lmfn000797	C20H20O14	2,3-Di-O-Galloyl-β-D-Glucose*	Phenolic acids	Phenolic acids	-	-	-
Lafp002342	C11H14O6	2,3-Dihydroxy-1-(4-hydroxy-3,5-dimethoxyphenyl)propan-1-one	Phenolic acids	Phenolic acids	33900-74-2	-	-
Lmbn013410	C14H22O	2,4-Di-Tert-Butylphenol*	Phenolic acids	Phenolic acids	96-76-4	-	-
mws0885	C7H6O4	2,4-Dihydroxybenzoic acid	Phenolic acids	Phenolic acids	89-86-1	-	-
mws0180	C7H6O4	2,5-Dihydroxybenzoic acid; Gentisic Acid*	Phenolic acids	Phenolic acids	490-79-9	C00628	ko00350,ko01100
Lakn000379	C28H42O18	2,5-Dihydroxyphenylacetate ethyl triglucoside	Phenolic acids	Phenolic acids	-	-	-
Lmln010063	C14H22O	2,6-Di-tert-butylphenol*	Phenolic acids	Phenolic acids	128-39-2	-	-
Lmdp002901	C15H22O8	2,6-Dihydroxy-4-isopropylphenyl-1-O-β-D-glucoside	Phenolic acids	Phenolic acids	-	-	-
Hmcn006267	C9H10O4	2,6-Dimethoxybenzoic acid	Phenolic acids	Phenolic acids	1466-76-8	-	-
Jmwn002117	C14H20O9	2-(3,4-dihydroxyphenyl)ethanediol 1-O-β-D-glucopyranoside*	Phenolic acids	Phenolic acids	-	-	-
Jmwn002057	C20H30O13	2-(3-β-D-glucopyranosyloxy-4-hydroxyphenyl)ethanol-1-O-β-D-glucopyranoside*	Phenolic acids	Phenolic acids	-	-	-
pme3083	C8H7NO3	2-(Formylamino)benzoic acid	Phenolic acids	Phenolic acids	3342-77-6	C05653	ko00380,ko01100
Lmtn003441	C15H20O7	2-Acetyl-3-hydroxyphenyl-1-O-glucoside	Phenolic acids	Phenolic acids	-	-	-
NK10253223	C8H9NO3	2-Amino-3-methoxybenzoic acid	Phenolic acids	Phenolic acids	3177-80-8	C05831	ko00380
Zbfn005497	C25H26O12	2-Feruloyl-6-caffeoyl glucoside	Phenolic acids	Phenolic acids	-	-	-
pmp000087	C13H16O6	2-Feruloyl-sn-glycerol	Phenolic acids	Phenolic acids	-	-	-
Lmgp002452	C14H18O9	2-Glucosyloxy-(4-hydroxyphenyl)acetic acid (Dhurrin acid)	Phenolic acids	Phenolic acids	-	-	-
Lmmn001643	C9H8O3	2-Hydroxycinnamic acid*	Phenolic acids	Phenolic acids	583-17-5	C01772	ko00360,ko00999,ko01100,ko01110
Hmsn002948	C18H26O11	2-Hydroxyphenol-1-O-glucosyl(6→1)rhamnoside	Phenolic acids	Phenolic acids	-	-	-
Lmxp001668	C9H10O2	2-Methoxy-4-ethenylphenol	Phenolic acids	Phenolic acids	7786-61-0	C17883	-
MWS2069	C8H10O2	2-Methoxy-4-methylphenol	Phenolic acids	Phenolic acids	93-51-6	-	-
Wacn002147	C21H24O15	2-O-(1'-O-glucosyl-p-Coumaroyl)hydroxycitric Acid	Phenolic acids	Phenolic acids	-	-	-
Zbfn003867	C23H24O12	2-O-(3,4-dihydroxyphenylacetyl)-6-O-caffeoylglucoside	Phenolic acids	Phenolic acids	-	-	-
Zbfn004301	C23H24O11	2-O-(4-carboxylic acid phenethyl)-6-O-caffeoyl glucoside	Phenolic acids	Phenolic acids	-	-	-
Wafn001957	C15H16O11	2-O-Caffeoylglucaric Acid	Phenolic acids	Phenolic acids	-	C03062	-
pmn001533	C26H30O19	2-O-Di-gallic acyl-Glucoside-Glucoside	Phenolic acids	Phenolic acids	-	-	-
Hmln000873	C13H16O10	2-O-Galloyl-D-glucose	Phenolic acids	Phenolic acids	-	-	-
Zbfn004397	C24H26O12	2-O-caffeoyl-5-O-(3-hydroxy-4-phenoxy)-6-acetylglucose	Phenolic acids	Phenolic acids	-	-	-
MWS1850	C8H10O2	2-Phenoxyethanol	Phenolic acids	Phenolic acids	122-99-6	-	-
ML10179289	C8H10O	2-Phenylethanol	Phenolic acids	Phenolic acids	60-12-8	C05853	ko00360
Labn004625	C19H28O10	2-Phenylethyl beta-primeveroside	Phenolic acids	Phenolic acids	129932-48-5	-	-
Lakn001671	C14H18O9	2-β-D-Glucopyranosyloxy-5-hydroxy-phenylacetic acid	Phenolic acids	Phenolic acids	-	-	-
Lakn003294	C15H20O9	2-β-D-Glucopyranosyloxy-5-hydroxyphenylacetic acidmethylester*	Phenolic acids	Phenolic acids	-	-	-
Wabn003563	C17H22O10	3'-O-Beta-D-Glucopyranosyl plumbagic acid	Phenolic acids	Phenolic acids	-	-	-
Lakn002368	C14H18O8	3,4,5-Trihydroxy-6-(hydroxymethyl)oxan-2-yl2-hydroxy-5-methylbenzoate	Phenolic acids	Phenolic acids	-	-	-
Wdtp004683	C19H28O8	3,4,5-Trihydroxy-6-[1-(4-methoxyphenyl)-4-methylpentan-3-yl]oxyoxane-2-carboxylic acid	Phenolic acids	Phenolic acids	-	-	-
Wdtp004079	C18H24O8	3,4,5-Trihydroxy-6-[4-(4-methyl-3-oxopentyl)phenoxy]oxane-2-carboxylic acid	Phenolic acids	Phenolic acids	-	-	-
Wdtp003420	C16H20O9	3,4,5-Trihydroxy-6-[[3-(4-methoxyphenyl)oxiran-2-yl]methoxy]oxane-2-carboxylic acid	Phenolic acids	Phenolic acids	-	-	-
Layp003558	C15H22O9	3,4,5-Trimethoxyphenol-1-O-β-D-glucoside	Phenolic acids	Phenolic acids	-	-	-
Wdtp010604	C20H30O7	3,4,5-trihydroxy-6-(4-octylphenoxy)oxane-2-carboxylic acid	Phenolic acids	Phenolic acids	-	-	-
Wdtp003528	C17H20O9	3,4,5-trihydroxy-6-[4-[[(2R)-5-oxooxolan-2-yl]methyl]phenoxy]oxane-2-carboxylic acid	Phenolic acids	Phenolic acids	-	-	-
MWStz043	C26H26O12	3,4-Di-O-caffeoylquinic acid methyl ester	Phenolic acids	Phenolic acids	114637-83-1	-	-
Zmhn004909	C21H18O13	3,4-Digalloylshikimic acid	Phenolic acids	Phenolic acids	-	-	-
pme2598	C8H8O4	3,4-Dihydroxybenzeneacetic acid*	Phenolic acids	Phenolic acids	102-32-9	C01161	ko00350,ko01100
mws0183	C7H6O4	3,4-Dihydroxybenzoic acid (Protocatechuic acid)*	Phenolic acids	Phenolic acids	99-50-3	C00230	ko00400,ko01100,ko01110
Sakn004407	C34H44O20	3,4-Dihydroxyphenethyl alcohol-8-O-[4-O-caffeoyl-β-D-apinosyl(1→3)-β-D-glucosyl(1→6)]-β-D-glucoside	Phenolic acids	Phenolic acids	-	-	-
Sakn002857	C19H28O12	3,4-Dihydroxyphenethyl alcohol-8-O-[β-D-apinosyl(1→3)]-β-D-glucoside	Phenolic acids	Phenolic acids	-	-	-
Sakn003347	C25H38O17	3,4-Dihydroxyphenylethanol-8-O-(β-D-apinosyl(1→3)-D-glucosyl(1→6)]-β-D-glucoside	Phenolic acids	Phenolic acids	-	-	-
MWSmce229	C9H10O4	3,4-Dimethoxybenzoic acid; Veratric acid	Phenolic acids	Phenolic acids	93-07-2	-	-
pmb2620	C11H12O4	3,4-Dimethoxycinnamic acid	Phenolic acids	Phenolic acids	2316-26-9	-	-
MWSmce284	C8H10O3	3,4-Dimethoxyphenol	Phenolic acids	Phenolic acids	2033-89-8	-	-
Lmjp003731	C26H26O12	3,4-O-Dicaffeoylquinic Acid Methyl Ester*	Phenolic acids	Phenolic acids	-	-	-
Wmyn000213	C21H24O12	3,4-di-hydroxyphenethyol alcohol 4-O-β-D-(6'-O-galloyol)-glucopyranoside	Phenolic acids	Phenolic acids	-	-	-
Jmwp002208	C8H10O3	3,4-dihydroxy phenylethanol	Phenolic acids	Phenolic acids	-	-	-
Lckn000312	C29H36O15	3,4-dihydroxy-β-phenylethoxy-O-α-L-rhamnopyranosyl(1→3)-6-O-caffeoyl(cis)-β-D-glucopyranoside	Phenolic acids	Phenolic acids	-	-	-
Laln005325	C21H30O11	3,4-dihydroxyallyl benzene-4-O-[α-L-rhamnosyl-(1→6)]-β-D-glucopyranoside	Phenolic acids	Phenolic acids	-	-	-
Jmwn002752	C30H38O16	3,4-dihydroxyphenethoxy-8-O-β-D-[6-O-(4-O-β-D-glucopyranosyl)-feruloyl]glucopyranoside	Phenolic acids	Phenolic acids	-	-	-
Jmwn002172	C14H20O8	3,4-dihydroxyphenylethanol-β-D-glucopyranoside*	Phenolic acids	Phenolic acids	-	-	-
Wmzn002116	C25H24O12	3,5-Dicaffeoylquinic acid	Phenolic acids	Phenolic acids	-	-	-
HJN037	C8H8O5	3,5-Dihydroxy-4-methoxybenzoic acid; 4-O-Methylgallic Acid	Phenolic acids	Phenolic acids	4319-02-2	-	-
Lmyp003371	C7H8O2	3,5-Dihydroxytoluene	Phenolic acids	Phenolic acids	504-15-4	C00727	-
Lmjp003822	C26H26O12	3,5-O-Dicaffeoylquinic Acid Methyl Ester*	Phenolic acids	Phenolic acids	159934-13-1	-	-
Lmsn004970	C24H24O12	3,6-Di-O-caffeoyl glucose*	Phenolic acids	Phenolic acids	-	-	-
MWS3046	C9H10O4	3-(3-Hydroxyphenyl)-3-hydroxypropanoic acid	Phenolic acids	Phenolic acids	3247-75-4	-	-
mws0346	C9H10O3	3-(3-Hydroxyphenyl)-propionic acid	Phenolic acids	Phenolic acids	621-54-5	C11457	ko00360,ko01100
mws0467	C9H10O3	3-(4-Hydroxyphenyl)-propionic acid	Phenolic acids	Phenolic acids	501-97-3	C01744	ko01100
Lafp002722	C17H24O10	3-Hydroxy-1-(4-hydroxy-3,5-dimethoxy-phenyl)-propan-1-one glucoside	Phenolic acids	Phenolic acids	-	-	-
pmn001690	C16H24O7	3-Hydroxy-4-isopropylbenzylalcohol-3-O-glucoside	Phenolic acids	Phenolic acids	-	-	-
MWSslk066	C8H8O4	3-Hydroxy-4-methoxybenzoic acid; Isovanillic Acid	Phenolic acids	Phenolic acids	645-08-9	-	-
MWSmce248	C9H8O3	3-Hydroxycinnamic Acid*	Phenolic acids	Phenolic acids	14755-02-3	C12621	ko00360,ko01100
MWS2058	C8H8O3	3-Methylsalicylic Acid	Phenolic acids	Phenolic acids	83-40-9	C14088	-
WaYp004929	C15H16O7	3-O-(p-coumaroyl) 3-Hydroxy-3-methylglutaric acid*	Phenolic acids	Phenolic acids	-	-	-
Lmsp004798	C29H24O15	3-O-Cinnamoyl-4,6-(S)-HHDP-β-D-glucose*	Phenolic acids	Phenolic acids	-	-	-
Zmhn003297	C21H20O14	3-O-Digalloyl quinic acid	Phenolic acids	Phenolic acids	-	-	-
pmb2833	C23H30O14	3-O-Feruloylquinic acid-O-glucoside	Phenolic acids	Phenolic acids	-	-	-
Hmln000659	C13H16O10	3-O-Galloyl-D-glucose*	Phenolic acids	Phenolic acids	-	-	-
pme0309	C8H8O5	3-O-Methylgallic Acid*	Phenolic acids	Phenolic acids	3934-84-7	C05616	-
Lmsp004151	C29H24O16	3-O-p-Coumaroyl-4,6-(S)-HHDP-β-D-glucose	Phenolic acids	Phenolic acids	-	-	-
pmn001421	C16H18O8	3-O-p-Coumaroylquinic acid	Phenolic acids	Phenolic acids	87099-71-6	-	-
pmb3072	C22H26O12	3-O-p-Coumaroylshikimic acid-O-glucoside	Phenolic acids	Phenolic acids	-	-	-
Lmtn003598	C18H24O8	3-Prenyl-4-O-glucosyloxy-4-hydroxybenzoic acid	Phenolic acids	Phenolic acids	-	-	-
Lckn000311	C31H40O15	3-hydroxy-4-methoxy-β-phenylethoxy-O-α-L-rhamnopyranosyl-(1→3)-4-O-feruloyl(trans)-β-D-glucopyranoside	Phenolic acids	Phenolic acids	-	-	-
Lmgp002593	C7H6O2	3-hydroxybenzaldehyde	Phenolic acids	Phenolic acids	100-83-4	C03067	-
MWS4301	C8H8O3	3-hydroxyphenylacetic acid*	Phenolic acids	Phenolic acids	621-37-4	C05593	ko00350,ko00360,ko01100
Yshj000013	C13H18O9	4,6-dimethoxy-2-methoxyphenyl-1-O-beta-D-glucopyranoside	Phenolic acids	Phenolic acids	-	-	-
MWSmce467	C9H10O2	4-Allylcatechol	Phenolic acids	Phenolic acids	1126-61-0	-	-
mws1336	C7H7NO2	4-Aminobenzoic acid	Phenolic acids	Phenolic acids	150-13-0	C00568	ko00790,ko01100,ko01240
Jmwn004308	C30H38O15	4-Dihydroxyphenethoxy-8-O-β-D-[6-O-(4-O-β-D-glucopyranosyl)-feruloyl]glucopyranoside	Phenolic acids	Phenolic acids	-	-	-
pmb2497	C9H10O5	4-Hydroxy-3-methoxymandelate	Phenolic acids	Phenolic acids	55-10-7	C05584	ko00350,ko01100
mws0749	C7H6O3	4-Hydroxybenzoic acid	Phenolic acids	Phenolic acids	99-96-7	C00156	ko00130,ko00790,ko01100,ko01110,ko01240
Lmhn003373	C11H10O7	4-Hydroxybenzoylmalic acid	Phenolic acids	Phenolic acids	-	-	-
Jmwn004371	C31H40O16	4-Hydroxyphenethoxy-8-O-β-D-[6-O-(4-O-β-D-glucopyranosyl)-sinapoyl]glucopyranoside	Phenolic acids	Phenolic acids	-	-	-
MWSmce370	C8H8O3	4-Hydroxyphenylacetic acid*	Phenolic acids	Phenolic acids	156-38-7	C00642	ko00350,ko00360,ko01100
Lmbn004847	C10H12O3	4-Methoxyphenylpropionic acid	Phenolic acids	Phenolic acids	-	-	-
pme2828	C6H5NO3	4-Nitrophenol	Phenolic acids	Phenolic acids	100-02-7	C00870	-
Wafn002319	C22H28O14	4-O-(3'-O-alpha-D-Glucopyranosyl)caffeoylquinic acid	Phenolic acids	Phenolic acids	1401352-63-3	-	-
Wafn002874	C22H28O14	4-O-(4'-O-alpha-D-Glucopyranosyl)caffeoylquinic acid	Phenolic acids	Phenolic acids	1401352-62-2	-	-
Zmhn002764	C22H22O12	4-O-(6'-O-Glucosylcaffeoyl)-3,4-dihydroxybenzoic acid	Phenolic acids	Phenolic acids	-	-	-
Zmhn002032	C28H34O15	4-O-(6'-O-Glucosylcaffeoylglucosyl)-4-hydroxybenzyl alcohol	Phenolic acids	Phenolic acids	-	-	-
Zmhn002782	C37H40O18	4-O-(6'-O-Glucosylcaffeoylglucosylcaffeoyl)-4-hydroxybenzyl alcohol	Phenolic acids	Phenolic acids	-	-	-
Zmhn003098	C38H42O18	4-O-(6'-O-Glucosylcaffeoylglucosylferuloyl)-4-hydroxybenzyl alcohol	Phenolic acids	Phenolic acids	-	-	-
Lmsn005333	C22H22O11	4-O-Galloyl-1-O-Cinnamoyl-β-D-glucose*	Phenolic acids	Phenolic acids	-	-	-
Wasn001246	C14H16O10	4-O-Galloylquinic Acid	Phenolic acids	Phenolic acids	110170-37-1	-	-
Zmhn000892	C13H18O8	4-O-Glucosyl-3,4-dihydroxybenzyl alcohol	Phenolic acids	Phenolic acids	-	-	-
Zmhn001358	C13H16O8	4-O-Glucosyl-4-hydroxybenzoic acid*	Phenolic acids	Phenolic acids	-	-	-
Zmhn002227	C17H22O10	4-O-Glucosyl-sinapate	Phenolic acids	Phenolic acids	-	C02919	-
Hmhn003518	C16H20O9	4-O-β-D-glucopyranosylferulic acid*	Phenolic acids	Phenolic acids	-	-	-
Zaln004057	C16H16O8	4-caffeoylshikimic acid	Phenolic acids	Phenolic acids	-	-	-
Zmhn002508	C21H28O12	4-p-Cumaroyl-rhamnosyl-(1→6)-D-glucose	Phenolic acids	Phenolic acids	-	-	-
Lmzn001582	C18H28O9	5'-Glucosyloxyjasmanic acid	Phenolic acids	Phenolic acids	-	-	-
Hmpp002596	C21H26O7	5'-Hydroxyhexahydrocurcumin	Phenolic acids	Phenolic acids	-	-	-
Zmhn001420	C8H6O4	5,7-Dihydroxy-1(3H)-isobenzofuranone*	Phenolic acids	Phenolic acids	27979-58-4	-	-
Hmtn001120	C14H20O8	5-(2-Hydroxyethyl)-2-O-glucosylphenol	Phenolic acids	Phenolic acids	-	-	-
MWSmce001	C9H8O4	5-Acetylsalicylic acid	Phenolic acids	Phenolic acids	13110-96-8	-	-
Lmmn003663	C14H18O9	5-Glucosyloxy-2-Hydroxybenzoic acid methyl ester	Phenolic acids	Phenolic acids	-	-	-
MWSslk149	C8H8O4	5-Methoxysalicylic acid	Phenolic acids	Phenolic acids	2612-02-4	-	-
MWSHC20125	C16H16O8	5-O-Caffeoylshikimic acid	Phenolic acids	Phenolic acids	73263-62-4	-	-
Lmgn003073	C17H20O9	5-O-Feruloylquinic acid	Phenolic acids	Phenolic acids	-	-	-
Zmhn001703	C13H16O10	5-O-Galloyl-D-hamamelose*	Phenolic acids	Phenolic acids	-	-	-
pmb3074	C16H18O8	5-O-p-Coumaroylquinic acid	Phenolic acids	Phenolic acids	1899-30-5	C12208	ko00940,ko00941,ko00945,ko01110
pmb3066	C22H26O12	5-O-p-Coumaroylshikimic acid O-glucoside	Phenolic acids	Phenolic acids	-	-	-
Lakp003115	C14H16O8	5-O-β-D-Glucopyranosyl-3-hydrobenzo(b)fu-ran-2-one	Phenolic acids	Phenolic acids	-	-	-
Smnp005894	C25H28O12	6'-O-Cinnamoyl-8-Epi-Arygioside	Phenolic acids	Phenolic acids	-	-	-
Hmbn002692	C22H30O14	6'-O-Feruloyl-D-sucrose	Phenolic acids	Phenolic acids	118230-77-6	-	-
Lmsn003628	C23H32O15	6'-O-Sinapoylsucrose*	Phenolic acids	Phenolic acids	-	-	-
pmn001739	C25H28O12	6'-Trans-Cinnamoyl-8-epikingisidic acid	Phenolic acids	Phenolic acids	-	-	-
Ymjm000116	C14H18O8	6-O-Acetylarbutin	Phenolic acids	Phenolic acids	10338-88-2	-	-
Zmhn001793	C15H18O9	6-O-Caffeoyl-D-glucose*	Phenolic acids	Phenolic acids	-	-	-
Zmhn002334	C16H20O9	6-O-Feruloyl-β-D-glucose	Phenolic acids	Phenolic acids	137887-25-3	-	-
Lmfn003035	C15H18O8	6-O-p-Coumaroyl-β-D-glucose*	Phenolic acids	Phenolic acids	114297-65-3	-	-
Wdtp004957	C21H30O10	6-[2,3-Dihydroxy-4-ethoxy-4-oxobutyl]-alpha-hydroxy-2-(4-methoxyphenyl)-1,3-dioxane-4-acetic acid ethyl ester	Phenolic acids	Phenolic acids	-	-	-
Wdtp004707	C15H18O7	6-[4-(Acetyloxymethyl)phenoxy]-4-hydroxyoxane-2-carboxylic acid	Phenolic acids	Phenolic acids	-	-	-
Lasp003707	C11H12O5	Acropyrone	Phenolic acids	Phenolic acids	-	-	-
Haxp004538	C29H36O15	Acteoside; Verbascoside*	Phenolic acids	Phenolic acids	61276-17-3	C10501	-
Lmqp002761	C19H20O4	Alnusonol	Phenolic acids	Phenolic acids	52330-12-8	-	-
Lmtn002233	C15H20O8	Androsin	Phenolic acids	Phenolic acids	531-28-2	-	-
pmb2654	C19H27NO12	Anthranilate-1-O-Sophoroside	Phenolic acids	Phenolic acids	-	-	-
mws1078	C7H7NO2	Anthranilic Acid	Phenolic acids	Phenolic acids	118-92-3	C00108	ko00380,ko00400,ko00996,ko00999,ko01100,ko01110,ko01230
MWSmce329	C9H12O4	Antiarol; 3,4,5-Trimethoxyphenol	Phenolic acids	Phenolic acids	642-71-7	C10765	-
MWSmce675	C12H16O7	Arbutin	Phenolic acids	Phenolic acids	497-76-7	C06186	ko00010
pme0241	C7H6O2	Benzoic acid	Phenolic acids	Phenolic acids	65-85-0	C00180	ko00996,ko01100,ko01110
Lmhn003240	C11H10O6	Benzoylmalic acid	Phenolic acids	Phenolic acids	22138-51-8	-	-
Labn003910	C18H26O10	Benzyl B-Primeveroside*	Phenolic acids	Phenolic acids	-	-	-
Hmln003529	C18H26O10	Benzyl β-primeveroside	Phenolic acids	Phenolic acids	130622-31-0	-	-
Lmtn002324	C19H28O11	Benzyl-(2''-O-glucosyl)glucoside	Phenolic acids	Phenolic acids	-	C17564	-
Cmjn004337	C18H26O10	Benzyl-(2''-O-xylosyl)glucoside*	Phenolic acids	Phenolic acids	-	-	-
Cmdn004237	C35H46O20	Betonyoside E	Phenolic acids	Phenolic acids	181301-30-4	-	-
Lmwp011196	C24H38O4	Bis(2-ethylhexyl)phthalate*	Phenolic acids	Phenolic acids	117-81-7	C03690	-
mws2120	C13H8O8	Brevifolin carboxylic acid	Phenolic acids	Phenolic acids	18490-95-4	-	-
MWSmce341	C16H22O4	Butyl isobutyl phthalate	Phenolic acids	Phenolic acids	17851-53-5	-	-
mws2212	C9H8O4	Caffeic acid	Phenolic acids	Phenolic acids	331-39-5	C01197	ko00940,ko01100,ko01110
MWSCX015	C9H8O3	Caffeic aldehyde	Phenolic acids	Phenolic acids	141632-15-7	C10945	ko00940,ko01110
Lmhn002574	C20H16O11	Caffeoyl(p-Hydroxybenzoyl)tartaric acid	Phenolic acids	Phenolic acids	-	-	-
mad2085	C22H18O11	Caffeoyl-p-coumaroyltartaric acid	Phenolic acids	Phenolic acids	-	-	-
Lmhn003494	C20H16O10	Caffeoylbenzoyltartaric acid	Phenolic acids	Phenolic acids	-	-	-
Qazp004008	C23H26O11	Calceolarioside B*	Phenolic acids	Phenolic acids	105471-98-5	-	-
Sakn004315	C28H34O15	Calceolarioside C*	Phenolic acids	Phenolic acids	-	-	-
Hmbp002025	C23H26O11	Calceolarioside D*	Phenolic acids	Phenolic acids	-	-	-
Sakn004343	C28H34O15	Calceolarioside E*	Phenolic acids	Phenolic acids	-	-	-
Hmcn002231	C30H38O16	Campneoside Ⅰ*	Phenolic acids	Phenolic acids	95519-12-3	-	-
MWSmce621	C22H18O12	Chicoric Acid	Phenolic acids	Phenolic acids	70831-56-0	C10437	-
mws0178	C16H18O9	Chlorogenic acid (3-O-Caffeoylquinic acid)*	Phenolic acids	Phenolic acids	327-97-9	C00852	ko00940,ko00941,ko00945,ko01110
mws0179	C17H20O9	Chlorogenic acid methyl ester	Phenolic acids	Phenolic acids	29708-87-0	-	-
Lmnn102707	C14H20O8	Cimidahurinine*	Phenolic acids	Phenolic acids	142542-89-0	-	-
MWS20194	C9H8O2	Cinnamic acid	Phenolic acids	Phenolic acids	140-10-3	C00423	ko00130,ko00360,ko00940,ko00996,ko00999,ko01100,ko01110
pmp001217	C30H38O15	Cistanoside C	Phenolic acids	Phenolic acids	94492-22-5	-	-
Haxp005132	C31H40O15	Cistanoside D	Phenolic acids	Phenolic acids	94492-21-4	-	-
Cmrn001690	C21H32O12	Cistanoside E	Phenolic acids	Phenolic acids	97400-08-3	-	-
Cmrp002584	C21H28O12	Cistanoside I	Phenolic acids	Phenolic acids	104806-91-9	-	-
Lmxn007001	C33H42O16	Cistanoside J	Phenolic acids	Phenolic acids	1617524-51-2	-	-
Lmxn007578	C35H44O17	Clerodenoside A; 2'',3''-Diacetylmartynoside	Phenolic acids	Phenolic acids	164022-75-7	-	-
mws0906	C16H22O8	Coniferin	Phenolic acids	Phenolic acids	531-29-3	C00761	ko00940,ko01110
mws0093	C10H12O3	Coniferyl alcohol	Phenolic acids	Phenolic acids	458-35-5	C00590	ko00940,ko00999,ko01100,ko01110
Hmgp001685	C29H34O15	Crenatoside	Phenolic acids	Phenolic acids	61276-16-2	C10481	-
mws2108	C16H18O9	Cryptochlorogenic acid (4-O-Caffeoylquinic acid)*	Phenolic acids	Phenolic acids	905-99-7	-	-
pmp001143	C23H28O12	Curculigine	Phenolic acids	Phenolic acids	156161-96-5	-	-
Lmzn001983	C16H24O10	D-Threo-guaiacylglycerol-7-O-β-D-glucoside	Phenolic acids	Phenolic acids	-	-	-
Hmsn002272	C15H20O8	Demethyl coniferin	Phenolic acids	Phenolic acids	-	-	-
Lmcp101902	C23H26O11	Desrhamnosylacteoside*	Phenolic acids	Phenolic acids	-	-	-
Lmcp101903	C23H26O11	Desrhamnosylisoacteoside*	Phenolic acids	Phenolic acids	-	-	-
Hmsp007050	C19H28O6	Diacetoxy-[4]-gingerdiol	Phenolic acids	Phenolic acids	863780-88-5	-	-
Lmgp003989	C25H22O11	Dicaffeoylshikimic acid	Phenolic acids	Phenolic acids	-	-	-
pmn001629	C20H20O14	Digalloylglucose*	Phenolic acids	Phenolic acids	-	-	-
Lmmn000774	C15H20O9	Dihydrocaffeoylglucose*	Phenolic acids	Phenolic acids	-	-	-
MWS20182	C10H12O4	Dihydroferulic Acid	Phenolic acids	Phenolic acids	1135-23-5	-	-
Wafn002827	C16H22O9	Dihydroferulic acid glucoside	Phenolic acids	Phenolic acids	-	-	-
Lmmp010562	C24H38O4	Diisooctyl Phthalate*	Phenolic acids	Phenolic acids	27554-26-3	C14577	-
MWSslk097	C10H10O4	Dimethyl phthalate	Phenolic acids	Phenolic acids	131-11-3	C11233	-
Hmyn001360	C18H20O4	Doitungbiphenyl A	Phenolic acids	Phenolic acids	-	-	-
mws1150	C35H46O20	Echinacoside	Phenolic acids	Phenolic acids	82854-37-3	C10450	-
Wcdp009119	C18H30O2	Elaidolinolenic acid	Phenolic acids	Phenolic acids	28290-79-1	-	-
MWSslk006	C10H12O4	Ethyl Vanillate	Phenolic acids	Phenolic acids	617-05-0	-	-
MWS1830	C9H10O3	Ethylsalicylate	Phenolic acids	Phenolic acids	118-61-6	-	-
Lhhp120814	C10H12O2	Eugenol	Phenolic acids	Phenolic acids	97-53-0	C10453	ko00940
mws0014	C10H10O4	Ferulic acid	Phenolic acids	Phenolic acids	537-98-4	C01494	ko00940,ko01100,ko01110
MWSmce083	C11H12O4	Ferulic acid methyl ester	Phenolic acids	Phenolic acids	2309-07-1	-	-
MWSHC2062	C16H20O9	Ferulic β-glucoside*	Phenolic acids	Phenolic acids	14364-12-6	-	-
pmb0108	C19H18O8	Feruloyl syringic acid	Phenolic acids	Phenolic acids	-	-	-
Lmhn003799	C24H22O12	Feruloylferuloyltartaric acid	Phenolic acids	Phenolic acids	-	-	-
Lmhn003074	C14H14O8	Feruloylmalic acid	Phenolic acids	Phenolic acids	-	-	-
Lmhn003801	C25H24O13	Feruloylsinapoyltartaric acid	Phenolic acids	Phenolic acids	-	-	-
Smhn005676	C20H22O10	Fortuneanoside G	Phenolic acids	Phenolic acids	1015781-29-9	-	-
pmn001672	C23H32O15	Furanofructosyl-α-D-(3-mustard acyl)glucoside*	Phenolic acids	Phenolic acids	-	-	-
pmn001671	C23H32O15	Furanofructosyl-α-D-(6-mustard acyl)glucoside*	Phenolic acids	Phenolic acids	-	-	-
Hmbp001276	C8H8O4	Gallacetophenone	Phenolic acids	Phenolic acids	528-21-2	-	-
pmb0475	C29H34O18	Gallic acid-4-O-(6'''-feruloyl)sophoroside	Phenolic acids	Phenolic acids	-	-	-
WaYn005157	C23H24O12	Gentisic acid 2-O-(6''-O-Feruloyl)Glucoside*	Phenolic acids	Phenolic acids	-	-	-
Hmtn001302	C13H16O8	Glucosyloxybenzoic acid	Phenolic acids	Phenolic acids	-	-	-
MWSHC2022	C15H20O10	Glucosyringic acid	Phenolic acids	Phenolic acids	33228-65-8	-	-
MWSprf147	C14H18O8	Glucovanillin	Phenolic acids	Phenolic acids	494-08-6	C19808	-
Cmyp005063	C21H28O9	Grandidentatin	Phenolic acids	Phenolic acids	15732-48-6	C10463	-
Lman002731	C15H18O9	Grevilloside F	Phenolic acids	Phenolic acids	1094004-50-8	-	-
Wbmn002079	C14H20O8	Grevilloside G*	Phenolic acids	Phenolic acids	791846-69-0	-	-
Lman004187	C21H24O11	Grevilloside L	Phenolic acids	Phenolic acids	1407163-59-0	-	-
Hahn001347	C21H30O14	Hebitol II	Phenolic acids	Phenolic acids	-	-	-
Lmap001821	C13H16O7	Helicide	Phenolic acids	Phenolic acids	80154-34-3	-	-
Lmcn101912	C29H36O17	Hellicoside	Phenolic acids	Phenolic acids	132278-04-7	C10466	-
pme1292	C8H8O4	Homogentisic acid*	Phenolic acids	Phenolic acids	451-13-8	C00544	ko00130,ko00350,ko01100,ko01240
WaYn002313	C16H22O10	Homosyringic Acid 4'-O-Glucoside	Phenolic acids	Phenolic acids	-	-	-
mws0008	C9H10O2	Hydrocinnamic acid	Phenolic acids	Phenolic acids	501-52-0	C05629	ko00360,ko01100
MA10014775	C6H6O2	Hydroquinone	Phenolic acids	Phenolic acids	123-31-9	C00530	ko00350,ko01100
Wafn003070	C16H20O10	Hydroxyferulic acid glucoside	Phenolic acids	Phenolic acids	-	-	-
MWSmce264	C8H10O3	Hydroxytyrosol	Phenolic acids	Phenolic acids	10597-60-1	-	-
Hmsn001911	C13H18O8	Idesin	Phenolic acids	Phenolic acids	20331-85-5	-	-
Hmgp001944	C29H36O15	Isoacteoside*	Phenolic acids	Phenolic acids	61303-13-7	-	-
pmn001382	C25H24O12	Isochlorogenic acid A*	Phenolic acids	Phenolic acids	2450-53-5	-	-
pmn001384	C25H24O12	Isochlorogenic acid C*	Phenolic acids	Phenolic acids	57378-72-0	-	-
Hmgp002033	C29H34O15	Isocrenatoside	Phenolic acids	Phenolic acids	221895-09-6	-	-
Sakn004920	C29H36O16	Isolugrandoside*	Phenolic acids	Phenolic acids	-	-	-
Wbmn005986	C31H40O15	Isomartynoside	Phenolic acids	Phenolic acids	94410-22-7	-	-
Lmmn001294	C14H20O9	Koaburaside*	Phenolic acids	Phenolic acids	41653-73-0	-	-
Hmcn001989	C34H44O19	Lavandulifolioside	Phenolic acids	Phenolic acids	-	-	-
Smcn000644	C14H20O9	Leonuriside A*	Phenolic acids	Phenolic acids	121748-12-7	-	-
Hmgp002146	C30H38O15	Leucosceptoside A	Phenolic acids	Phenolic acids	83529-62-8	-	-
mws0532	C36H30O16	Lithospermic acid B	Phenolic acids	Phenolic acids	121521-90-2	-	-
Li512113	C20H20O12	Maleoyl-caffeoylquinic acid	Phenolic acids	Phenolic acids	-	-	-
Lmfn001344	C20H20O13	Maplexin C (2,3-Di-O-Galloyl-1,5-Anhydro-D-Glucitol)*	Phenolic acids	Phenolic acids	-	-	-
Lmfn001258	C20H20O13	Maplexin D (2,4-Di-O-Galloyl-1,5-Anhydro-D-Glucitol)*	Phenolic acids	Phenolic acids	1355573-86-2	-	-
Lmcp101905	C31H40O15	Martynoside	Phenolic acids	Phenolic acids	67884-12-2	-	-
Lmbn004790	C11H14O4	Methyl 3-(3-hydroxy-4-methoxyphenyl)propanoate	Phenolic acids	Phenolic acids	129150-61-4	-	-
Lmfn001584	C21H22O14	Methyl 4,6-di-O-galloyl-D-glucoside	Phenolic acids	Phenolic acids	-	-	-
Zmgn004894	C8H8O3	Methyl 4-hydroxybenzoate*	Phenolic acids	Phenolic acids	99-76-3	-	-
Lmqp008175	C10H10O2	Methyl Cinnamate	Phenolic acids	Phenolic acids	103-26-4	C06358	-
Wbsp004755	C10H10O3	Methyl Hydroxycinnamate	Phenolic acids	Phenolic acids	80540-55-2	-	-
Lmdn003756	C10H10O4	Methyl caffeate	Phenolic acids	Phenolic acids	3843-74-1	C10477	-
MWSHC20168	C7H6O4	Methyl cumalate*	Phenolic acids	Phenolic acids	6018-41-3	-	-
Lmyn002788	C8H8O5	Methyl gallate*	Phenolic acids	Phenolic acids	99-24-1	-	-
Zblp002750	C10H12O3	Methyl-3-(3-hydroxyphenyl)Propionate	Phenolic acids	Phenolic acids	61389-68-2	-	-
Jmsp005717	C18H28O3	Methyl-6-Paradol	Phenolic acids	Phenolic acids	-	-	-
Smpn005620	C25H30O13	Minecoside*	Phenolic acids	Phenolic acids	51005-44-8	-	-
pmp000791	C15H10O5	Moracin Y*	Phenolic acids	Phenolic acids	1252581-54-6	-	-
Lmyn000160	C8H14O8	Mucic acid Dimethyl Ester	Phenolic acids	Phenolic acids	-	-	-
Lmyn000503	C13H12O11	Mucic acid-1,4-lactone-2-O-gallate	Phenolic acids	Phenolic acids	-	-	-
pme1816	C16H18O9	Neochlorogenic acid (5-O-Caffeoylquinic acid)*	Phenolic acids	Phenolic acids	906-33-2	C17147	-
Lmlp001416	C10H12O5	Oresbiusin A	Phenolic acids	Phenolic acids	136749-45-6	-	-
Sacn004878	C29H36O16	Orobanchoside*	Phenolic acids	Phenolic acids	-	-	-
Smnn002694	C19H28O11	Osmanthuside H[2-(4-Hydroxyphenyl)ethyl-β-D-apiosyl-(1→6)-β-D-glucoside]	Phenolic acids	Phenolic acids	149155-70-4	-	-
Lmjp003416	C37H42O14	Ovatoside B	Phenolic acids	Phenolic acids	-	-	-
pmn001554	C17H14O7	Petasiphenone	Phenolic acids	Phenolic acids	162616-81-1	-	-
mws1505	C17H16O4	Phenethyl caffeate	Phenolic acids	Phenolic acids	104594-70-9	C10484	-
MWS1848	C8H8O2	Phenyl acetate	Phenolic acids	Phenolic acids	122-79-2	C00548	-
Hmhn003067	C15H18O8	Phenylpropionic acid-O-β-D-glucopyranoside	Phenolic acids	Phenolic acids	-	-	-
NK10264324	C6H6O3	Phloroglucinol; 1,3,5-Benzenetriol	Phenolic acids	Phenolic acids	108-73-6	C02183	ko01100
pme0282	C8H6O4	Phthalic acid	Phenolic acids	Phenolic acids	88-99-3	C01606	ko01100,ko02010
pmp001285	C8H4O3	Phthalic anhydride	Phenolic acids	Phenolic acids	85-44-9	-	-
Cmrp003675	C23H26O11	Plantainoside A	Phenolic acids	Phenolic acids	-	-	-
mws1506	C29H36O16	Plantamajoside*	Phenolic acids	Phenolic acids	104777-68-6	C10485	-
MWSmce501	C8H8O4	Protocatechuic Acid Methyl Ester	Phenolic acids	Phenolic acids	2150-43-8	-	-
Wasn004683	C21H22O12	Protocatechuic acid 1-O-(Glucosylvanilloyl)	Phenolic acids	Phenolic acids	-	-	-
Wasn005803	C23H24O12	Protocatechuic acid 4-O-(6''-O-Feruloyl)Glucoside*	Phenolic acids	Phenolic acids	-	-	-
Lakn002165	C18H24O13	Protocatechuic acid glucosyl xyloside	Phenolic acids	Phenolic acids	-	-	-
pmn001367	C13H16O9	Protocatechuic acid-4-O-glucoside*	Phenolic acids	Phenolic acids	-	-	-
mws1358	C6H6O2	Pyrocatechol	Phenolic acids	Phenolic acids	120-80-9	C00090	ko01100
Cmdn004031	C29H36O16	R-Campneoside II	Phenolic acids	Phenolic acids	91050-24-7	-	-
Labn002291	C19H26O13	Rhamnosyl-gentisic acid-5-O-β-D-glucoside	Phenolic acids	Phenolic acids	-	-	-
Lmdp003146	C10H14O2	Rhododendrol*	Phenolic acids	Phenolic acids	501-96-2	-	-
Lman004552	C21H22O9	Robustaside A;[6'-p-Coumarylarbutin]	Phenolic acids	Phenolic acids	148810-39-3	-	-
MWS20155	C18H16O8	Rosmarinic acid	Phenolic acids	Phenolic acids	537-15-5	C01850	ko00350,ko01100
MWS20156	C19H18O8	Rosmarinic acid methyl ester	Phenolic acids	Phenolic acids	99353-00-1	-	-
Lmgn001670	C7H6O3	Salicylic acid	Phenolic acids	Phenolic acids	69-72-7	C00805	ko00996,ko01100,ko01110,ko04075
pmb3142	C13H16O8	Salicylic acid-2-O-glucoside	Phenolic acids	Phenolic acids	10366-91-3	-	-
Ymjm000148	C14H20O7	Salidroside	Phenolic acids	Phenolic acids	10338-51-9	C06046	ko00350,ko01100
Hmsn002598	C13H18O8	Salirepin	Phenolic acids	Phenolic acids	26652-12-0	-	-
Cmyp005062	C20H22O9	Salireposide	Phenolic acids	Phenolic acids	16955-55-8	-	-
Qaxp004688	C24H26O10	Scrophuloside A	Phenolic acids	Phenolic acids	-	-	-
Lmxp005131	C30H38O15	Scrophuside	Phenolic acids	Phenolic acids	1621720-38-4	-	-
Sakn005756	C31H40O16	Scroside B	Phenolic acids	Phenolic acids	-	-	-
Hahn000943	C20H30O13	Scroside D*	Phenolic acids	Phenolic acids	-	-	-
Sakn005077	C30H38O16	Scroside E*	Phenolic acids	Phenolic acids	-	-	-
pmn001459	C23H32O15	Sibiricose A6	Phenolic acids	Phenolic acids	241125-75-7	-	-
Lmbp002309	C17H22O9	Sinapaldehyde-4-O-Glucoside	Phenolic acids	Phenolic acids	154461-65-1	-	-
mws4085	C11H12O5	Sinapic acid	Phenolic acids	Phenolic acids	530-59-6	C00482	ko00940,ko01100,ko01110
pme3443	C11H12O4	Sinapinaldehyde	Phenolic acids	Phenolic acids	4206-58-0	C05610	ko00940,ko01100,ko01110
Lmhn002573	C17H20O11	Sinapoylglucuronic acid	Phenolic acids	Phenolic acids	-	-	-
Hmln002597	C10H9NaO4	Sodium ferulate	Phenolic acids	Phenolic acids	24276-84-4	-	-
pmn001743	C31H42O17	Specnuezhenide	Phenolic acids	Phenolic acids	39011-92-2	-	-
Zmln000899	C15H20O9	Syringaldehyde-4-O-glucoside	Phenolic acids	Phenolic acids	-	-	-
Lmdn004974	C23H26O10	Syringalide A	Phenolic acids	Phenolic acids	110344-60-0	-	-
mws0027	C9H10O5	Syringic acid	Phenolic acids	Phenolic acids	530-57-4	C10833	-
pmb0824	C25H28O13	Syringic acid-4-O-(6''-feruloyl)glucoside	Phenolic acids	Phenolic acids	-	-	-
mws0011	C17H24O9	Syringin	Phenolic acids	Phenolic acids	118-34-3	C01533	ko00940
Lmgn002253	C31H36O18	Syringoylcaffeoylquinic acid-D-glucose	Phenolic acids	Phenolic acids	-	-	-
pme0281	C8H6O4	Terephthalic acid*	Phenolic acids	Phenolic acids	100-21-0	C06337	ko01100
pmn001528	C28H18O17	Tetragallic Acid(3''-O-galloyl-4''-O-galloyl-4-O-galloyl-galloyl acid)	Phenolic acids	Phenolic acids	-	-	-
pmb0751	C16H16O7	Trans-5-O-(p-Coumaroyl)shikimate	Phenolic acids	Phenolic acids	-	C02947	ko00940,ko00941,ko00945,ko01100,ko01110
pmn001523	C21H14O13	Trigallic acid	Phenolic acids	Phenolic acids	2131-66-0	-	-
mws2368	C8H10O2	Tyrosol; 4-Hydroxyphenylethanol	Phenolic acids	Phenolic acids	501-94-0	C06044	ko00350,ko01100
mws0028	C8H8O4	Vanillic acid	Phenolic acids	Phenolic acids	121-34-6	C06672	-
Zmtn001661	C14H20O8	Vanilloloside	Phenolic acids	Phenolic acids	74950-96-2	-	-
Hmgn001278	C20H30O12	Verbasoside	Phenolic acids	Phenolic acids	61548-34-3	-	-
Lmpn005407	C36H48O20	Verpectoside C	Phenolic acids	Phenolic acids	-	-	-
Lmhn002321	C21H18O12	Vnilloylcaffeoyltartaric acid	Phenolic acids	Phenolic acids	-	-	-
Lcgn000234	C15H16O9	davidioside C	Phenolic acids	Phenolic acids	-	-	-
Jmyn002224	C16H22O9	glucoacetosyringone	Phenolic acids	Phenolic acids	86402-41-7	-	-
Wafn002807	C24H24O13	methyl 4-O-galloylchlorogenate	Phenolic acids	Phenolic acids	574747-58-3	-	-
Zalp003512	C17H20O9	methyl 5-caffeoylquinate	Phenolic acids	Phenolic acids	-	-	-
Wmmp000110	C14H18O9	mudanoside A	Phenolic acids	Phenolic acids	-	-	-
pma0675	C8H8O3	o-Anisic acid	Phenolic acids	Phenolic acids	579-75-9	-	-
mws1195	C10H10O3	p-Coumaric acid methyl ester	Phenolic acids	Phenolic acids	19367-38-5	-	-
Zmhn002301	C15H18O8	p-Coumaric acid-4-O-glucoside	Phenolic acids	Phenolic acids	117405-48-8	C06739	-
Lmhn002683	C22H18O11	p-Coumaroylcaffeoyltartaric acid	Phenolic acids	Phenolic acids	-	-	-
Lmhn002926	C13H12O7	p-Coumaroylmalic acid	Phenolic acids	Phenolic acids	-	-	-
Ymjm000152	C12H16O7	p-Hydroxypheny-β-D-allopyranoside	Phenolic acids	Phenolic acids	-	-	-
Ymjm000146	C21H22O10	p-Hydroxyphenyl 6-O-(E)-caffeoyl-β-D-glucopyranoside	Phenolic acids	Phenolic acids	-	-	-
Lckn000316	C30H44O5	picfeltarraegenin I	Phenolic acids	Phenolic acids	82145-63-9	-	-
Lckn000308	C37H46O18	picfeoside A	Phenolic acids	Phenolic acids	-	-	-
Sacn004532	C23H26O11	plantainoside B	Phenolic acids	Phenolic acids	-	-	-
Hahn001972	C29H36O16	plantainoside D*	Phenolic acids	Phenolic acids	147331-98-4	-	-
Sacn005211	C30H38O16	plantainoside E	Phenolic acids	Phenolic acids	-	-	-
Yphn003868	C29H36O16	plantalloside	Phenolic acids	Phenolic acids	-	-	-
Hahn002722	C24H26O10	scrophuloside B	Phenolic acids	Phenolic acids	886061-52-5	-	-
Lmbn002648	C9H8O3	α-Hydroxycinnamic Acid*	Phenolic acids	Phenolic acids	5801-57-0	C02763	ko00360,ko01100
Hmln002996	C29H36O16	β-Hydroxyacteoside	Phenolic acids	Phenolic acids	95587-86-3	C17528	-
Hmgn002038	C29H34O16	β-Oxoacteoside	Phenolic acids	Phenolic acids	-	-	-
Zbln004695	C30H38O16	β-methoxy-Forsythiaside C	Phenolic acids	Phenolic acids	-	-	-
Lmqn005179	C24H24O11	1,4,8-Trihydroxynaphthalene-1-O-[6'-O-(3''-methoxy-5''-hydryoxybenzoyl)]glucoside	Quinones	Quinones	-	-	-
Lmqp003022	C10H8O2	2,3-Dihydro-1,4-naphthoquinone	Quinones	Quinones	21545-31-3	-	-
Wmhp000055	C8H8O4	2,5-Dimethoxybenzoquinone*	Quinones	Quinones	3117-03-1	-	-
Zmsp001834	C8H8O4	2,6-Dimethoxy-1,4-benzoquinone*	Quinones	Quinones	530-55-2	C10331	-
Lmqn005782	C10H10O4	4,5,8-Trihydroxy-α-tetralone	Quinones	Quinones	-	-	-
Lmqn003292	C16H20O9	4,5,8-Trihydroxy-α-tetralone-5-O-glucoside*	Quinones	Quinones	-	-	-
Cmhp005227	C16H18O8	4,8-Dihydroxy Naphthol-1-O-glucoside	Quinones	Quinones	-	-	-
Zmdn011161	C15H12O3	Chrysophanol-9-anthrone	Quinones	Anthraquinone	491-58-7	C10314	-
Wcfn008271	C14H8O4	Danthron; 1,8-Dihydroxyanthraquinone	Quinones	Anthraquinone	117-10-2	C10312	-
Zbzn008048	C17H26O4	Embelin	Quinones	Quinones	550-24-3	-	-
Zmhn001905	C21H20O11	HydroxyAloe-emodin-8-O-glucoside	Quinones	Anthraquinone	-	-	-
Lhfp112906	C10H10O3	Isosclerone;(4S)-4,8-Dihydroxy-3,4-Dihydronaphthalene-1(2H)-One	Quinones	Quinones	54712-38-8	-	-
Wbwp006397	C20H20O6	(3r,4r)-3-(2h-1,3-benzodioxol-5-ylmethyl)-4-[(4-hydroxy-3-methoxyphenyl)methyl]oxolan-2-one*	Lignans and Coumarins	Lignans	-	-	-
Cmsp004305	C25H32O10	(7S,8R-Threo-3',4,9'-trihydroxy-3-methoxy-4',7-epoxy-neolignan-9-O-rhamnoside	Lignans and Coumarins	Lignans	-	-	-
Lmwp102713	C14H16O5	(S)-Peucedanol	Lignans and Coumarins	Coumarins	-	-	-
pmn001369	C32H42O17	1-Hydroxypineolin Diglucoside*	Lignans and Coumarins	Lignans	-	-	-
pmn001375	C26H32O12	1-Hydroxypinoresinol-1-O-Glucoside	Lignans and Coumarins	Lignans	81495-71-8	-	-
Zmcn003729	C26H32O12	1-Hydroxypinoresinol-4'-O-Glucoside	Lignans and Coumarins	Lignans	-	-	-
Lhmp122013	C26H28O13	2-(hydroxymethyl)-5-methoxy-3-(3-methoxy-4-((3,4,5-trihydroxy-6-(hydroxymethyl)tetrahydro-2H-pyran-2-yl)oxy)phenyl)-2,3-dihydro-9H-[1,4]dioxino[2,3-h]chromen-9-one	Lignans and Coumarins	Coumarins	-	-	-
Lahp003986	C21H22O10	3,4-Dihydro-4-(4'-hydroxyphenyl)-5,7-dihydroxycoumarin glucoside	Lignans and Coumarins	Coumarins	-	-	-
MWSHC20105	C20H20O7	4-ketopinoresinol	Lignans and Coumarins	Lignans	66288-89-9	-	-
Lmmn002260	C27H36O12	5'-Methoxyisolariciresinol-9'-O-glucoside	Lignans and Coumarins	Lignans	-	-	-
Hmln002355	C27H34O12	5'-Methoxymatairesinoside*	Lignans and Coumarins	Lignans	1691201-82-7	-	-
Wbwp010459	C20H22O5	5-[(2r,3s,4s,5s)-5-(2h-1,3-benzodioxol-5-yl)-3,4-dimethyloxolan-2-yl]-2-methoxyphenol	Lignans and Coumarins	Lignans	-	-	-
Wbmn002185	C20H14O7	6-Hydroxy-4-(4-hydroxy-3-methoxyphenyl)-7-methoxy-naphtho[2,3-c]furan-1,3-dione-1	Lignans and Coumarins	Lignans	-	-	-
zjgp122320	C9H6O3	6-hydroxycoumarin	Lignans and Coumarins	Coumarins	6093-68-1	-	-
Walp004391	C15H16O7	7-C-Glucosylcoumarin*	Lignans and Coumarins	Coumarins	-	-	-
Lmbp102601	C9H6O3	7-Hydroxycoumarin;Umbelliferone	Lignans and Coumarins	Coumarins	93-35-6	C09315	ko00999,ko01110
HX1342	C9H6O3	7-hydroxy-2H-1-benzopyran-2-one	Lignans and Coumarins	Coumarins	-	-	-
Ymjm000134	C25H32O11	7R-Dihydrodehydrodiconferyl alcohol 4-O-β-D-glucopyranoside	Lignans and Coumarins	Lignans	-	-	-
Lmxp004495	C9H6O3	8-Hydroxycoumarin	Lignans and Coumarins	Coumarins	2442-31-1	-	-
Sayp006468	C20H20O6	Acutissimalignan B*	Lignans and Coumarins	Lignans	-	-	-
Wbwn006953	C20H18O5	Cagayanone A	Lignans and Coumarins	Lignans	-	-	-
Zmpn002553	C15H16O9	Cichoriin*	Lignans and Coumarins	Coumarins	531-58-8	C09206	-
Lhnp110107	C20H24O7	Cycloolivil	Lignans and Coumarins	Lignans	3064-05-9	-	-
Zmdn003480	C26H34O12	Cycloolivil-6-O-glucoside	Lignans and Coumarins	Lignans	-	-	-
Labp005049	C22H22O9	Dalbergin glucoside*	Lignans and Coumarins	Coumarins	-	-	-
MWSmce017	C9H6O4	Daphnetin	Lignans and Coumarins	Coumarins	486-35-1	C03093	-
Wcdp001713	C15H16O9	Daphnetin-8-Glucoside	Lignans and Coumarins	Coumarins	20853-56-9	-	-
Lmsp004450	C20H22O6	Dehydrodiconiferyl alcohol	Lignans and Coumarins	Lignans	4263-87-0	-	-
Cmsp003083	C26H32O11	Dehydrodiconiferyl alcohol-4-O-glucoside*	Lignans and Coumarins	Lignans	107870-88-2	-	-
Lmsp003655	C26H32O11	Dehydrodiconiferyl alcohol-gamma'-O-glucoside*	Lignans and Coumarins	Lignans	-	-	-
Jmwn006041	C26H32O11	Dehydrodiconiferylalcohol-9'-O-glucoside	Lignans and Coumarins	Lignans	-	-	-
Sazp007580	C22H22O7	Deoxypodophyllotoxin	Lignans and Coumarins	Lignans	19186-35-7	-	-
Lmyn003971	C26H34O11	Dihydrodehydrodiconiferyl alcohol-4-O-glucoside*	Lignans and Coumarins	Lignans	-	-	-
mad1424	C17H14O13	Ditartaroyl-hydroxycoumarin	Lignans and Coumarins	Coumarins	-	-	-
MWSHC20189	C20H22O6	Epipinoresinol*	Lignans and Coumarins	Lignans	24404-50-0	-	-
WaYn003112	C21H28O10	Erythro-Guaiacylglycerol-β-threo-syringylglycerol Ether	Lignans and Coumarins	Lignans	1313434-74-0	-	-
mws1013	C9H6O4	Esculetin (6,7-Dihydroxycoumarin)	Lignans and Coumarins	Coumarins	305-01-1	C09263	ko00999,ko01110
Lmbn001162	C15H16O9	Esculetin-7-O-glucoside*	Lignans and Coumarins	Coumarins	-	-	-
mws1015	C15H16O9	Esculin (6,7-Dihydroxycoumarin-6-O-glucoside)*	Lignans and Coumarins	Coumarins	531-75-9	C09264	-
Lbhp011917	C21H26O14	Esculin glucoside	Lignans and Coumarins	Coumarins	-	-	-
pmn001371	C27H34O12	Eucommin A*	Lignans and Coumarins	Lignans	99633-12-2	C10560	-
Lhhp102922	C21H22O6	Fargesin	Lignans and Coumarins	Lignans	31008-19-2	C16957	-
WaYn006734	C42H50O16	Hedyotisol A*	Lignans and Coumarins	Lignans	95732-59-5	-	-
WaYn006941	C42H50O16	Hedyotisol B*	Lignans and Coumarins	Lignans	95839-45-5	-	-
Lhhp102904	C20H20O6	Horsfieldin*	Lignans and Coumarins	Lignans	-	-	-
Lamp006225	C16H18O8	Hydroxymethyl coumarin glucoside	Lignans and Coumarins	Coumarins	-	-	-
Lmjp003090	C17H20O10	Isofraxidin-7-O-glucoside*	Lignans and Coumarins	Coumarins	483-91-0	-	-
Lmmn002274	C26H34O11	Isolariciresinol-9'-O-glucoside*	Lignans and Coumarins	Lignans	63358-12-3	-	-
Zmdn003762	C23H34O14	Isosyringinoside	Lignans and Coumarins	Lignans	152686-85-6	-	-
HJN083	C26H34O11	Lariciresinol-4'-O-glucoside	Lignans and Coumarins	Lignans	143663-00-7	-	-
Qatp010618	C20H22O5	Lignans Machilin F	Lignans and Coumarins	Lignans	-	-	-
Hmcn002743	C22H26O8	Lirioresinol A	Lignans and Coumarins	Lignans	-	-	-
Lbhp011923	C17H20O10	Mandshurin*	Lignans and Coumarins	Coumarins	32451-87-9	-	-
Lssp210087	C20H22O6	Matairesinol	Lignans and Coumarins	Lignans	580-72-3	C10682	ko00999,ko01100,ko01110
pmp000682	C26H32O11	Matairesinol-4'-O-glucoside (Matairesinoside)	Lignans and Coumarins	Lignans	23202-85-9	-	-
Rfmb056	C29H36O13	Medioresinol-4'-O-(6'''-acetyl)glucoside	Lignans and Coumarins	Lignans	-	-	-
pmn001372	C33H44O17	Medioresinol-4,4'-di-O-glucoside	Lignans and Coumarins	Lignans	88142-63-6	-	-
Hmhp002580	C19H24O10	Methylpicraquassioside A	Lignans and Coumarins	Coumarins	-	-	-
pma0104	C20H16O7	N-Sinapoylhydroxycoumarin	Lignans and Coumarins	Coumarins	-	-	-
Wbmn002081	C20H16O6	Negundin A	Lignans and Coumarins	Lignans	-	-	-
Hmhp004269	C20H24O9	Nodakenin	Lignans and Coumarins	Coumarins	495-31-8	C09279	-
Hmln101664	C32H42O17	Nortrachelogenin-4'-O-gentiobioside*	Lignans and Coumarins	Lignans	-	-	-
Hmln002100	C26H32O12	Nortrachelogenin-4-O-glucoside	Lignans and Coumarins	Lignans	33464-78-7	-	-
pmb1207	C19H14O6	O-Feruloyl 3-hydroxycoumarin	Lignans and Coumarins	Coumarins	-	-	-
Lhmp121010	C22H26O8	Olivil Monoacetate	Lignans and Coumarins	Lignans	1016974-78-9	-	-
Lmdn001925	C26H34O12	Olivil-4'-O-glucoside	Lignans and Coumarins	Lignans	76880-93-8	-	-
pmn001368	C32H44O17	Olivil-4,4'-Di-O-glucoside	Lignans and Coumarins	Lignans	-	-	-
mws0097	C20H22O6	Pinoresinol*	Lignans and Coumarins	Lignans	487-36-5	C05366	ko00999,ko01100,ko01110
pmn001370	C32H42O16	Pinoresinol-4,4'-O-diglucoside	Lignans and Coumarins	Lignans	63902-38-5	-	-
MWS20158	C32H42O16	Pinoresinol-4,4'-O-β-D-bisglucopyranoside	Lignans and Coumarins	Lignans	-	-	-
Rfmb25702	C28H34O12	Pinoresinol-4-O-(6''-acetyl)glucoside	Lignans and Coumarins	Lignans	-	-	-
pmn001378	C26H32O11	Pinoresinol-4-O-glucoside	Lignans and Coumarins	Lignans	41607-20-9	C17529	-
Jmzn003343	C26H34O11	Saikolignanoside A	Lignans and Coumarins	Lignans	-	-	-
mws1077	C16H18O9	Scopoletin-7-O-glucoside (Scopolin)	Lignans and Coumarins	Coumarins	531-44-2	C01527	ko00999,ko01110
Lmtn003096	C26H36O11	Secoisolariciresinol 4-O-glucoside	Lignans and Coumarins	Lignans	-	-	-
Lhqp101805	C15H16O8	Skimmin (7-Hydroxycoumarin-7-O-glucoside)	Lignans and Coumarins	Coumarins	93-39-0	-	-
MWS20152	C22H26O8	Syringaresinol	Lignans and Coumarins	Lignans	21453-71-4	C10889	-
Yamn004825	C28H36O13	Syringaresinol-4'-O-glucoside	Lignans and Coumarins	Lignans	-	-	-
MWSHC2047	C28H36O13	Syringaresinol-4'-O-glucoside; Acanthoside B*	Lignans and Coumarins	Lignans	7374-79-0	C10890	-
Cmqn003939	C34H46O18	Syringaresinol-4,4'-O-bis-β-D-glucoside; Liriodendrin	Lignans and Coumarins	Lignans	573-44-4	-	-
Zmxp004722	C21H22O10	Thunberginol G 3'-Glucoside*	Lignans and Coumarins	Coumarins	-	-	-
Yarn005295	C28H36O13	Tortoside A*	Lignans and Coumarins	Lignans	-	-	-
Yarn004381	C28H38O13	Tortoside B	Lignans and Coumarins	Lignans	-	-	-
MWSprf094	C27H34O12	Tracheloside*	Lignans and Coumarins	Lignans	33464-71-0	-	-
HX1366	C9H6O2	coumarin	Lignans and Coumarins	Coumarins	-	-	-
Lskp211385	C20H20O6	dihydrosesamin*	Lignans and Coumarins	Lignans	-	-	-
Lskp211249	C22H26O6	epieudesmin	Lignans and Coumarins	Lignans	-	-	-
HX1372	C20H24O7	guaiacylglycerol-β-coniferyl ether	Lignans and Coumarins	Lignans	-	-	-
Lcsn000193	C28H38O14	isatioxyneolignoside E	Lignans and Coumarins	Lignans	-	-	-
Zmcp102703	C26H32O11	saikolignanoside D*	Lignans and Coumarins	Lignans	-	-	-
Hahn002315	C28H36O13	syringaresinol-4-O-β-D-glucopyranoside*	Lignans and Coumarins	Lignans	-	-	-
Wbmp008021	C26H39NO7	(14-Ethyl-4,6,19-trimethoxy-9,11-dioxa-14-azaheptacyclo[10.7.2.12,5.01,13.03,8.08,12.016,20]docosan-21-yl)acetate	Alkaloids	Alkaloids	-	-	-
Wdhp006324	C17H17NO3	(2e)-3-(4-hydroxyphenyl)-n-[2-(4-hydroxyphenyl)ethyl]prop-2-enimidic acid*	Alkaloids	Isoquinoline alkaloids	-	-	-
MWSprf145	C11H14N2	(R)-α-Methyltryptamine	Alkaloids	Alkaloids	7795-52-0	-	-
Zblp004317	C11H11NO3	(S)-3-(2-oxopropyl)-3-hydroxyindolin-2-one	Alkaloids	Plumerane	-	-	-
Wafp002988	C16H22N2O5	1-O-Feruloyllysine	Alkaloids	Phenolamine	-	-	-
pmb1912	C20H23N7O7	10-Formyltetrahydrofolic Acid	Alkaloids	Alkaloids	2800-34-2	C00234	ko00670,ko00970,ko01100,ko01200,ko01240
Qmhp090808	C29H28N2O4	18-Demethylparaensidimerin C	Alkaloids	Alkaloids	-	-	-
Lssp210094	C12H21N3O7	2''-hydroxynicotinamide	Alkaloids	Alkaloids	-	-	-
MWSmce625	C8H12N2	2,3,5,6-Tetramethylpyrazine; Ligustrazine	Alkaloids	Alkaloids	1124-11-4	-	-
MWStz152	C11H11NO3	2-(Acetylamino)-3-phenyl-2-propenoic acid*	Alkaloids	Alkaloids	5469-45-4	-	-
Lmyp003387	C10H9NO3	2-Oxo-3,4-dihydro-1H-quinoline-3-carboxylic acid	Alkaloids	Quinoline alkaloids	246867-17-4	-	-
Lmgp000659	C8H9NO	2-Phenylacetamide*	Alkaloids	Alkaloids	103-81-1	C02505	ko00360,ko01100
Hmmp002150	C19H19NO5	3,5-Bis(3-methoxy-4-hydroxyphenyl)-2,3-dihydro-2(1H)-pyridinone*	Alkaloids	Pyridine alkaloids	-	-	-
Lahp002608	C11H9NO2	3,5-Dihydro-2H-Furo[3,2-C]Quinolin-4-One*	Alkaloids	Quinoline alkaloids	-	-	-
MWS1777	C6H6ClN	3-Chloroaniline	Alkaloids	Alkaloids	108-42-9	-	-
MWStz282	C11H11NO3	3-Hydroxy-3-acetonyloxindole*	Alkaloids	Plumerane	33417-17-3	-	-
Hmmp001310	C11H9NO2	3-Indoleacrylic acid*	Alkaloids	Plumerane	1204-06-4	C21283	-
Wayp003244	C9H9NO3	3-Succinoylpyridine	Alkaloids	Pyridine alkaloids	4192-31-8	C19569	ko00760,ko01100
Hmgp002327	C11H9NO2	3-amino-2-naphthoic acid*	Alkaloids	Alkaloids	-	-	-
Zblp001009	C12H17NO6	3-pyridine-methanol-O-β-D-glucopyranosyl	Alkaloids	Pyridine alkaloids	-	-	-
Ladp002935	C10H7NO3	3-quinolinecarboxylic acid	Alkaloids	Quinoline alkaloids	-	-	-
Qmgp102423	C27H34N2O10	3α-Dihydrocadambine	Alkaloids	Plumerane	54483-84-0	-	-
Lmgp001898	C9H7NO2	4,6-Dihydroxyquinoline	Alkaloids	Quinoline alkaloids	3517-61-1	C05639	ko00380,ko01100
pma1840	C14H20NO3+	4-Coumaroylcholine	Alkaloids	Phenolamine	-	-	-
Wccp001401	C10H13NO4	4-[2-formyl-5-(hydroxymethyl)pyrrol-1-yl]butanoic acid	Alkaloids	Alkaloids	-	-	-
Ladp002110	C10H7NO4	4-hydroxy-2-oxo-1,2-dihydroquinoline-3-carboxylic acid	Alkaloids	Quinoline alkaloids	73776-24-6	-	-
Lmtp001399	C14H17NO7	5,6-Dihydroxyindole-5-O-β-glucoside	Alkaloids	Plumerane	-	-	-
pme2836	C10H11NO2	5-Hydroxytryptophol	Alkaloids	Plumerane	154-02-9	-	-
Haxp002393	C10H13NO	5H,6H,7H,8H,9H-cyclohepta[c]pyridin-7-ol	Alkaloids	Alkaloids	-	-	-
pmp001198	C6H13NO2	6-Deoxyfagomine	Alkaloids	Piperidine alkaloids	197449-09-5	-	-
pme1137	C6H5NO3	6-Hydroxynicotinic acid	Alkaloids	Pyridine alkaloids	5006-66-6	C01020	ko00760,ko01100
Wdsp002909	C20H21NO6	6-[(7-hydroxy-2-methyl-6-oxo-3,4-dihydroisoquinolin-1-yl)methyl]-2,3-dimethoxybenzoic acid	Alkaloids	Isoquinoline alkaloids	-	-	-
Wdyp001280	C11H15NO2	7-methoxy-2-methyl-3,4-dihydro-1h-isoquinolin-6-ol	Alkaloids	Isoquinoline alkaloids	-	-	-
Wcjp001032	C10H12N4O5	9-[(2S,3S,4S,5R)-3,4-dihydroxy-5-(hydroxymethyl)oxolan-2-yl]-1H-purin-6-one	Alkaloids	Alkaloids	-	-	-
MWSmce548	C5H11NO2	Betaine	Alkaloids	Alkaloids	107-43-7	C00719	ko00260,ko01100,ko02010
pme1841	C5H14N2	Cadaverine	Alkaloids	Alkaloids	462-94-2	C01672	ko00310,ko00470,ko00480,ko00960,ko01100,ko01110
Hmcp009963	C11H18NO+	Candicine	Alkaloids	Phenolamine	6656-13-9	C10575	-
pmb0484	C5H14NO+	Choline	Alkaloids	Alkaloids	62-49-7	C00114	ko00260,ko00564,ko01100,ko02010
pmp001141	C25H31NO10	Cimicifugamide	Alkaloids	Phenolamine	-	-	-
Laxp004467	C18H17NO5	Cis-N-(4-hydroxycinnamyl)tyrosine	Alkaloids	Alkaloids	-	-	-
Lssp210412	C13H24N2O	Cuscohygrine	Alkaloids	Pyrrole alkaloids	454-14-8	C06521	ko00960,ko01110
mws1346	C6H11NO4	DL-2-Aminoadipic acid	Alkaloids	Alkaloids	542-32-5	C00956	ko00300,ko00310,ko01100,ko01110,ko01210,ko01230
Lmap001823	C14H17NO7	Dhurrin	Alkaloids	Phenolamine	499-20-7	C05143	ko00460,ko01100,ko01110
Lmgp002501	C20H27NO12	Dhurrin-6'-O-Glucoside	Alkaloids	Phenolamine	-	-	-
Lmmp003443	C28H38N4O6	Dicaffeoylspermine	Alkaloids	Phenolamine	-	-	-
pme2433	C4H11NO2	Diethanolamine	Alkaloids	Alkaloids	111-42-2	C06772	ko00564
Lmhp005872	C25H30N2O6	Diferuloylcadaverine	Alkaloids	Phenolamine	-	-	-
Lmyn003131	C10H9NO4	Dioxindole-3-acetic acid	Alkaloids	Plumerane	-	-	-
pmp000727	C15H17N3O3	Feruloylhistamine	Alkaloids	Phenolamine	94848-18-7	-	-
Lmxp000429	C9H15N3O2	Hercynine	Alkaloids	Alkaloids	534-30-5	-	-
Hamp011640	C16H33NO	Hexadecanamide	Alkaloids	Alkaloids	629-54-9	-	-
pme2122	C5H9N3	Histamine	Alkaloids	Alkaloids	51-45-6	C00388	ko00340,ko01100,ko01110
pma2987	C6H11N3O	Histidinol	Alkaloids	Alkaloids	501-28-0	C00860	ko00340,ko01100,ko01110,ko01230
Layp000971	C14H21NO8	Hydroxymenisdaurin D	Alkaloids	Alkaloids	-	-	-
MWSmce448	C5H6N2O2	Imidazol-1-yl-acetic acid	Alkaloids	Alkaloids	22884-10-2	-	-
mws0103	C9H7NO	Indole-3-carboxaldehyde	Alkaloids	Plumerane	487-89-8	C08493	-
MWSmce461	C4H7NO2	L-Azetidine-2-carboxylic acid	Alkaloids	Alkaloids	2133-34-8	-	-
Lmcp000282	C7H15NO3	L-Carnitine	Alkaloids	Alkaloids	541-15-1	C00318	-
pme1002	C8H11NO	L-Tyramine	Alkaloids	Alkaloids	51-67-2	C00483	ko00350,ko00950,ko01100,ko01110,ko01240
pmb0818	C11H11NO3	Methoxyindoleacetic acid	Alkaloids	Plumerane	3471-31-6	C05660	ko00380
MWSmce582	C6H9NO3	Methyl L-pyroglutamate	Alkaloids	Pyrrole alkaloids	4931-66-2	-	-
Hmyp002656	C11H11NO4	Methyl dioxindole-3-acetate	Alkaloids	Plumerane	57061-18-4	-	-
Lmwp102904	C13H18N2O	N,N-Dimethyl-5-methoxytryptamine	Alkaloids	Plumerane	1019-45-0	C08309	-
pme3005	C3H7NO	N,N-Dimethylformamide	Alkaloids	Alkaloids	68-12-2	C03134	-
MWStz070	C9H11NO3	N-(2-Hydroxy-4-methoxyphenyl)acetamide	Alkaloids	Phenolamine	58469-06-0	-	-
Wagp001741	C19H28N2O9	N-(gamma-L-glutamyl)tyramine O-glucoside	Alkaloids	Phenolamine	-	-	-
pmb0769	C25H28N2O8	N-(p-Coumaroyl)serotonin Glucoside	Alkaloids	Plumerane	76423-56-8	-	-
MWS3020	C7H16N2O	N-Acetylcadaverine	Alkaloids	Alkaloids	32343-73-0	-	-
Zmtn001624	C10H7NO3	N-Acetylisatin	Alkaloids	Plumerane	574-17-4	C02172	ko00380
pme2693	C6H14N2O	N-Acetylputrescine	Alkaloids	Alkaloids	18233-70-0	C02714	ko00330,ko01100
pmp001287	C8H9N	N-Benzylmethylene isomethylamine	Alkaloids	Alkaloids	-	-	-
Wafp003720	C24H29NO10	N-Feruloyloctopamine glucoside	Alkaloids	Phenolamine	-	-	-
Wafp005168	C19H19NO5	N-Feruloylphenylalanine*	Alkaloids	Phenolamine	-	-	-
Lahp005799	C10H11NO	N-MethylCinnamamide	Alkaloids	Alkaloids	-	-	-
Qagp003587	C13H18N2O	N-Monocinnamoylputrescine	Alkaloids	Phenolamine	-	-	-
mws0983	C20H39NO2	N-Oleoylethanolamine	Alkaloids	Alkaloids	111-58-0	C20792	-
Wcsp002246	C22H17NO3	N-Phenylethylcrinasiadine	Alkaloids	Alkaloids	-	-	-
HJKP000649	C8H9NO	N-benzylformamide*	Alkaloids	Alkaloids	6343-54-0	C15561	-
pma0692	C25H31N3O4	N1,N10-Bis(p-coumaroyl)spermidine	Alkaloids	Phenolamine	114916-05-1	C21169	-
pma0702	C29H39N3O8	N1,N8-Bis(sinapoyl)spermidine	Alkaloids	Phenolamine	-	C21170	-
mws1375	C12H21N3O6	Nicotianamine	Alkaloids	Alkaloids	34441-14-0	C05324	ko00270,ko00999,ko01100,ko01110
mws1478	C10H14N2	Nicotine	Alkaloids	Pyridine alkaloids	54-11-5	C00745	ko00760,ko00960,ko01100,ko01110
MWSmce208	C11H8N2	Norharmane; Beta-Carboline	Alkaloids	Plumerane	244-63-3	-	-
MWSslk108	C9H17NO4	O-Acetyl-L-carnitine	Alkaloids	Alkaloids	3040-38-8	-	-
pmb1754	C5H15NO4P+	O-Phosphocholine	Alkaloids	Alkaloids	107-73-3	C00588	ko00564,ko01100
Zahp013600	C18H35NO	Octadec-2-enamide	Alkaloids	Alkaloids	-	-	-
Zahp012577	C18H33NO	Octadecadienamide	Alkaloids	Alkaloids	-	-	-
pma0948	C8H11NO	Phenylethanolamine	Alkaloids	Alkaloids	7568-93-6	C02735	-
pmb0782	C5H11N	Piperidine	Alkaloids	Piperidine alkaloids	110-89-4	C01746	ko00960
MWStz040	C5H9NO2	Pterolactam	Alkaloids	Pyrrole alkaloids	38072-88-7	-	-
pme2292	C4H12N2	Putrescine	Alkaloids	Alkaloids	110-60-1	C00134	ko00330,ko00470,ko00480,ko00960,ko01100,ko01110,ko02010
Lahp001956	C11H9O2N	Pyran[3,4-b]indole-2-ketone	Alkaloids	Plumerane	-	-	-
MWSmce475	C20H24N2O2	Quinidine	Alkaloids	Quinoline alkaloids	56-54-2	C06527	-
mws0393	C20H24O2N2	Quinine	Alkaloids	Quinoline alkaloids	130-95-0	C06526	-
Lmlp001883	C17H21NO4	Scopolamine	Alkaloids	Tropan alkaloids	51-34-3	C01851	ko00960,ko01100,ko01110
pmp001214	C16H24NO5+	Sinapine	Alkaloids	Phenolamine	18696-26-9	C00933	ko00940,ko01110
mws0017	C7H19N3	Spermidine	Alkaloids	Alkaloids	124-20-9	C00315	ko00330,ko00410,ko00480,ko00940,ko01100,ko02010
mws0018	C10H26N4	Spermine	Alkaloids	Alkaloids	71-44-3	C00750	ko00330,ko00410,ko00480,ko00770,ko01100,ko01240
pmp000966	C7H13NO2	Stachydrine	Alkaloids	Pyrrole alkaloids	471-87-4	C10172	-
Zmzp005934	C18H37NO	Stearamide	Alkaloids	Alkaloids	124-26-5	C13846	-
Qasp005238	C20H22N2O2	Strictamine	Alkaloids	Alkaloids	6475-05-4	-	-
Wahp006114	C34H37N3O6	Tri-p-coumaroyl Spermidine	Alkaloids	Phenolamine	-	-	-
Wasn002329	C16H17NO9	Xanthurenic Acid 8-O-Glucoside	Alkaloids	Quinoline alkaloids	97451-32-6	-	-
Lmxp000939	C5H5N5	Zarzissine	Alkaloids	Alkaloids	160568-14-9	-	-
Hahp000801	C5H11NO2	alanine betaine	Alkaloids	Alkaloids	-	-	-
Wbjp001169	C11H12N2O3	o-Carboxy-5-hydroxytryptamine	Alkaloids	Alkaloids	-	-	-
Zahp013728	C22H43NO	octadecanoic acid pyrrolidide	Alkaloids	Alkaloids	33707-76-5	-	-
Lmhp005784	C24H28N2O5	p-Coumaroylferuloylcadaverine	Alkaloids	Phenolamine	-	-	-
Wdhp006295	C17H17NO3	p-Coumaroyltyramine*	Alkaloids	Phenolamine	36417-86-4	-	-
Wagp001892	C11H22O7	(2S,4R)-4-(Beta-D-Glucopyranosyloxy)-2-Pentanol	Others	Others	183744-50-5	-	-
Lchp000218	C11H12O4	(R)-3-ethyl-7-hydroxy-6-methoxyphthalide	Others	Others	-	-	-
Lchp000221	C11H10O4	(Z)-3-Ethylidene-7-hydroxy-6-methoxyphthalide	Others	Others	-	-	-
mws1208	C10H22O2	1,10-Decanediol	Others	Alcohol compounds	112-47-0	-	-
Lasp003143	C11H12O3	1,4-Benzodioxin-6-propanol	Others	Alcohol compounds	-	-	-
Lhgp102205	C19H22O4	1,5-Bis(4-hydroxyphenyl)-2-(methoxymethyl)-4-penten-1-ol	Others	Others	-	-	-
Lssp210281	C19H18O11	1,5-dihydroxy ketone-6 murine O-β-D-glucoside	Others	Others	-	-	-
Lhmp110108	C17H24O9	1-((Pentanoyl)phloroglucinyl]-β-D-glucopyranoside	Others	Others	-	-	-
Wbtn002952	C13H19NO7	1-(β-D-Glucopyranosyl)-3-ethyl-4-methyl-1H-pyrrole-2,5-dione	Others	Ketone compounds	-	-	-
pmf0174	C10H22O	1-Decanol*	Others	Alcohol compounds	112-30-1	C01633	-
Lasp003640	C9H10O4	2,4-Dihydroxy-6-methoxyacetophenone	Others	Ketone compounds	3602-54-8	-	-
Lmbn001981	C7H6O3	2,5-Dihydroxybenzaldehyde*	Others	Aldehyde compounds	1194-98-5	C05585	ko00350,ko01100
Latp003285	C17H20O8	2,5-Dimethyl-7-hydroxychromone glucoside	Others	Chromone	-	-	-
Zmxn110201	C14H20O9	2,6-Dimethoxy-4-hydroxyphenol-1-O-ß-D-glucopyranoside*	Others	Others	-	-	-
pmf0348	C10H20O3	2,6-Dimethyl-7-octene-2,3,6-triol	Others	Alcohol compounds	73815-21-1	-	-
pmf0175	C10H22O	2-Decanol*	Others	Alcohol compounds	1120-06-5	-	-
Wcgp003250	C10H10O2	2-Methyl-3-hydroxyindan-1-one	Others	Others	-	-	-
Latp003004	C19H22O9	2-Methyl-5-acetonyl-7-hydroxychromone glucoside	Others	Chromone	-	-	-
Cmsp002787	C11H14O5	3,4'-Dihydroxy-3',5'-dimethoxypropiophenone	Others	Ketone compounds	136196-47-9	-	-
Lhhp005648	C10H10O3	3,4-Methylenedioxy cinnamyl alcohol*	Others	Alcohol compounds	17581-86-1	-	-
Zahp007439	C10H8O3	3,4-Methylenedioxycinnamaldehyde	Others	Aldehyde compounds	58095-77-5	-	-
Hmyp002315	C15H10O7	3,5,7,4'-Tetrahydroxy-Coumaronochromone	Others	Chromone	-	-	-
Lskp211267	C10H10O3	3-Ethyl-7-hydroxyphthalide	Others	Others	-	-	-
Lmyp003951	C11H14O5	3-Hydroxy-1-(4-hydroxy-3,5-dimethoxyphenyl)propan-1-one	Others	Ketone compounds	-	-	-
Wafn003429	C16H30O10	3-Methylbutyl 6-O-(alpha-L-arabinopyranosyl)-beta-D-glucopyranoside	Others	Others	-	-	-
Hmjp000461	C10H16O8	3-O-Glucoside-3-hydroxy-y-butyrolactone	Others	Lactones	-	-	-
Lhmp122021	C26H26O12	3-O-caffeioyl feruloyl quinic acid	Others	Others	-	-	-
Lhmp122024	C25H24O11	3-O-caffeioyl p-coumarinoyl quinic acid	Others	Others	-	-	-
Lmmp004382	C19H30O7	3-Oxo-α-ionol-β-D-glucoside	Others	Alcohol compounds	-	-	-
Lmjp101403	C10H10O4	3ξ-(1ξ-Hydroxyethyl)-7-hydroxy-1-isobenzofuranone	Others	Others	-	-	-
MWS20181	C9H10O3	4'-Hydroxy-3'-methoxyacetophenone (Acetovanillone)*	Others	Ketone compounds	498-02-2	C11380	-
MWSmce466	C8H8O2	4-Hydroxyacetophenone	Others	Ketone compounds	99-93-4	C10700	ko01100
mws0628	C7H6O2	4-Hydroxybenzaldehyde	Others	Aldehyde compounds	123-08-0	C00633	ko01100
pmf0440	C10H10O2	4-MethoxycinnaMaldehyde	Others	Aldehyde compounds	1963-36-6	C10475	-
pmb0764	C6H9NOS	4-Methyl-5-thiazoleethanol	Others	Others	137-00-8	C04294	ko00730,ko01100,ko01240
Wcsn010254	C18H30O2	4-[3-(4,8-dimethylnona-3,7-dienyl)-3-methyloxiran-2-yl]butan-2-one	Others	Others	-	-	-
Zbzp007397	C11H16O2	5,6,7,7a-tetrahydro-4,4,7a-trimethyl-2(4H)-benzofuranone	Others	Others	15356-74-8	-	-
Layp002880	C15H16O9	5,7-Dihydroxychromone glucoside	Others	Chromone	-	-	-
Wbtn007495	C17H16O5	5,8-dihydroxy-10-methoxy-2-propylbenzo[h]chromen-4-one	Others	Ketone compounds	-	-	-
Wcgp002387	C10H10O3	5-Methoxy-3-hydroxyindan-1-one	Others	Others	-	-	-
Lhmp122205	C18H20O4	5-O-Methyllatifolin	Others	Others	-	-	-
Zahn007990	C11H18O3	5-hydroxy-3,4-dimethyl-5-pentylfuran-2(5H)-one*	Others	Others	-	-	-
Hahn002084	C24H28O13	6'-O-caffeoylcatalpol	Others	Others	-	-	-
zjbp110804	C20H20O6	6,7-dimethoxy-2-[2-(4'-hydroxy-3'-methoxyphenyl)ethyl]chromone*	Others	Chromone	-	-	-
zjbp110819	C19H18O4	6,7-dimethoxy-2-[2-phenylethyl]chromone	Others	Chromone	-	-	-
Wbtn006721	C15H10O6	6,8-dihydroxy-3-methyl-9-oxoxanthene-1-carboxylic acid*	Others	Ketone compounds	-	-	-
pmp000602	C19H22O9	6-Hydroxymusizin-8-O-β-D-glucoside	Others	Ketone compounds	-	-	-
Hahn002432	C25H30O13	6-feruloylcatalpol*	Others	Others	-	-	-
MWSHY0141	C9H6O3	7-Hydroxy-4-chromone	Others	Chromone	59887-89-7	-	-
Zasn010433	C20H36O2	9,12-Octadecadienoic acid,ethyl ester	Others	Others	6114-21-2	-	-
Wagp004803	C21H30O9	Abscisic acid D-glucopyranosyl ester	Others	Others	-	-	-
Hmtp001106	C8H8O3	Aquilegiolide	Others	Ketone compounds	94481-79-5	-	-
Zmbp102502	C16H22O8	Baihuaqianhuoside	Others	Others	-	-	-
pmp000313	C28H38O16	Cimifugin-7,4'-di-O-glucoside	Others	Chromone	-	-	-
MWSmce446	C22H28O11	Cimifugin-7-O-glucoside	Others	Chromone	80681-45-4	-	-
Lmmn004032	C11H16O	Cis-Jasmone	Others	Ketone compounds	488-10-8	C08490	-
mws0009	C10H10O3	Coniferaldehyde*	Others	Aldehyde compounds	20649-42-7	C02666	ko00940,ko01100,ko01110
pme1261	C9H19NO4	D-Panthenol	Others	Alcohol compounds	81-13-0	C05944	ko00770
Zjbn102208	C27H40O16	Dactylorhin E(iso-1)	Others	Others	-	-	-
Cmyp007180	C11H16O2	Dihydroactinidiolide	Others	Lactones	17092-92-1	-	-
Wagp004588	C22H34O11	Dihydrovomifoliol 4-O-malonyl glucoside	Others	Others	-	-	-
Qahn003953	C12H22O6	Erigeside B	Others	Others	95632-87-4	-	-
pmn001380	C9H16O4	Eucommiol	Others	Alcohol compounds	55930-44-4	C17878	-
Lhhp120823	C11H12O3	Eugenyl formate	Others	Others	-	-	-
Wbmp003302	C10H12O2	Frambinone	Others	Ketone compounds	-	-	-
Wasn003821	C16H30O8	Glucosyl 3,7-dimethyloct-2-ene-1,6,7-triol	Others	Others	-	-	-
Wasn003141	C16H28O8	Glucosyl 3,7-dimethylocta-2,6-diene-1,4,8-trio	Others	Others	-	-	-
Wasn003817	C16H26O9	Glucosyl 5,8-dihydroxy-2,6-dimethylocta-2,6-dienoic acid	Others	Others	-	-	-
Wasn003942	C16H28O9	Glucosyl 6,9-dihydroxydec-4-enoic acid	Others	Others	-	-	-
Wasn003353	C16H26O8	Glucosyl 6-Hydroxy-2,6-Dimethyl-2E,7-Octadienoate	Others	Others	-	-	-
MWSslk178	C8H8O4	Griffonilide	Others	Lactones	61371-55-9	-	-
Lmxn008846	C11H18O3	Hydroxydihydrobovolide*	Others	Lactones	6067-11-4	-	-
MWSprf173	C9H10O3	Isoacetovanillone*	Others	Ketone compounds	6100-74-9	-	-
MWSmce040	C8H8O3	Isovanillin	Others	Aldehyde compounds	621-59-0	-	-
Zbsp003145	C15H14O6	Leucopelargonidin; 3,4,5,7,4'-Pentahydroxyflavan	Others	Others	520-17-2	-	-
Lmmn006306	C18H30O3	Machilusolide D	Others	Lactones	-	-	-
Lagp003275	C22H32O11	Malonyl roseoside	Others	Ketone compounds	-	-	-
Wcdp010708	C18H30O	Octadeca-2,9,12,15-tetraen-1-ol	Others	Others	-	-	-
Zamp003418	C15H20O8	Paeonoside	Others	Others	20309-70-0	C10717	-
Zasn010461	C17H34O2	Pentadecanoic acid,14-methyl-,methyl ester	Others	Others	5129-60-2	-	-
Hmgn001653	C7H6O3	Protocatechualdehyde*	Others	Aldehyde compounds	139-85-5	C16700	ko00950
MWSmce174	C10H12O2	Raspberry ketone	Others	Ketone compounds	5471-51-2	-	-
Zmcp102201	C12H12O3	Senkyunolide B	Others	Lactones	93236-67-0	C09921	-
pmp000253	C12H16O4	Senkyunolide H	Others	Lactones	94596-27-7	-	-
pmp000252	C12H16O4	Senkyunolide I	Others	Lactones	94596-28-8	-	-
pmp001230	C16H22O4	Senkyunolide M	Others	Lactones	146986-60-9	-	-
MWSHY0042	C9H10O4	Syringaldehyde; 4-Hydroxy-3,5-Dimethoxybenzaldehyde	Others	Aldehyde compounds	134-96-3	-	-
Hmyn000254	C18H18O4	Tababiphenyl C	Others	Chromone	1644433-50-0	-	-
MWS0434	C19H28O2	Trans-dehydrorosinone	Others	Ketone compounds	53-43-0	-	-
mws0458	C8H8O3	Vanillin; 4-Hydroxy-3-Methoxybenzaldehyde*	Others	Aldehyde compounds	121-33-5	C00755	ko00996,ko01100,ko01110
Lcdn000147	C20H28O8	codonopilodiynoside H	Others	Others	-	-	-
Hahn002326	C36H48O21	kurroaoside B	Others	Others	-	-	-
Hahn002259	C37H50O21	kurroaoside C	Others	Others	-	-	-
Wmmn000125	C24H30O13	mudanpioside E	Others	Others	172705-25-8	-	-
Haxp007330	C10H10O3	p-Methoxycinnamic acida	Others	Others	-	-	-
Hahn001937	C29H38O18	picrorhizaoside A	Others	Others	-	-	-
Hahn000897	C20H28O14	picrorhizin	Others	Others	-	-	-
Hahn000968	C32H36O15	picroroside B	Others	Others	-	-	-
Hahn002344	C24H28O12	picroside Ⅳ	Others	Others	-	-	-
Hahn002152	C23H26O11	scroneoside B	Others	Others	-	-	-
Hahn002127	C29H36O16	scrophenoside A	Others	Others	-	-	-
Hahn002673	C23H24O9	scrophenoside B	Others	Others	-	-	-
Hahn002359	C37H50O20	scroside H	Others	Others	-	-	-
pmb0128	C13H24O2	δ-Tridecalactone	Others	Lactones	7370-92-5	-	-
Lmdp001060	C30H38O17	10-O-(4-Hydroxycinnamoyl)-6'-O-β-D-Glucosylcatalpol	Terpenoids	Monoterpenoids	-	-	-
Hmqp005412	C20H30O3	12-Hydroxyabietic Acid	Terpenoids	Ditepenoids	3484-61-5	-	-
Ymjm000095	C30H46O2	13,28-Epoxyolean-11-en-3-one	Terpenoids	Triterpene	-	-	-
Lajp010867	C30H48O4	13-Hydroxy oleanolic acid-3-oxo-28-acid*	Terpenoids	Triterpene	-	-	-
pmp000436	C30H50O	13-Methyl-27-norolean-14-en-3-ol (Taraxerol)	Terpenoids	Triterpene	127-22-0	C08637	ko00909,ko01110
pmn001427	C30H48O4	16,23:16,30-Diepoxydammar-24-ene-3,20-diol (Jujubogenin)*	Terpenoids	Triterpene	54815-36-0	-	-
Lhdp102526	C30H48O4	19-Hydroxyursolic acid	Terpenoids	Triterpene	-	-	-
Lmsn011830	C30H46O5	2,19-Dihydroxy-3-oxours-12-en-28-oic acid	Terpenoids	Triterpene	176983-21-4	-	-
pmn001407	C30H48O6	2,3,16,21-Tetrahydroxyolean-12-en-28-oic acid (Platycogenic acid C)	Terpenoids	Triterpene	26121-81-3	-	-
MWSmce394	C30H48O5	2,3,19-Trihydroxyurs-12-en-28-oic acid (Tormentic acid)	Terpenoids	Triterpene	13850-16-3	-	-
MWSCX013	C30H48O5	2,3,19-trihydroxyurs-12-en-28-oic acid (Euscaphic acid)	Terpenoids	Triterpene	53155-25-2	C17890	-
Wbmn009702	C30H48O5	2,3,23-Trihydroxyurs-12-en-28-oic acid*	Terpenoids	Triterpene	-	-	-
Hmjn003948	C30H48O5	2,3,6-Trihydroxyurs-12-en-28-oic acid (Madasiatic acid)*	Terpenoids	Triterpene	26532-66-1	-	-
Smpn011792	C30H48O4	2,3-Dihydroxy-12-ursen-28-oic acid*	Terpenoids	Triterpene	-	-	-
Lhwp110125	C30H48O4	2,3-Dihydroxylup-20(29)-en-28-oic acid (Alphitolic acid)*	Terpenoids	Triterpene	19533-92-7	C16912	-
pmn001706	C30H48O4	2,3-Dihydroxyolean-12-en-28-oic acid (2-Hydroxyoleanolic acid)*	Terpenoids	Triterpene	26707-60-8	-	-
Hmjn008136	C30H46O4	2,3-Dihydroxyoleana-11,13(18)-dien-28-oic acid (Camaldulenic acid)	Terpenoids	Triterpene	71850-15-2	-	-
Lskp211455	C30H48O4	2,3-Dihydroxyurs-12-en-29-oic acid (Maslinic acid)*	Terpenoids	Triterpene	4373-41-5	C16939	-
HJN106	C30H46O5	2-Carboxy-3-hydroxy-A(1)-norlupan-20(29)-en-28-oic acid (Ceanothic acid)	Terpenoids	Triterpene	21302-79-4	-	-
Lmzn006582	C30H46O4	2-Formyl-3-hydroxy-A(1)-norlup-20(29)-en-28-oic acid (Colubrinic acid)	Terpenoids	Triterpene	-	-	-
pmp000268	C30H46O5	2-Hydroxymethyl-A(1)-nor-19,24-dihydroxyurs-2,12-dien-28-oic acid (Rosamultic acid)	Terpenoids	Triterpene	214285-76-4	-	-
Lmzn006284	C30H48O4	2-Hydroxyursolic acid*	Terpenoids	Triterpene	-	-	-
pmn001700	C30H48O3	24,30-Dihydroxy-12(13)-ene-lupeol*	Terpenoids	Triterpene	-	-	-
pmp000444	C30H46O5	27,28-Dicarboxyl ursolic acid	Terpenoids	Triterpene	-	-	-
Smnp012194	C39H54O6	2ɑ-hydroxy-3β-trans-p-hydroxycinnamoyloxy oleanolic acid*	Terpenoids	Triterpene	-	-	-
Wmnp000001	C30H48O4	3,12-Dihydroxyoleanan-28,13-olide (Oleanderolide)	Terpenoids	Triterpene	-	-	-
Lmzn006169	C30H48O4	3,19-Dihydroxyurs-12-en-28-oic acid (Pomolic acid)*	Terpenoids	Triterpene	13849-91-7	-	-
Lhnp110101	C30H48O4	3,20-Dihydroxyurs-21-en-28-oic acid (Oleanderic acid)*	Terpenoids	Triterpene	-	-	-
Hmbn004734	C29H44O4	3,23-Dihydroxy-30-noroleana-12,20(29)-dien-28-oic acid (30-Norhederagenin)	Terpenoids	Triterpene	117654-06-5	-	-
Hmbn005207	C30H48O4	3,23-Dihydroxyolean-12-en-28-oic acid (Hederagenin)*	Terpenoids	Triterpene	465-99-6	-	-
pmn001705	C30H48O4	3,24-Dihydroxy-17,21-semiacetal-12(13)oleanolic fruit*	Terpenoids	Triterpene	-	-	-
Zjmp102704	C29H44O4	3,24-Dihydroxy-30-norolean-12,20(29)-dien-28-oic acid (Quinatic acid)	Terpenoids	Triterpene	119863-89-7	-	-
Lmdn006811	C30H48O3	3,24-Dihydroxyolean-12-en-22-one (Soyasapogenol E)*	Terpenoids	Triterpene	6750-59-0	C17420	-
Zjmp102705	C30H48O4	3,29-Dihydroxyolean-12-en-28-oic acid (Mesembryanthemoidigenic acid)*	Terpenoids	Triterpene	4871-87-8	-	-
Hmdn006855	C30H48O3	3,4-Cycloopen-cycloaltin-4(29),25-diene-24(R)-hydroxy-3-carboxylic acid	Terpenoids	Triterpene	-	-	-
Lmdn003075	C17H26O10	3,4-Dihydroverbenalin	Terpenoids	Monoterpenoids	-	-	-
Lmsn012425	C30H48O4	3,7-Dihydroxyolean-12-en-28-oic acid (Rubusic acid)	Terpenoids	Triterpene	23984-26-1	-	-
Lhcp090202	C32H52O5	3-(Acetyloxy)-13,15-dihydroxyoleanan-12-one (Rubiprasin A)	Terpenoids	Triterpene	-	-	-
zjmp120227	C25H26O12	3-Acetoxy-11-oxoolean-12-en-28-oic acid (Lantanone)	Terpenoids	Triterpene	274687-65-9	-	-
Wbmn014614	C32H50O4	3-Acetoxyolean-12-en-27-oic acid	Terpenoids	Triterpene	-	-	-
Zjmp102706	C29H44O3	3-Hydroxy-30-noroleana-12,20(29)-dien-28-oic acid (Akebonic acid)	Terpenoids	Triterpene	104777-60-8	-	-
Zmjn014062	C30H48O3	3-Hydroxydammara-21-oic acid 21,23-lactone*	Terpenoids	Triterpene	-	-	-
HJN110	C30H48O3	3-Hydroxylup-20(29)-en-28-oic acid (Betulinic acid)*	Terpenoids	Triterpene	472-15-1	C08619	-
Lssp210084	C30H48O3	3-Hydroxyurs-12-en-28-oic acid (Ursolic acid)	Terpenoids	Triterpene	77-52-1	C08988	-
Lmzp010525	C39H54O6	3-O-Caffeoyl-9-hydroxylup-20(30)-en-7-one (Querspicatin A)*	Terpenoids	Triterpene	126240-04-8	-	-
pmn001406	C37H60O12	3-O-Glucosyl platycodigenin methylester	Terpenoids	Triterpene	-	-	-
Smnp010489	C39H54O7	3-O-p-Coumaroyltormentic acid	Terpenoids	Triterpene	-	-	-
Lmzn106829	C30H46O3	3-Oxolup-20(29)-en-28-oic acid (Betulonic acid)*	Terpenoids	Triterpene	4481-62-3	-	-
Lmzn206829	C30H46O3	3-Oxoolean-12-en-28-oic Acid (Oleanonic acid)*	Terpenoids	Triterpene	17990-42-0	-	-
Lmyn012771	C30H46O3	3-Oxoolean-18-en-28-oic acid (Moronic acid)*	Terpenoids	Triterpene	6713-27-5	-	-
Lmzn006795	C30H46O3	3-Oxours-12-en-28-oic acid (Ursonic acid)*	Terpenoids	Triterpene	6246-46-4	-	-
Smpp012073	C39H54O6	3-[[3-(4-Hydroxyphenyl)propenoyl]oxy]-2-hydroxyurs-12-ene-28-oic acid (Jacoumaric Acid)	Terpenoids	Triterpene	63303-42-4	-	-
Qmfp122211	C39H52O6	3-p-Coumaroyloxy-2-hydroxyurs-12,18-dien-28-oic acid (Guajavanoic acid)	Terpenoids	Triterpene	-	-	-
zjmp120213	C30H46O4	4-Epihederagonic acid	Terpenoids	Triterpene	-	-	-
Ymjm000065	C25H36O6	5-Epivibsanin G	Terpenoids	Ditepenoids	-	-	-
Lmxn002712	C17H26O11	6''-O-Acetylharpagide	Terpenoids	Terpene	-	-	-
Lmxn004090	C24H30O13	6''-O-Caffeoylharpagide	Terpenoids	Terpene	1147125-45-8	-	-
Lmxp102139	C21H34O15	6''-O-α-D-Galactosylharpagide*	Terpenoids	Terpene	-	-	-
Lmxn001694	C23H36O16	6''-O-β-D-Glucosyl-8-O-acetylharpagide	Terpenoids	Terpene	1598426-26-6	-	-
Lmxp002139	C21H34O15	6''-O-β-D-Glucosylharpagide*	Terpenoids	Terpene	-	-	-
Lmjp005671	C35H38O16	6,10-O-Diferuloylcatalpol	Terpenoids	Monoterpenoids	-	-	-
Lhjp110329	C30H48O4	6-Hydroxy-3-epi-oleanolic acid	Terpenoids	Triterpene	-	-	-
Ymjm000101	C30H44O4	6-Hydroxy-3-oxooleana-11,13(18)-dien-28-oic acid	Terpenoids	Triterpene	-	-	-
Yshs000049	C30H46O4	6-Hydroxy-lupane-20(29)-en-3-one-28-oic acid	Terpenoids	Triterpene	-	-	-
Lmdn005216	C23H30O11	6-O-(4-Methoxybenzoyl)Ajugol	Terpenoids	Monoterpenoids	146564-46-7	-	-
Lmdn004261	C25H32O12	6-O-Feruloylajugol	Terpenoids	Monoterpenoids	-	-	-
Lmdn004263	C26H34O13	6-O-Sinapoylajugol	Terpenoids	Monoterpenoids	-	-	-
Lmdn003699	C24H30O12	6-O-Trans-Caffeoyl Ajugol	Terpenoids	Monoterpenoids	-	-	-
Lmdn003749	C23H30O12	6-O-Vanilloylajugol	Terpenoids	Monoterpenoids	124168-04-3	-	-
MWSprf064	C23H28O13	6-O-Vanilloylcatalpol (Picroside II)*	Terpenoids	Monoterpenoids	39012-20-9	-	-
Lmdp001031	C24H30O13	6-O-VeratroylCatalpol	Terpenoids	Monoterpenoids	56973-43-4	-	-
Hmmn003964	C16H24O9	7-Deoxyloganic acid	Terpenoids	Monoterpenoids	22487-36-1	C11636	ko00902,ko01110
Zbyn002532	C16H24O10	8-Epiloganic acid	Terpenoids	Monoterpenoids	82509-41-9	-	-
Lmxn003152	C17H26O10	8-Epiloganin	Terpenoids	Terpene	79172-04-6	-	-
Lmxn005627	C25H32O13	8-O-Feruloylharpagide	Terpenoids	Monoterpenoids	221003-20-9	-	-
Cmmn012997	C20H30O2	Abietic acid*	Terpenoids	Ditepenoids	514-10-3	C06087	ko00904,ko01100,ko01110
Lmdn000766	C17H26O12	Acetylcatalpol	Terpenoids	Monoterpenoids	-	-	-
Lhsp101905	C10H14O2	Actinidialactone*	Terpenoids	Monoterpenoids	76729-80-1	-	-
MWSmce651	C15H24O9	Ajugol	Terpenoids	Monoterpenoids	52949-83-4	-	-
Lmpp004743	C23H28O13	Amphicoside*	Terpenoids	Monoterpenoids	34779-62-9	-	-
Lhpp101820	C22H26O12	Catalposide	Terpenoids	Monoterpenoids	6736-85-2	C09775	-
Cmmn012461	C20H28O2	Dehydroabietic acid	Terpenoids	Ditepenoids	1740-19-8	C12078	-
Lmdn003868	C21H36O9	Frehmaglutoside G	Terpenoids	Monoterpenoids	-	-	-
Lmdn001501	C16H22O10	Gardoside	Terpenoids	Monoterpenoids	54835-76-6	C16963	-
Haxp006367	C24H30O11	Harpagoside	Terpenoids	Monoterpenoids	19210-12-9	C09783	-
Cmmn013275	C20H30O2	Isopimaric acid*	Terpenoids	Ditepenoids	5835-26-7	-	-
MWSslk208	C20H30O2	Kaurenoic Acid*	Terpenoids	Ditepenoids	6730-83-2	C11874	ko00904,ko01100,ko01110
Lmjp003570	C16H16O7	Kisasagenol A	Terpenoids	Terpene	-	-	-
Cmmn013378	C20H30O2	Levopimaric acid*	Terpenoids	Ditepenoids	79-54-9	-	-
Lmpn003974	C22H27ClO13	Longifolioside A	Terpenoids	Monoterpenoids	-	-	-
Wbmp010456	C18H28O2	Macrophypene B	Terpenoids	Ditepenoids	-	-	-
Lmxp001775	C30H40O16	Ningposide I*	Terpenoids	Terpene	1621720-39-5	-	-
Lmxp001684	C30H40O16	Ningposide II*	Terpenoids	Terpene	1621720-40-8	-	-
Lmxn001753	C9H12O4	Pedicularis lactone	Terpenoids	Terpene	168986-63-8	-	-
MWSprf063	C24H28O11	Picroside I	Terpenoids	Monoterpenoids	27409-30-9	-	-
Lmjp004452	C25H30O13	Picroside III (6-O-Feruloylcatalpol)	Terpenoids	Monoterpenoids	64461-95-6	-	-
Lmbn014696	C20H30O2	Pimaric acid*	Terpenoids	Ditepenoids	127-27-5	C09159	-
Lalp004159	C16H24O9	Plantarenaloside	Terpenoids	Monoterpenoids	72396-01-1	-	-
Lmdn000791	C9H12O5	Rehmaglutin C	Terpenoids	Terpene	103744-81-6	-	-
Lmdn001550	C30H48O18	Rehmaglutoside J	Terpenoids	Monoterpenoids	-	-	-
Lmdn003662	C19H34O8	Rehmaionoside A	Terpenoids	Monoterpenoids	104112-06-3	C17450	-
Lmdn000720	C21H32O15	Rehmannioside B	Terpenoids	Monoterpenoids	81720-06-1	-	-
Xmdn002358	C16H26O8	Rehmapicroside	Terpenoids	Monoterpenoids	104056-82-8	-	-
zjbp120812	C22H32O8	Scutebarbolide C	Terpenoids	Ditepenoids	-	-	-
Lmdp001053	C24H28O12	Specioside (6-O-p-Coumaroylcatalpol)	Terpenoids	Monoterpenoids	72514-90-0	-	-
Lhjp110328	C16H22O9	Sweroside	Terpenoids	Monoterpenoids	14215-86-2	C17071	-
Lhpp101819	C24H28O13	Verminoside	Terpenoids	Monoterpenoids	50932-19-9	-	-
Hahn002732	C22H26O11	Veronicoside	Terpenoids	Monoterpenoids	50981-09-4	-	-
Yhjp010205	C30H46O4	Virgatic acid	Terpenoids	Triterpene	14356-51-5	-	-
Ylyn012389	C30H46O5	celastolide	Terpenoids	Triterpene	-	-	-
Lsjp211206	C13H20O	β-ionone	Terpenoids	Monoterpenoids	-	-	-
Wbtp006564	C16H12O7	(2s)-4,8,10-trihydroxy-2-methoxy-1h,2h-furo[3,2-a]xanthen-11-one*	Flavonoids	Other Flavonoids	-	-	-
Wbtn004381	C15H12O8	1,3,6,8-tetrahydroxy-2,5-dimethoxyxanthen-9-one	Flavonoids	Other Flavonoids	-	-	-
Wbtn005483	C16H14O8	1,3,6-trihydroxy-2,5,7-trimethoxyxanthen-9-one	Flavonoids	Other Flavonoids	-	-	-
Wbtp004927	C20H20O12	1,3,6-trihydroxy-7-methoxy-2-{[(2s,3r,4s,5s,6r)-3,4,5-trihydroxy-6-(hydroxymethyl)oxan-2-yl]oxy}xanthen-9-one	Flavonoids	Other Flavonoids	-	-	-
Lmyp007581	C33H40O14	2''-O-rhamnosyl-icariside II	Flavonoids	Flavonols	-	-	-
Hmdp001950	C17H18O5	2',7-Dihydroxy-3',4'-dimethoxyisoflavan	Flavonoids	Other Flavonoids	52250-35-8	-	-
Lmmp004504	C15H10O6	2'-Hydroxygenistein*	Flavonoids	Isoflavones	1156-78-1	C12134	ko00943
Wbtp005060	C22H24O11	2,3,5-trimethoxy-1-{[(2s,3r,4s,5s,6r)-3,4,5-trihydroxy-6-(hydroxymethyl)oxan-2-yl]oxy}xanthen-9-one*	Flavonoids	Other Flavonoids	-	-	-
Xmgp006913	C20H20O5	2,4,2',4'-tetrahydroxy-3'-prenylchalcone	Flavonoids	Chalcones	-	-	-
Lmtp003948	C22H24O12	3',5',5,7-Tetrahydroxy-4'-methoxyflavanone-3'-O-glucoside	Flavonoids	Flavones	-	-	-
Lagp002697	C27H30O14	3'-Methoxy-6''-O-xylosyl puerarin	Flavonoids	Isoflavones	-	-	-
Lmmp003109	C16H16O6	3'-O-Methyl-epicatechin	Flavonoids	Flavanols	76549-34-3	-	-
Lmsp004137	C15H12O6	3,4,2',4',6'-Pentahydroxychalcone	Flavonoids	Chalcones	73692-51-0	C15525	ko00941,ko01100,ko01110
Lmjp004941	C16H12O6	3,5,4'-Trihydroxy-7-methoxyflavone (Rhamnocitrin)*	Flavonoids	Flavonols	569-92-6	C17059	-
Zbqn006065	C15H10O6	3,5,7,2'-Tetrahydroxyflavone; Datiscetin*	Flavonoids	Flavones	480-15-9	C10036	-
Lamn006238	C23H26O11	3,9-dihydroeucomnalin glucoside*	Flavonoids	Other Flavonoids	-	-	-
mws1174	C17H14O6	3-O-Acetylpinobanksin	Flavonoids	Flavanonols	52117-69-8	C16418	ko00941
Wcfp003437	C20H20O4	3-Prenyl-4,2',4'-Trihydroxychalcone	Flavonoids	Chalcones	202815-28-9	-	-
Lamp006750	C26H26O15	3-[(3,4-dihydroxyphenyl)methylidene]-5,7-dihydroxy-6-methoxy-2h-1-benzopyran-4-one malonyl glucoside*	Flavonoids	Other Flavonoids	-	-	-
pmp000004	C17H14O7	4',5,7-Trihydroxy-3',6-dimethoxyflavone (Jaceosidin)*	Flavonoids	Flavones	18085-97-7	-	-
pmp000172	C23H24O11	5,2'-Dihydroxy-7,8-dimethoxyflavone glycoside*	Flavonoids	Flavones	-	-	-
Zmjp004852	C23H24O13	5,6,3',4'-Tetrahydroxy-3,7-dimethoxyflavone-6-O-glucoside	Flavonoids	Flavones	-	-	-
Layp005773	C25H28O12	5,6,7,3',-Tetramethyl-4'-hydroxyflavone glucoside*	Flavonoids	Flavones	-	-	-
Hagn002801	C20H18O8	5,6,7,5'-tetramethoxy-3',4'-methylenedioxyflavonoid	Flavonoids	Flavones	-	-	-
Zmjp004795	C16H12O6	5,6,7-Tetrahydroxy-8-methoxyflavone*	Flavonoids	Flavones	-	-	-
Zmhn003257	C16H12O6	5,7,2'-Trihydroxy-8-methoxyflavone*	Flavonoids	Flavones	-	-	-
Hajp007218	C16H12O6	5,7,3',5'-tetrahydroxy-6-methylfavanone*	Flavonoids	Flavones	-	-	-
Lajp007314	C17H16O7	5,7,4'-Trimethyl-3,3'-dimethoxyflavonol	Flavonoids	Flavones	-	-	-
Lajp005898	C24H26O13	5,8,3'-trihydroxy-6,7,4'-trimethoxyflavone-8-O-β-D-glucoside*	Flavonoids	Flavones	-	-	-
Wagp005813	C25H28O12	5-Hydroxy-7,8,2',3'-Tetramethoxyflavone 5-Glucoside*	Flavonoids	Flavones	-	-	-
pmp000191	C23H22O11	6''-O-Acetylgenistin	Flavonoids	Isoflavones	73566-30-0	-	-
pmp000194	C24H22O13	6''-O-Malonylgenistin	Flavonoids	Isoflavones	51011-05-3	C16192	ko00943
Zmhp003514	C16H12O6	6,7,8-Tetrahydroxy-5-methoxyflavone*	Flavonoids	Flavones	-	-	-
Wbtn006810	C15H12O6	6,7-dihydroxy-1,3-dimethoxyxanthen-9-one	Flavonoids	Other Flavonoids	-	-	-
Lmjp003655	C22H22O11	6-C-MethylKaempferol-3-glucoside*	Flavonoids	Flavones	-	-	-
pma0214	C22H22O12	6-C-Methylquercetin-3-O-glucoside	Flavonoids	Flavonols	-	-	-
Zmhp102730	C27H30O17	6-Hydroxykaempferol-3,6-O-Diglucoside	Flavonoids	Flavonols	-	-	-
pmp001312	C33H40O22	6-Hydroxykaempferol-3,7,6-O-triglycoside	Flavonoids	Flavonols	-	-	-
pmp001311	C27H30O17	6-Hydroxykaempferol-7,6-O-Diglucoside	Flavonoids	Flavonols	-	-	-
pmp001309	C21H20O12	6-Hydroxykaempferol-7-O-glucoside	Flavonoids	Flavonols	-	-	-
Hmcn001884	C21H20O12	6-Hydroxyluteolin 5-glucoside*	Flavonoids	Flavones	-	-	-
Lajn004573	C23H28O11	7,2',4'-Trihydroxy-8,3'-dimethoxyisoflavanglucoside	Flavonoids	Other Flavonoids	-	-	-
Laxp005948	C22H26O10	7,2'‑dihydroxy‑4'‑methoxy‑isoflavanol glucoside	Flavonoids	Other Flavonoids	-	-	-
Hagn003556	C23H16O6	7-Benzyloxy-5-hydroxy-3',4'-methylenedioxyflavonoid	Flavonoids	Flavones	-	-	-
Wbtp004798	C16H12O6	8,11-dimethoxy-2h-[1,3]dioxolo[4,5-b]xanthen-10-one	Flavonoids	Other Flavonoids	-	-	-
MWSHC20110	C16H12O6	8-Methoxyapigenin*	Flavonoids	Flavones	57096-02-3	-	-
pmp000638	C20H18O6	8-Prenylkaempferol	Flavonoids	Flavonols	28610-31-3	-	-
pmp001288	C28H32O14	Acacetin-7-O-rutinoside (Linarin)*	Flavonoids	Flavones	480-36-4	-	-
Lmtp002942	C25H26O13	Apigenin-6,8-di-C-arabinoside*	Flavonoids	Flavones	-	-	-
Zbsp003407	C27H30O15	Apigenin-6,8-di-C-glucoside (Vicenin-2)	Flavonoids	Flavones	23666-13-9	C10195	-
pmp000240	C27H28O16	Apigenin-6-C-(2''-glucuronyl)glucoside	Flavonoids	Flavones	-	-	-
Lmtp002822	C25H26O13	Apigenin-6-C-arabinoside-8-C-xyloside*	Flavonoids	Flavones	-	-	-
mws1434	C21H20O10	Apigenin-6-C-glucoside (Isovitexin)	Flavonoids	Flavones	38953-85-4	C01714	ko00944
pmp000581	C23H22O11	Apigenin-7-O-(6''-acetyl)glucoside	Flavonoids	Flavones	72741-92-5	-	-
pmp000585	C24H22O13	Apigenin-7-O-(6''-malonyl)glucoside	Flavonoids	Flavones	86546-87-4	C10020	-
MWSHY0189	C21H20O10	Apigenin-7-O-glucoside(Cosmosiin)*	Flavonoids	Flavones	578-74-5	C04608	ko00944
MWSHY0031	C21H18O11	Apigenin-7-O-glucuronide*	Flavonoids	Flavones	29741-09-1	-	-
MWS20151	C15H10O5	Apigenin; 4',5,7-Trihydroxyflavone*	Flavonoids	Flavones	520-36-5	C01477	ko00941,ko00943,ko00944,ko01100,ko01110
Lmtn002796	C21H22O11	Aromadendrin-7-O-glucoside	Flavonoids	Flavanonols	28189-90-4	-	-
mws2186	C20H18O11	Avicularin(Quercetin-3-O-α-L-arabinofuranoside)*	Flavonoids	Flavonols	572-30-5	-	-
Lmdp003808	C16H12O7	Azaleatin (5-O-Methylquercetin)	Flavonoids	Flavonols	529-51-1	C10022	-
mws0052	C21H18O11	Baicalin*	Flavonoids	Flavones	21967-41-9	C10025	-
MWSslk054	C27H30O10	Baohuoside Ⅰ; Icariside II	Flavonoids	Flavonols	113558-15-9	-	-
Cmyp006964	C33H40O15	Baohuoside Ⅶ*	Flavonoids	Flavonols	119730-89-1	-	-
Zbbp005659	C25H24O13	Biochanin A-7-O-glucoside-6''-O-malonate	Flavonoids	Isoflavones	-	-	-
HJN090	C21H22O10	Butin-7-O-glucoside*	Flavonoids	Flavanones	-	-	-
Lmmp005689	C16H12O6	Cajanin*	Flavonoids	Isoflavones	32884-36-9	C10203	-
pmn001716	C21H20O11	Carthamone*	Flavonoids	Chalcones	86579-00-2	C08598	-
MWSHY0065	C15H14O6	Catechin	Flavonoids	Flavanols	154-23-4	C06562	ko00941,ko01110
Zmgp005070	C24H26O13	Centaurein*	Flavonoids	Flavones	35595-03-0	-	-
Lmyp005841	C21H20O9	Chrysin-7-O-glucoside	Flavonoids	Flavones	31025-53-3	-	-
pmp000127	C28H32O16	Chrysoeriol-6,8-di-C-glucoside	Flavonoids	Flavones	-	-	-
Hmgp003641	C28H32O14	Chrysoeriol-6-C-rhamnoside-7-O-rhamnoside	Flavonoids	Flavones	-	-	-
Zbsn005918	C24H24O12	Chrysoeriol-7-O-(6''-acetyl)glucoside*	Flavonoids	Flavones	-	-	-
Lmgp005868	C32H30O14	Chrysoeriol-7-O-(6''-feruloyl)glucoside	Flavonoids	Flavones	-	-	-
pmb0608	C25H24O14	Chrysoeriol-7-O-(6''-malonyl)glucoside	Flavonoids	Flavones	-	-	-
pmb3012	C22H22O11	Chrysoeriol-7-O-glucoside	Flavonoids	Flavones	19993-32-9	-	-
Lmnp002762	C29H34O16	Cirsimaritin-8-C-[glucosyl-(1-2)]-glucoside	Flavonoids	Flavones	-	-	-
Wagp007602	C17H14O7	Demethoxysudachitin*	Flavonoids	Flavones	4323-80-2	-	-
MWSslk252	C28H34O14	Didymin (Isosakuranetin-7-O-rutinoside)	Flavonoids	Flavanones	14259-47-3	-	-
HJN055	C21H24O10	Dihydrocharcone-4'-O-glucoside	Flavonoids	Chalcones	-	-	-
Cmsp004086	C16H14O6	Dihydrokaempferide	Flavonoids	Flavanonols	137225-59-3	-	-
Lmlp005236	C21H22O11	Dihydrokaempferol-3-O-glucoside*	Flavonoids	Flavanonols	31049-08-8	-	-
Lmmn004625	C21H22O11	Dihydrokaempferol-7-O-glucoside	Flavonoids	Flavanonols	-	-	-
HJAP056	C23H24O11	Dihydroxy-dimethoxyflavone-7-O-glucoside*	Flavonoids	Flavones	-	-	-
MWSHY0009	C16H12O6	Diosmetin (5,7,3'-Trihydroxy-4'-methoxyflavone)*	Flavonoids	Flavones	520-34-3	C10038	-
pmp001080	C28H32O15	Diosmetin-7-O-Neohesperidoside (Neodiosmin)*	Flavonoids	Flavones	38665-01-9	-	-
pmp000579	C22H22O11	Diosmetin-7-O-galactoside*	Flavonoids	Flavones	-	-	-
pmp000583	C22H20O12	Diosmetin-7-O-glucuronide	Flavonoids	Flavones	35110-20-4	-	-
MWSHY0190	C28H32O15	Diosmetin-7-O-rutinoside (Diosmin)*	Flavonoids	Flavones	520-27-4	C10039	-
mws1397	C22H18O10	Epicatechin gallate	Flavonoids	Flavanols	1257-08-5	-	-
Lmyn004037	C28H26O15	Eriodictyol-7-O-(6''-O-galloyl)glucoside	Flavonoids	Flavanones	-	-	-
MWS20145	C21H22O11	Eriodictyol-7-O-glucoside*	Flavonoids	Flavanones	38965-51-4	-	-
Zbnn003132	C27H32O16	Eriodictyol-8-C-glucoside-4'-O-glucoside	Flavonoids	Flavanones	-	-	-
pmp000013	C24H26O12	Eupatilin-7-O-glucoside	Flavonoids	Flavones	-	-	-
Cmxp003492	C21H22O11	Flavanomarein	Flavonoids	Flavanones	577-38-8	-	-
Lahp004593	C23H24O12	Flavoyadorinin A	Flavonoids	Flavonols	-	-	-
Zmdp005767	C25H24O12	Formononetin-7-O-(6''-Malonyl)glucoside	Flavonoids	Isoflavones	-	C16222	ko00943
MWSHY0179	C22H22O9	Formononetin-7-O-glucoside (Ononin)*	Flavonoids	Isoflavones	486-62-4	C10509	ko00943
Lmyn006227	C15H10O5	Galangin (3,5,7-Trihydroxyflavone)	Flavonoids	Flavones	548-83-4	C10044	ko00941
Lmlp005572	C21H20O10	Galangin-7-O-glucoside	Flavonoids	Flavones	-	-	-
mws2220	C22H18O11	Gallocatechin 3-O-gallate	Flavonoids	Flavanols	5127-64-0	-	-
Lssp210422	C15H10O5	Genistein*	Flavonoids	Isoflavones	446-72-0	C06563	ko00943,ko01100,ko01110
mws0895	C21H20O10	Genistein-7-O-Glucoside (Genistin)	Flavonoids	Isoflavones	529-59-9	C09126	ko00943
Lmgp004731	C21H20O10	Genistein-7-O-galactoside*	Flavonoids	Isoflavones	-	-	-
pmp000413	C21H20O10	Genistein-8-C-glucoside	Flavonoids	Isoflavones	66026-80-0	C10420	-
Lahp003997	C29H34O17	Glucosyl-rhamnazin-3-O-β-D-glucoside*	Flavonoids	Flavonols	-	-	-
Xmyn008071	C16H12O6	Gnetifolin B*	Flavonoids	Flavones	140671-06-3	-	-
Lmmp001947	C21H20O13	Gossypetin-3-O-glucoside*	Flavonoids	Flavonols	-	-	-
Zbhp004510	C22H24O11	Hesperetin-3'-O-glucoside	Flavonoids	Flavanones	-	-	-
pme1598	C22H24O11	Hesperetin-5-O-glucoside	Flavonoids	Flavanones	69651-80-5	-	-
pmb0645	C28H34O16	Hesperetin-6-C-glucoside-7-O-glucoside	Flavonoids	Flavonols	-	-	-
Lmzp002365	C22H24O11	Hesperetin-7-O-glucoside*	Flavonoids	Flavanones	31712-49-9	C16422	ko00941
mws0036	C28H34O15	Hesperetin-7-O-rutinoside (Hesperidin)	Flavonoids	Flavanones	520-26-3	C09755	-
Hmgp002189	C22H22O11	Hispidulin-7-O-glucoside(Homoplantaginin)*	Flavonoids	Flavones	17680-84-1	C17762	-
Lmnp002584	C28H32O16	Hispidulin-8-C-(2''-O-glucosyl)glucoside	Flavonoids	Flavones	-	-	-
Cmyp005570	C33H40O15	Icariin	Flavonoids	Flavones	489-32-7	C17555	-
pmp001166	C16H12O7	Irilin D	Flavonoids	Isoflavones	204590-67-0	-	-
Hmgp003130	C17H14O7	Iristectorigenin A*	Flavonoids	Isoflavones	-	-	-
Lasp002993	C26H30O9	Isobavachalcone glucoside	Flavonoids	Chalcones	-	-	-
Zmpn002908	C26H28O16	Isoetin-7-O-glucoside-2'-O-arabinoside	Flavonoids	Flavones	-	-	-
Lmdp003286	C21H20O12	Isohyperoside*	Flavonoids	Flavonols	35589-21-0	-	-
mws0062	C15H10O6	Isoluteolin (Orobol)(5,7,3',4'-tetrahydroxyisoflavone)	Flavonoids	Isoflavones	480-23-9	C10510	-
Zmhp002409	C27H30O16	Isoluteolin-6,8-di-C-glucoside	Flavonoids	Flavones	-	-	-
pmb0667	C36H36O18	Isoorientin-7-O-(6''-feruloyl)arabinoside	Flavonoids	Flavones	-	-	-
Hmcp001489	C34H42O22	Isorhamnetin-3-O-(2''-O-glucosyl)galactoside-7-O-glucoside	Flavonoids	Flavonols	-	-	-
Hmcp001598	C27H30O16	Isorhamnetin-3-O-(2''-O-xylosyl)glucoside	Flavonoids	Flavonols	-	-	-
Zbpp002024	C24H24O13	Isorhamnetin-3-O-(6''-acetylglucoside)	Flavonoids	Flavonols	-	-	-
Hmcp001919	C30H34O18	Isorhamnetin-3-O-(6''-acetylglucosyl)(1→3)-glucoside	Flavonoids	Flavonols	-	-	-
Zbpp002027	C25H24O15	Isorhamnetin-3-O-(6''-malonyl)glucoside*	Flavonoids	Flavonols	-	-	-
Zbpp001992	C22H22O12	Isorhamnetin-3-O-Glucoside*	Flavonoids	Flavonols	5041-82-7	-	-
Hmcp002539	C22H22O11	Isorhamnetin-3-O-rhamnoside	Flavonoids	Flavonols	-	-	-
Hmbp002730	C15H10O6	Isoscutellarein*	Flavonoids	Flavones	41440-05-5	C10097	-
Zmhp003186	C37H38O18	Isovitexin-2''-O-(6'''-feruloyl)glucoside	Flavonoids	Flavones	-	-	-
Zmhp006502	C25H24O14	Kaempferide-3-O-(6''-malonyl)glucoside	Flavonoids	Flavonols	-	-	-
Zbjn005825	C24H24O12	Kaempferide-3-O-（6'-O-acetyl）glucoside*	Flavonoids	Flavonols	-	-	-
Lmbp002592	C27H30O16	Kaempferol-3,7-O-diglucoside	Flavonoids	Flavonols	25615-14-9	-	-
Lmyp003857	C35H28O19	Kaempferol-3-O-(2'',6''-digalloyl)glucoside	Flavonoids	Flavonols	-	-	-
Lmmp003903	C23H22O12	Kaempferol-3-O-(2''-O-acetyl)glucoside	Flavonoids	Flavonols	-	-	-
Lmyp004407	C30H26O13	Kaempferol-3-O-(2''-p-Coumaroyl)galactoside	Flavonoids	Flavonols	-	-	-
Zbjn007837	C30H26O12	Kaempferol-3-O-(4''-p-coumaroyl)rhamnoside*	Flavonoids	Flavonols	-	-	-
Lmmn003398	C23H22O12	Kaempferol-3-O-(6''-O-acetyl)glucoside	Flavonoids	Flavonols	-	-	-
Lmdp004892	C24H22O14	Kaempferol-3-O-(6''-malonyl)galactoside*	Flavonoids	Flavonols	-	-	-
Lmmp003817	C24H22O14	Kaempferol-3-O-(6''-malonyl)glucoside*	Flavonoids	Flavonols	-	-	-
mws1290	C30H26O13	Kaempferol-3-O-(6''-p-Coumaroyl)glucoside (Tiliroside)	Flavonoids	Flavonols	20316-62-5	C17140	-
Lmbp003668	C20H18O10	Kaempferol-3-O-arabinoside	Flavonoids	Flavonols	-	-	-
mws0913	C21H20O11	Kaempferol-3-O-galactoside (Trifolin)*	Flavonoids	Flavonols	23627-87-4	C12626	ko00944,ko01110
Lmzn001894	C21H18O12	Kaempferol-3-O-glucuronide*	Flavonoids	Flavonols	22688-78-4	-	-
Lmsn002815	C27H30O15	Kaempferol-3-O-rutinoside(Nicotiflorin)	Flavonoids	Flavonols	17650-84-9	C21833	ko00944,ko01110
HJAP148	C26H28O15	Kaempferol-3-O-sambubioside	Flavonoids	Flavonols	27661-51-4	-	-
HJAP024	C27H30O16	Kaempferol-6,8-di-C-glucoside	Flavonoids	Flavonols	-	-	-
mws0089	C21H20O11	Kaempferol-7-O-glucoside*	Flavonoids	Flavonols	16290-07-6	-	-
Hmzp004605	C22H22O11	Ladanetin-6-O-β-D-glucosid*	Flavonoids	Flavones	-	-	-
mws1003	C16H12O8	Laricitrin	Flavonoids	Flavonols	53472-37-0	C12633	ko00944,ko01110
HJAP005	C22H22O13	Laricitrin-3-O-glucoside*	Flavonoids	Flavonols	39986-90-8	-	-
Hmcp002187	C23H24O13	Limocitrin-3-O-galactoside*	Flavonoids	Flavonols	-	-	-
Hmcp002399	C23H24O13	Limocitrin-3-O-glucoside	Flavonoids	Flavonols	-	-	-
Wagp004984	C24H26O14	Limocitrol 3-Glucoside	Flavonoids	Flavones	-	-	-
pme0088	C15H10O6	Luteolin (5,7,3',4'-Tetrahydroxyflavone)	Flavonoids	Flavones	491-70-3	C01514	ko00941,ko00944,ko01100,ko01110
Wayn007155	C30H26O12	Luteolin 5-O-p-coumaroyl rhamnoside*	Flavonoids	Flavones	-	-	-
Wayn007331	C30H26O12	Luteolin 7-O-p-coumaroyl rhamnoside*	Flavonoids	Flavones	-	-	-
Hmpp003270	C21H20O11	Luteolin-4'-O-glucoside	Flavonoids	Flavones	6920-38-3	-	-
pmp000241	C27H28O17	Luteolin-6-C-(2''-glucuronyl)glucoside	Flavonoids	Flavones	-	-	-
MWSHY0016	C21H20O11	Luteolin-6-C-glucoside (Isoorientin)*	Flavonoids	Flavones	4261-42-1	C01821	-
Zmxp003107	C27H30O16	Luteolin-7,3'-di-O-glucoside	Flavonoids	Flavones	52187-80-1	-	-
pmp000587	C24H22O14	Luteolin-7-O-(6''-malonyl)glucoside*	Flavonoids	Flavones	-	C10103	-
Hmqp003184	C29H30O18	Luteolin-7-O-(6''-malonyl)glucoside-5-O-arabinoside	Flavonoids	Flavones	-	-	-
Hmpp002612	C27H30O16	Luteolin-7-O-gentiobioside	Flavonoids	Flavones	-	-	-
MWSHY0104	C21H20O11	Luteolin-7-O-glucoside (Cynaroside)	Flavonoids	Flavones	5373-11-5	C03951	ko00944
MWSHY0121	C21H18O12	Luteolin-7-O-glucuronide*	Flavonoids	Flavones	29741-10-4	C03515	ko00944
MWSHY0080	C27H30O15	Luteolin-7-O-neohesperidoside (Lonicerin)*	Flavonoids	Flavones	25694-72-8	C12630	ko00944
pmp000593	C27H30O15	Luteolin-7-O-rutinoside*	Flavonoids	Flavones	3563-98-2	-	-
mws1299	C21H20O11	Luteolin-8-C-glucoside (Orientin)*	Flavonoids	Flavones	28608-75-5	C10114	-
Lahp005742	C29H32O14	Malonyl Phellamurin	Flavonoids	Flavanonols	-	-	-
Labp005025	C25H26O13	Malonyl isoSakuranin	Flavonoids	Flavanones	-	-	-
Lmtn002997	C22H22O13	Mearnsetin-3-O-glucoside	Flavonoids	Flavones	-	-	-
Lmdp002969	C21H20O13	Myricetin-3-O-galactoside*	Flavonoids	Flavonols	15648-86-9	-	-
Hmlp002821	C21H18O14	Myricetin-3-O-glucuronide	Flavonoids	Flavonols	77363-65-6	-	-
Lakp003108	C27H30O18	Myricetindiglucoside	Flavonoids	Flavonols	-	-	-
HJN087	C21H22O10	Naringenin-4'-O-glucoside*	Flavonoids	Flavanones	-	-	-
pma0791	C24H24O13	Naringenin-7-O-(6''-malonyl)glucoside	Flavonoids	Flavanones	-	-	-
Lmzn001875	C33H42O19	Naringenin-7-O-Rutinoside-4'-O-glucoside	Flavonoids	Flavanones	-	-	-
mws1179	C21H22O10	Naringenin-7-O-glucoside (Prunin)	Flavonoids	Flavanones	529-55-5	C09099	ko00941,ko01100
Hmmn004152	C27H32O15	Neoeriocitrin	Flavonoids	Flavones	13241-32-2	C09805	-
pmp000003	C16H12O7	Nepetin (5,7,3',4'-Tetrahydroxy-6-methoxyflavone)*	Flavonoids	Flavones	520-11-6	-	-
Hmgp002148	C22H22O12	Nepetin-7-O-alloside*	Flavonoids	Flavones	-	-	-
Hmgp002036	C22H22O12	Nepetin-7-O-glucoside(Nepitrin)*	Flavonoids	Flavones	569-90-4	-	-
pma6218	C21H22O9	O-MethylNaringenin-8-C-arabinoside	Flavonoids	Flavanones	-	-	-
Zmgp003335	C27H32O16	Okanin-3',4'-di-O-glucoside*	Flavonoids	Chalcones	-	-	-
zjgp122004	C21H22O11	Okanin-3'-O-β-D-glucoside*	Flavonoids	Chalcones	-	-	-
Zmgp004436	C23H24O13	Okanin-4'-(6''-O-acetyl)glucoside*	Flavonoids	Chalcones	-	-	-
Cmxp004324	C24H24O14	Okanin-4'-O-(6''-O-malonyl)glucoside	Flavonoids	Chalcones	-	-	-
Cmxp003531	C27H32O16	Okanin-4'-O-gentiobioside	Flavonoids	Chalcones	-	-	-
Cmxp003975	C21H22O11	Okanin-4'-O-glucoside(Marein)*	Flavonoids	Chalcones	535-96-6	-	-
Zmgp002917	C27H32O16	Okanin-4'-O-glucosyl-O-glucoside*	Flavonoids	Chalcones	-	-	-
Lmjp003231	C22H22O13	Patuletin-3-O-glucoside*	Flavonoids	Flavonols	-	-	-
mws1454	C23H26O11	Persicoside*	Flavonoids	Flavanones	28978-03-2	-	-
pmp000531	C26H30O11	Phellamurin	Flavonoids	Flavanonols	52589-11-4	C09808	-
pmp000530	C26H30O11	Phellodendroside	Flavonoids	Flavanonols	40451-69-2	-	-
mws0789	C15H12O4	Pinocembrin (Dihydrochrysin)	Flavonoids	Flavanones	480-39-7	C09827	ko00941
mws0918	C16H12O5	Prunetin (5,4'-Dihydroxy-7-methoxyisoflavone)	Flavonoids	Isoflavones	552-59-0	C10521	ko00943
Lcyp000677	C22H22O10	Prunitrin	Flavonoids	Isoflavones	154-36-9	-	-
Lmjn004351	C16H12O8	Quercetagetin-4'-Methyl Ether	Flavonoids	Flavonols	-	-	-
pme2954	C15H10O7	Quercetin	Flavonoids	Flavonols	117-39-5	C00389	ko00941,ko00944,ko01100,ko01110
Zahp003766	C26H28O16	Quercetin 3-O-glucoside 7-O-xyloside	Flavonoids	Flavonols	-	-	-
Lmdp004160	C36H36O20	Quercetin-3-O-(2'''-O-caffeoyl)sophoroside	Flavonoids	Flavonols	-	-	-
pmn001644	C23H20O14	Quercetin-3-O-(2''-O-acetyl)glucuronide	Flavonoids	Flavonols	-	-	-
pmp000596	C27H30O17	Quercetin-3-O-(2''-O-galactosyl)glucoside	Flavonoids	Flavonols	56782-99-1	-	-
Lmjp003360	C35H40O24	Quercetin-3-O-(2''-O-malonyl)sophoroside-7-O-arabinoside	Flavonoids	Flavonols	-	-	-
Lmyp004516	C30H26O14	Quercetin-3-O-(2''-O-p-Coumaroyl)galactoside	Flavonoids	Flavonols	-	-	-
Lmyp004770	C30H26O14	Quercetin-3-O-(2''-O-p-Coumaroyl)glucoside	Flavonoids	Flavonols	-	-	-
Hmln002199	C23H22O13	Quercetin-3-O-(6''-O-acetyl)galactoside	Flavonoids	Flavonols	-	-	-
Zmsp004363	C23H22O13	Quercetin-3-O-(6''-O-acetyl)glucoside	Flavonoids	Flavonols	-	-	-
Hmln002321	C24H22O15	Quercetin-3-O-(6''-O-malonyl)glucoside	Flavonoids	Flavonols	-	C12638	ko00944
Lmdp004267	C30H26O14	Quercetin-3-O-(6''-O-p-Coumaroyl)glucoside	Flavonoids	Flavonols	-	-	-
Lmtp004044	C26H28O16	Quercetin-3-O-apiosyl(1→2)galactoside*	Flavonoids	Flavonols	-	-	-
MWSHY0113	C21H20O12	Quercetin-3-O-galactoside (Hyperin)*	Flavonoids	Flavonols	482-36-0	C10073	-
MWSHY0046	C21H20O12	Quercetin-3-O-glucoside (Isoquercitrin)*	Flavonoids	Flavonols	482-35-9	C05623	ko00944,ko01100,ko01110
Lmsp004166	C27H30O16	Quercetin-3-O-glucoside-7-O-rhamnoside*	Flavonoids	Flavonols	-	-	-
Lmmp003783	C21H18O13	Quercetin-3-O-glucuronide	Flavonoids	Flavonols	22688-79-5	-	-
Lmjp002461	C27H30O16	Quercetin-3-O-neohesperidoside*	Flavonoids	Flavonols	29662-79-1	-	-
mws0045	C21H20O11	Quercetin-3-O-rhamnoside(Quercitrin)	Flavonoids	Flavonols	522-12-3	C01750	ko00944
mws0059	C27H30O16	Quercetin-3-O-rutinoside (Rutin)	Flavonoids	Flavonols	153-18-4	C05625	ko00944,ko01100,ko01110
Lmjp002596	C26H28O16	Quercetin-3-O-sambubioside*	Flavonoids	Flavonols	83048-35-5	C12637	ko00944
Lmdp003509	C20H18O11	Quercetin-3-O-xyloside (Reynoutrin)*	Flavonoids	Flavonols	549-32-6	-	-
Hmcp001329	C32H38O21	Quercetin-3-O-xylosyl(1→2)glucosyl(1→2)glucoside	Flavonoids	Flavonols	-	-	-
mws0856	C21H20O12	Quercetin-4'-O-glucoside (Spiraeoside)*	Flavonoids	Flavonols	20229-56-5	-	-
Lmfn003760	C21H18O13	Quercetin-4'-O-glucuronide*	Flavonoids	Flavonols	201463-36-7	-	-
Hmjp003123	C21H18O13	Quercetin-5-O-glucuronide	Flavonoids	Flavonols	-	-	-
Smgp004575	C21H20O12	Quercetin-5-O-β-D-glucoside*	Flavonoids	Flavonols	-	-	-
Lmmp002995	C30H32O20	Quercetin-7-O-(2''-malonyl)glucosyl-5-O-glucoside	Flavonoids	Flavonols	-	-	-
pmp000589	C24H22O15	Quercetin-7-O-(6''-malonyl)glucoside	Flavonoids	Flavonols	-	-	-
mws1329	C21H20O12	Quercetin-7-O-glucoside	Flavonoids	Flavonols	491-50-9	C12639	-
Hmhp005160	C17H14O7	Rehderianin I*	Flavonoids	Flavonols	90965-30-3	-	-
Lmjp002906	C22H22O12	Rhamnetin-3-O-Glucoside*	Flavonoids	Flavonols	27875-34-9	-	-
Zmhp004034	C21H20O12	Rhodiolgin	Flavonoids	Flavonols	94696-39-6	-	-
Zmjp005293	C28H32O14	Robinson-7-O-Neohesperidin*	Flavonoids	Flavonols	-	-	-
MWSHY0025	C33H40O15	Sagittatoside A*	Flavonoids	Flavonols	118525-35-2	-	-
Lmsp004632	C15H10O6	Scutellarein (5,6,7,4'-Tetrahydroxyflavone)	Flavonoids	Flavones	529-53-3	C10184	-
Lmdp006732	C16H12O6	Scutellarein-4'-methyl ether (5,6,7-Trihydroxy-4'-methoxyflavone)*	Flavonoids	Flavones	6563-66-2	-	-
MWSHY0035	C21H18O12	Scutellarein-7-O-glucuronide (Scutellarin)*	Flavonoids	Flavones	27740-01-8	-	-
Zmzp004111	C16H12O7	Selagin	Flavonoids	Flavones	-	-	-
MWSslk002	C21H20O10	Sophoricoside*	Flavonoids	Isoflavones	152-95-4	-	-
pmp000233	C22H22O11	Swertiajaponin	Flavonoids	Flavones	6980-25-2	C10187	-
pmp000878	C22H22O10	Swertisin	Flavonoids	Flavones	6991-10-2	C17835	-
HJAP126	C35H44O22	Syringetin-3-O-rutinoside-7-O-glucoside	Flavonoids	Flavonols	-	-	-
HJAP006	C23H24O13	Syringetin-7-O-glucoside*	Flavonoids	Flavonols	-	-	-
Zmhp005139	C25H24O15	Tamarixetin-3-O-(6''-malonyl)glucoside*	Flavonoids	Flavonols	-	-	-
HJN051	C28H32O16	Tamarixetin-3-O-rutinoside	Flavonoids	Flavonols	-	-	-
MWSslk013	C22H22O11	Tectoridin*	Flavonoids	Isoflavones	611-40-5	C10533	-
pmn001702	C21H18O12	Tetahydroxyflavone-7-O-glucuronide*	Flavonoids	Flavones	-	-	-
Wayn004603	C21H18O13	Tricetin 3'-glucuronide*	Flavonoids	Flavones	-	-	-
pmb0716	C29H34O17	Tricin-4'-O-glucoside-7-O-glucoside*	Flavonoids	Flavones	-	-	-
Hmgp002953	C29H32O17	Tricin-7-O-(2''-O-rhamnosyl)galacturonide	Flavonoids	Flavones	89915-54-8	-	-
pmb0725	C33H32O15	Tricin-7-O-(2''-feruloyl)glucoside	Flavonoids	Flavones	-	-	-
Zmxp005470	C26H26O15	Tricin-7-O-(6''-O-malonyl)glucoside*	Flavonoids	Flavones	-	-	-
pmb3045	C23H22O13	Tricin-7-O-Glucuronide	Flavonoids	Flavones	-	-	-
Hmgp002564	C29H30O19	Tricin-7-O-glucuronyl(2→1)glucuronide	Flavonoids	Flavones	83097-44-3	-	-
pmb3041	C23H22O14	Tricin-7-O-saccharic acid	Flavonoids	Flavones	-	-	-
Zmjp003291	C27H30O15	Vitexin-2''-O-galactoside	Flavonoids	Flavones	-	-	-
Zajp002650	C27H30O15	Vitexin-7-O-glucoside	Flavonoids	Flavones	-	-	-
Cmyp002064	C22H22O11	Yuanhuanin*	Flavonoids	Flavones	83133-14-6	-	-
Zmhp002431	C27H30O15	saffloquinoside A	Flavonoids	Chalcones	-	-	-

## Sheet: Supplementary Table 2-2
Differential metabolites of flavonoids and terpenes
Index	Formula	Compounds	Class I	Class II	CAS	cpd_ID	kegg_map
Hmqp005412	C20H30O3	12-Hydroxyabietic Acid	Terpenoids	Ditepenoids	3484-61-5	-	-
Ymjm000095	C30H46O2	13,28-Epoxyolean-11-en-3-one	Terpenoids	Triterpene	-	-	-
Lmsn011830	C30H46O5	2,19-Dihydroxy-3-oxours-12-en-28-oic acid	Terpenoids	Triterpene	176983-21-4	-	-
pmn001407	C30H48O6	2,3,16,21-Tetrahydroxyolean-12-en-28-oic acid (Platycogenic acid C)	Terpenoids	Triterpene	26121-81-3	-	-
MWSCX013	C30H48O5	2,3,19-trihydroxyurs-12-en-28-oic acid (Euscaphic acid)	Terpenoids	Triterpene	53155-25-2	C17890	-
Hmjn003948	C30H48O5	2,3,6-Trihydroxyurs-12-en-28-oic acid (Madasiatic acid)*	Terpenoids	Triterpene	26532-66-1	-	-
Hmjn008136	C30H46O4	2,3-Dihydroxyoleana-11,13(18)-dien-28-oic acid (Camaldulenic acid)	Terpenoids	Triterpene	71850-15-2	-	-
HJN106	C30H46O5	2-Carboxy-3-hydroxy-A(1)-norlupan-20(29)-en-28-oic acid (Ceanothic acid)	Terpenoids	Triterpene	21302-79-4	-	-
Lmzn006582	C30H46O4	2-Formyl-3-hydroxy-A(1)-norlup-20(29)-en-28-oic acid (Colubrinic acid)	Terpenoids	Triterpene	-	-	-
pmp000268	C30H46O5	2-Hydroxymethyl-A(1)-nor-19,24-dihydroxyurs-2,12-dien-28-oic acid (Rosamultic acid)	Terpenoids	Triterpene	214285-76-4	-	-
pmn001700	C30H48O3	24,30-Dihydroxy-12(13)-ene-lupeol*	Terpenoids	Triterpene	-	-	-
pmp000444	C30H46O5	27,28-Dicarboxyl ursolic acid	Terpenoids	Triterpene	-	-	-
Smnp012194	C39H54O6	2ɑ-hydroxy-3β-trans-p-hydroxycinnamoyloxy oleanolic acid*	Terpenoids	Triterpene	-	-	-
Wmnp000001	C30H48O4	3,12-Dihydroxyoleanan-28,13-olide (Oleanderolide)	Terpenoids	Triterpene	-	-	-
Zjmp102704	C29H44O4	3,24-Dihydroxy-30-norolean-12,20(29)-dien-28-oic acid (Quinatic acid)	Terpenoids	Triterpene	119863-89-7	-	-
Lmdn006811	C30H48O3	3,24-Dihydroxyolean-12-en-22-one (Soyasapogenol E)*	Terpenoids	Triterpene	6750-59-0	C17420	-
Hmdn006855	C30H48O3	3,4-Cycloopen-cycloaltin-4(29),25-diene-24(R)-hydroxy-3-carboxylic acid	Terpenoids	Triterpene	-	-	-
Lmdn003075	C17H26O10	3,4-Dihydroverbenalin	Terpenoids	Monoterpenoids	-	-	-
Lmsn012425	C30H48O4	3,7-Dihydroxyolean-12-en-28-oic acid (Rubusic acid)	Terpenoids	Triterpene	23984-26-1	-	-
Zmjn014062	C30H48O3	3-Hydroxydammara-21-oic acid 21,23-lactone*	Terpenoids	Triterpene	-	-	-
HJN110	C30H48O3	3-Hydroxylup-20(29)-en-28-oic acid (Betulinic acid)*	Terpenoids	Triterpene	472-15-1	C08619	-
Lssp210084	C30H48O3	3-Hydroxyurs-12-en-28-oic acid (Ursolic acid)	Terpenoids	Triterpene	77-52-1	C08988	-
Lmzp010525	C39H54O6	3-O-Caffeoyl-9-hydroxylup-20(30)-en-7-one (Querspicatin A)*	Terpenoids	Triterpene	126240-04-8	-	-
Lmzn106829	C30H46O3	3-Oxolup-20(29)-en-28-oic acid (Betulonic acid)*	Terpenoids	Triterpene	4481-62-3	-	-
Lmzn206829	C30H46O3	3-Oxoolean-12-en-28-oic Acid (Oleanonic acid)*	Terpenoids	Triterpene	17990-42-0	-	-
Lmyn012771	C30H46O3	3-Oxoolean-18-en-28-oic acid (Moronic acid)*	Terpenoids	Triterpene	6713-27-5	-	-
Lmzn006795	C30H46O3	3-Oxours-12-en-28-oic acid (Ursonic acid)*	Terpenoids	Triterpene	6246-46-4	-	-
Ymjm000065	C25H36O6	5-Epivibsanin G	Terpenoids	Ditepenoids	-	-	-
Lmxn002712	C17H26O11	6''-O-Acetylharpagide	Terpenoids	Terpene	-	-	-
Lmxp102139	C21H34O15	6''-O-α-D-Galactosylharpagide*	Terpenoids	Terpene	-	-	-
Lmxn001694	C23H36O16	6''-O-β-D-Glucosyl-8-O-acetylharpagide	Terpenoids	Terpene	1598426-26-6	-	-
Lmxp002139	C21H34O15	6''-O-β-D-Glucosylharpagide*	Terpenoids	Terpene	-	-	-
Lmjp005671	C35H38O16	6,10-O-Diferuloylcatalpol	Terpenoids	Monoterpenoids	-	-	-
Lhjp110329	C30H48O4	6-Hydroxy-3-epi-oleanolic acid	Terpenoids	Triterpene	-	-	-
Ymjm000101	C30H44O4	6-Hydroxy-3-oxooleana-11,13(18)-dien-28-oic acid	Terpenoids	Triterpene	-	-	-
Yshs000049	C30H46O4	6-Hydroxy-lupane-20(29)-en-3-one-28-oic acid	Terpenoids	Triterpene	-	-	-
Lmdn005216	C23H30O11	6-O-(4-Methoxybenzoyl)Ajugol	Terpenoids	Monoterpenoids	146564-46-7	-	-
Lmdn004261	C25H32O12	6-O-Feruloylajugol	Terpenoids	Monoterpenoids	-	-	-
MWSprf064	C23H28O13	6-O-Vanilloylcatalpol (Picroside II)*	Terpenoids	Monoterpenoids	39012-20-9	-	-
Hmmn003964	C16H24O9	7-Deoxyloganic acid	Terpenoids	Monoterpenoids	22487-36-1	C11636	ko00902,ko01110
Zbyn002532	C16H24O10	8-Epiloganic acid	Terpenoids	Monoterpenoids	82509-41-9	-	-
Lmxn003152	C17H26O10	8-Epiloganin	Terpenoids	Terpene	79172-04-6	-	-
Lmxn005627	C25H32O13	8-O-Feruloylharpagide	Terpenoids	Monoterpenoids	221003-20-9	-	-
Lhsp101905	C10H14O2	Actinidialactone*	Terpenoids	Monoterpenoids	76729-80-1	-	-
MWSmce651	C15H24O9	Ajugol	Terpenoids	Monoterpenoids	52949-83-4	-	-
Lmpp004743	C23H28O13	Amphicoside*	Terpenoids	Monoterpenoids	34779-62-9	-	-
Lmdn001501	C16H22O10	Gardoside	Terpenoids	Monoterpenoids	54835-76-6	C16963	-
Haxp006367	C24H30O11	Harpagoside	Terpenoids	Monoterpenoids	19210-12-9	C09783	-
Lmjp003570	C16H16O7	Kisasagenol A	Terpenoids	Terpene	-	-	-
Wbmp010456	C18H28O2	Macrophypene B	Terpenoids	Ditepenoids	-	-	-
Lmxn001753	C9H12O4	Pedicularis lactone	Terpenoids	Terpene	168986-63-8	-	-
MWSprf063	C24H28O11	Picroside I	Terpenoids	Monoterpenoids	27409-30-9	-	-
Lmjp004452	C25H30O13	Picroside III (6-O-Feruloylcatalpol)	Terpenoids	Monoterpenoids	64461-95-6	-	-
Lalp004159	C16H24O9	Plantarenaloside	Terpenoids	Monoterpenoids	72396-01-1	-	-
Lmdn000791	C9H12O5	Rehmaglutin C	Terpenoids	Terpene	103744-81-6	-	-
Lmdn001550	C30H48O18	Rehmaglutoside J	Terpenoids	Monoterpenoids	-	-	-
Lmdn003662	C19H34O8	Rehmaionoside A	Terpenoids	Monoterpenoids	104112-06-3	C17450	-
Lmdn000720	C21H32O15	Rehmannioside B	Terpenoids	Monoterpenoids	81720-06-1	-	-
Xmdn002358	C16H26O8	Rehmapicroside	Terpenoids	Monoterpenoids	104056-82-8	-	-
Lhpp101819	C24H28O13	Verminoside	Terpenoids	Monoterpenoids	50932-19-9	-	-
Hahn002732	C22H26O11	Veronicoside	Terpenoids	Monoterpenoids	50981-09-4	-	-
Yhjp010205	C30H46O4	Virgatic acid	Terpenoids	Triterpene	14356-51-5	-	-
Lsjp211206	C13H20O	β-ionone	Terpenoids	Monoterpenoids	-	-	-
Wbtp006564	C16H12O7	(2s)-4,8,10-trihydroxy-2-methoxy-1h,2h-furo[3,2-a]xanthen-11-one*	Flavonoids	Other Flavonoids	-	-	-
Wbtn004381	C15H12O8	1,3,6,8-tetrahydroxy-2,5-dimethoxyxanthen-9-one	Flavonoids	Other Flavonoids	-	-	-
Wbtn005483	C16H14O8	1,3,6-trihydroxy-2,5,7-trimethoxyxanthen-9-one	Flavonoids	Other Flavonoids	-	-	-
Wbtp004927	C20H20O12	1,3,6-trihydroxy-7-methoxy-2-{[(2s,3r,4s,5s,6r)-3,4,5-trihydroxy-6-(hydroxymethyl)oxan-2-yl]oxy}xanthen-9-one	Flavonoids	Other Flavonoids	-	-	-
Lmyp007581	C33H40O14	2''-O-rhamnosyl-icariside II	Flavonoids	Flavonols	-	-	-
Wbtp005060	C22H24O11	2,3,5-trimethoxy-1-{[(2s,3r,4s,5s,6r)-3,4,5-trihydroxy-6-(hydroxymethyl)oxan-2-yl]oxy}xanthen-9-one*	Flavonoids	Other Flavonoids	-	-	-
Xmgp006913	C20H20O5	2,4,2',4'-tetrahydroxy-3'-prenylchalcone	Flavonoids	Chalcones	-	-	-
Lmtp003948	C22H24O12	3',5',5,7-Tetrahydroxy-4'-methoxyflavanone-3'-O-glucoside	Flavonoids	Flavones	-	-	-
Lagp002697	C27H30O14	3'-Methoxy-6''-O-xylosyl puerarin	Flavonoids	Isoflavones	-	-	-
Lmsp004137	C15H12O6	3,4,2',4',6'-Pentahydroxychalcone	Flavonoids	Chalcones	73692-51-0	C15525	ko00941,ko01100,ko01110
Lmjp004941	C16H12O6	3,5,4'-Trihydroxy-7-methoxyflavone (Rhamnocitrin)*	Flavonoids	Flavonols	569-92-6	C17059	-
Zbqn006065	C15H10O6	3,5,7,2'-Tetrahydroxyflavone; Datiscetin*	Flavonoids	Flavones	480-15-9	C10036	-
mws1174	C17H14O6	3-O-Acetylpinobanksin	Flavonoids	Flavanonols	52117-69-8	C16418	ko00941
Wcfp003437	C20H20O4	3-Prenyl-4,2',4'-Trihydroxychalcone	Flavonoids	Chalcones	202815-28-9	-	-
Lamp006750	C26H26O15	3-[(3,4-dihydroxyphenyl)methylidene]-5,7-dihydroxy-6-methoxy-2h-1-benzopyran-4-one malonyl glucoside*	Flavonoids	Other Flavonoids	-	-	-
Zmjp004852	C23H24O13	5,6,3',4'-Tetrahydroxy-3,7-dimethoxyflavone-6-O-glucoside	Flavonoids	Flavones	-	-	-
Layp005773	C25H28O12	5,6,7,3',-Tetramethyl-4'-hydroxyflavone glucoside*	Flavonoids	Flavones	-	-	-
Hagn002801	C20H18O8	5,6,7,5'-tetramethoxy-3',4'-methylenedioxyflavonoid	Flavonoids	Flavones	-	-	-
Zmjp004795	C16H12O6	5,6,7-Tetrahydroxy-8-methoxyflavone*	Flavonoids	Flavones	-	-	-
Zmhn003257	C16H12O6	5,7,2'-Trihydroxy-8-methoxyflavone*	Flavonoids	Flavones	-	-	-
Hajp007218	C16H12O6	5,7,3',5'-tetrahydroxy-6-methylfavanone*	Flavonoids	Flavones	-	-	-
Lajp005898	C24H26O13	5,8,3'-trihydroxy-6,7,4'-trimethoxyflavone-8-O-β-D-glucoside*	Flavonoids	Flavones	-	-	-
pmp000191	C23H22O11	6''-O-Acetylgenistin	Flavonoids	Isoflavones	73566-30-0	-	-
pmp000194	C24H22O13	6''-O-Malonylgenistin	Flavonoids	Isoflavones	51011-05-3	C16192	ko00943
Zmhp003514	C16H12O6	6,7,8-Tetrahydroxy-5-methoxyflavone*	Flavonoids	Flavones	-	-	-
Lmjp003655	C22H22O11	6-C-MethylKaempferol-3-glucoside*	Flavonoids	Flavones	-	-	-
pma0214	C22H22O12	6-C-Methylquercetin-3-O-glucoside	Flavonoids	Flavonols	-	-	-
pmp001312	C33H40O22	6-Hydroxykaempferol-3,7,6-O-triglycoside	Flavonoids	Flavonols	-	-	-
pmp001309	C21H20O12	6-Hydroxykaempferol-7-O-glucoside	Flavonoids	Flavonols	-	-	-
Hmcn001884	C21H20O12	6-Hydroxyluteolin 5-glucoside*	Flavonoids	Flavones	-	-	-
Hagn003556	C23H16O6	7-Benzyloxy-5-hydroxy-3',4'-methylenedioxyflavonoid	Flavonoids	Flavones	-	-	-
Wbtp004798	C16H12O6	8,11-dimethoxy-2h-[1,3]dioxolo[4,5-b]xanthen-10-one	Flavonoids	Other Flavonoids	-	-	-
MWSHC20110	C16H12O6	8-Methoxyapigenin*	Flavonoids	Flavones	57096-02-3	-	-
pmp000638	C20H18O6	8-Prenylkaempferol	Flavonoids	Flavonols	28610-31-3	-	-
pmp001288	C28H32O14	Acacetin-7-O-rutinoside (Linarin)*	Flavonoids	Flavones	480-36-4	-	-
Lmtp002942	C25H26O13	Apigenin-6,8-di-C-arabinoside*	Flavonoids	Flavones	-	-	-
Zbsp003407	C27H30O15	Apigenin-6,8-di-C-glucoside (Vicenin-2)	Flavonoids	Flavones	23666-13-9	C10195	-
Lmtp002822	C25H26O13	Apigenin-6-C-arabinoside-8-C-xyloside*	Flavonoids	Flavones	-	-	-
mws1434	C21H20O10	Apigenin-6-C-glucoside (Isovitexin)	Flavonoids	Flavones	38953-85-4	C01714	ko00944
pmp000581	C23H22O11	Apigenin-7-O-(6''-acetyl)glucoside	Flavonoids	Flavones	72741-92-5	-	-
pmp000585	C24H22O13	Apigenin-7-O-(6''-malonyl)glucoside	Flavonoids	Flavones	86546-87-4	C10020	-
MWSHY0189	C21H20O10	Apigenin-7-O-glucoside(Cosmosiin)*	Flavonoids	Flavones	578-74-5	C04608	ko00944
MWSHY0031	C21H18O11	Apigenin-7-O-glucuronide*	Flavonoids	Flavones	29741-09-1	-	-
MWS20151	C15H10O5	Apigenin; 4',5,7-Trihydroxyflavone*	Flavonoids	Flavones	520-36-5	C01477	ko00941,ko00943,ko00944,ko01100,ko01110
Lmtn002796	C21H22O11	Aromadendrin-7-O-glucoside	Flavonoids	Flavanonols	28189-90-4	-	-
Lmdp003808	C16H12O7	Azaleatin (5-O-Methylquercetin)	Flavonoids	Flavonols	529-51-1	C10022	-
mws0052	C21H18O11	Baicalin*	Flavonoids	Flavones	21967-41-9	C10025	-
MWSslk054	C27H30O10	Baohuoside Ⅰ; Icariside II	Flavonoids	Flavonols	113558-15-9	-	-
Cmyp006964	C33H40O15	Baohuoside Ⅶ*	Flavonoids	Flavonols	119730-89-1	-	-
Zbbp005659	C25H24O13	Biochanin A-7-O-glucoside-6''-O-malonate	Flavonoids	Isoflavones	-	-	-
HJN090	C21H22O10	Butin-7-O-glucoside*	Flavonoids	Flavanones	-	-	-
Lmmp005689	C16H12O6	Cajanin*	Flavonoids	Isoflavones	32884-36-9	C10203	-
pmn001716	C21H20O11	Carthamone*	Flavonoids	Chalcones	86579-00-2	C08598	-
Zmgp005070	C24H26O13	Centaurein*	Flavonoids	Flavones	35595-03-0	-	-
Lmyp005841	C21H20O9	Chrysin-7-O-glucoside	Flavonoids	Flavones	31025-53-3	-	-
pmp000127	C28H32O16	Chrysoeriol-6,8-di-C-glucoside	Flavonoids	Flavones	-	-	-
Zbsn005918	C24H24O12	Chrysoeriol-7-O-(6''-acetyl)glucoside*	Flavonoids	Flavones	-	-	-
pmb0608	C25H24O14	Chrysoeriol-7-O-(6''-malonyl)glucoside	Flavonoids	Flavones	-	-	-
pmb3012	C22H22O11	Chrysoeriol-7-O-glucoside	Flavonoids	Flavones	19993-32-9	-	-
Lmnp002762	C29H34O16	Cirsimaritin-8-C-[glucosyl-(1-2)]-glucoside	Flavonoids	Flavones	-	-	-
MWSslk252	C28H34O14	Didymin (Isosakuranetin-7-O-rutinoside)	Flavonoids	Flavanones	14259-47-3	-	-
Lmlp005236	C21H22O11	Dihydrokaempferol-3-O-glucoside*	Flavonoids	Flavanonols	31049-08-8	-	-
Lmmn004625	C21H22O11	Dihydrokaempferol-7-O-glucoside	Flavonoids	Flavanonols	-	-	-
HJAP056	C23H24O11	Dihydroxy-dimethoxyflavone-7-O-glucoside*	Flavonoids	Flavones	-	-	-
MWSHY0009	C16H12O6	Diosmetin (5,7,3'-Trihydroxy-4'-methoxyflavone)*	Flavonoids	Flavones	520-34-3	C10038	-
pmp000579	C22H22O11	Diosmetin-7-O-galactoside*	Flavonoids	Flavones	-	-	-
pmp000583	C22H20O12	Diosmetin-7-O-glucuronide	Flavonoids	Flavones	35110-20-4	-	-
MWSHY0190	C28H32O15	Diosmetin-7-O-rutinoside (Diosmin)*	Flavonoids	Flavones	520-27-4	C10039	-
Lmyn004037	C28H26O15	Eriodictyol-7-O-(6''-O-galloyl)glucoside	Flavonoids	Flavanones	-	-	-
MWS20145	C21H22O11	Eriodictyol-7-O-glucoside*	Flavonoids	Flavanones	38965-51-4	-	-
pmp000013	C24H26O12	Eupatilin-7-O-glucoside	Flavonoids	Flavones	-	-	-
Lahp004593	C23H24O12	Flavoyadorinin A	Flavonoids	Flavonols	-	-	-
Lmyn006227	C15H10O5	Galangin (3,5,7-Trihydroxyflavone)	Flavonoids	Flavones	548-83-4	C10044	ko00941
Lmlp005572	C21H20O10	Galangin-7-O-glucoside	Flavonoids	Flavones	-	-	-
Lssp210422	C15H10O5	Genistein*	Flavonoids	Isoflavones	446-72-0	C06563	ko00943,ko01100,ko01110
mws0895	C21H20O10	Genistein-7-O-Glucoside (Genistin)	Flavonoids	Isoflavones	529-59-9	C09126	ko00943
Lmgp004731	C21H20O10	Genistein-7-O-galactoside*	Flavonoids	Isoflavones	-	-	-
pmp000413	C21H20O10	Genistein-8-C-glucoside	Flavonoids	Isoflavones	66026-80-0	C10420	-
Lahp003997	C29H34O17	Glucosyl-rhamnazin-3-O-β-D-glucoside*	Flavonoids	Flavonols	-	-	-
Xmyn008071	C16H12O6	Gnetifolin B*	Flavonoids	Flavones	140671-06-3	-	-
Lmmp001947	C21H20O13	Gossypetin-3-O-glucoside*	Flavonoids	Flavonols	-	-	-
Zbhp004510	C22H24O11	Hesperetin-3'-O-glucoside	Flavonoids	Flavanones	-	-	-
pme1598	C22H24O11	Hesperetin-5-O-glucoside	Flavonoids	Flavanones	69651-80-5	-	-
pmb0645	C28H34O16	Hesperetin-6-C-glucoside-7-O-glucoside	Flavonoids	Flavonols	-	-	-
Lmzp002365	C22H24O11	Hesperetin-7-O-glucoside*	Flavonoids	Flavanones	31712-49-9	C16422	ko00941
mws0036	C28H34O15	Hesperetin-7-O-rutinoside (Hesperidin)	Flavonoids	Flavanones	520-26-3	C09755	-
Hmgp002189	C22H22O11	Hispidulin-7-O-glucoside(Homoplantaginin)*	Flavonoids	Flavones	17680-84-1	C17762	-
Lmnp002584	C28H32O16	Hispidulin-8-C-(2''-O-glucosyl)glucoside	Flavonoids	Flavones	-	-	-
Cmyp005570	C33H40O15	Icariin	Flavonoids	Flavones	489-32-7	C17555	-
pmp001166	C16H12O7	Irilin D	Flavonoids	Isoflavones	204590-67-0	-	-
Lmdp003286	C21H20O12	Isohyperoside*	Flavonoids	Flavonols	35589-21-0	-	-
mws0062	C15H10O6	Isoluteolin (Orobol)(5,7,3',4'-tetrahydroxyisoflavone)	Flavonoids	Isoflavones	480-23-9	C10510	-
pmb0667	C36H36O18	Isoorientin-7-O-(6''-feruloyl)arabinoside	Flavonoids	Flavones	-	-	-
Hmcp001489	C34H42O22	Isorhamnetin-3-O-(2''-O-glucosyl)galactoside-7-O-glucoside	Flavonoids	Flavonols	-	-	-
Zbpp002024	C24H24O13	Isorhamnetin-3-O-(6''-acetylglucoside)	Flavonoids	Flavonols	-	-	-
Hmcp001919	C30H34O18	Isorhamnetin-3-O-(6''-acetylglucosyl)(1→3)-glucoside	Flavonoids	Flavonols	-	-	-
Zbpp002027	C25H24O15	Isorhamnetin-3-O-(6''-malonyl)glucoside*	Flavonoids	Flavonols	-	-	-
Zbpp001992	C22H22O12	Isorhamnetin-3-O-Glucoside*	Flavonoids	Flavonols	5041-82-7	-	-
Hmcp002539	C22H22O11	Isorhamnetin-3-O-rhamnoside	Flavonoids	Flavonols	-	-	-
Hmbp002730	C15H10O6	Isoscutellarein*	Flavonoids	Flavones	41440-05-5	C10097	-
Zmhp003186	C37H38O18	Isovitexin-2''-O-(6'''-feruloyl)glucoside	Flavonoids	Flavones	-	-	-
Zmhp006502	C25H24O14	Kaempferide-3-O-(6''-malonyl)glucoside	Flavonoids	Flavonols	-	-	-
Zbjn005825	C24H24O12	Kaempferide-3-O-（6'-O-acetyl）glucoside*	Flavonoids	Flavonols	-	-	-
Lmbp002592	C27H30O16	Kaempferol-3,7-O-diglucoside	Flavonoids	Flavonols	25615-14-9	-	-
Lmyp003857	C35H28O19	Kaempferol-3-O-(2'',6''-digalloyl)glucoside	Flavonoids	Flavonols	-	-	-
Lmmp003903	C23H22O12	Kaempferol-3-O-(2''-O-acetyl)glucoside	Flavonoids	Flavonols	-	-	-
Zbjn007837	C30H26O12	Kaempferol-3-O-(4''-p-coumaroyl)rhamnoside*	Flavonoids	Flavonols	-	-	-
Lmmn003398	C23H22O12	Kaempferol-3-O-(6''-O-acetyl)glucoside	Flavonoids	Flavonols	-	-	-
Lmdp004892	C24H22O14	Kaempferol-3-O-(6''-malonyl)galactoside*	Flavonoids	Flavonols	-	-	-
Lmmp003817	C24H22O14	Kaempferol-3-O-(6''-malonyl)glucoside*	Flavonoids	Flavonols	-	-	-
mws1290	C30H26O13	Kaempferol-3-O-(6''-p-Coumaroyl)glucoside (Tiliroside)	Flavonoids	Flavonols	20316-62-5	C17140	-
Lmbp003668	C20H18O10	Kaempferol-3-O-arabinoside	Flavonoids	Flavonols	-	-	-
mws0913	C21H20O11	Kaempferol-3-O-galactoside (Trifolin)*	Flavonoids	Flavonols	23627-87-4	C12626	ko00944,ko01110
Lmzn001894	C21H18O12	Kaempferol-3-O-glucuronide*	Flavonoids	Flavonols	22688-78-4	-	-
Lmsn002815	C27H30O15	Kaempferol-3-O-rutinoside(Nicotiflorin)	Flavonoids	Flavonols	17650-84-9	C21833	ko00944,ko01110
HJAP024	C27H30O16	Kaempferol-6,8-di-C-glucoside	Flavonoids	Flavonols	-	-	-
mws0089	C21H20O11	Kaempferol-7-O-glucoside*	Flavonoids	Flavonols	16290-07-6	-	-
Hmzp004605	C22H22O11	Ladanetin-6-O-β-D-glucosid*	Flavonoids	Flavones	-	-	-
mws1003	C16H12O8	Laricitrin	Flavonoids	Flavonols	53472-37-0	C12633	ko00944,ko01110
HJAP005	C22H22O13	Laricitrin-3-O-glucoside*	Flavonoids	Flavonols	39986-90-8	-	-
Hmcp002187	C23H24O13	Limocitrin-3-O-galactoside*	Flavonoids	Flavonols	-	-	-
Hmcp002399	C23H24O13	Limocitrin-3-O-glucoside	Flavonoids	Flavonols	-	-	-
Wagp004984	C24H26O14	Limocitrol 3-Glucoside	Flavonoids	Flavones	-	-	-
Wayn007155	C30H26O12	Luteolin 5-O-p-coumaroyl rhamnoside*	Flavonoids	Flavones	-	-	-
Wayn007331	C30H26O12	Luteolin 7-O-p-coumaroyl rhamnoside*	Flavonoids	Flavones	-	-	-
Hmpp003270	C21H20O11	Luteolin-4'-O-glucoside	Flavonoids	Flavones	6920-38-3	-	-
pmp000241	C27H28O17	Luteolin-6-C-(2''-glucuronyl)glucoside	Flavonoids	Flavones	-	-	-
MWSHY0016	C21H20O11	Luteolin-6-C-glucoside (Isoorientin)*	Flavonoids	Flavones	4261-42-1	C01821	-
Zmxp003107	C27H30O16	Luteolin-7,3'-di-O-glucoside	Flavonoids	Flavones	52187-80-1	-	-
pmp000587	C24H22O14	Luteolin-7-O-(6''-malonyl)glucoside*	Flavonoids	Flavones	-	C10103	-
MWSHY0104	C21H20O11	Luteolin-7-O-glucoside (Cynaroside)	Flavonoids	Flavones	5373-11-5	C03951	ko00944
MWSHY0121	C21H18O12	Luteolin-7-O-glucuronide*	Flavonoids	Flavones	29741-10-4	C03515	ko00944
Lahp005742	C29H32O14	Malonyl Phellamurin	Flavonoids	Flavanonols	-	-	-
Labp005025	C25H26O13	Malonyl isoSakuranin	Flavonoids	Flavanones	-	-	-
Lmtn002997	C22H22O13	Mearnsetin-3-O-glucoside	Flavonoids	Flavones	-	-	-
Lmdp002969	C21H20O13	Myricetin-3-O-galactoside*	Flavonoids	Flavonols	15648-86-9	-	-
Hmlp002821	C21H18O14	Myricetin-3-O-glucuronide	Flavonoids	Flavonols	77363-65-6	-	-
pma0791	C24H24O13	Naringenin-7-O-(6''-malonyl)glucoside	Flavonoids	Flavanones	-	-	-
mws1179	C21H22O10	Naringenin-7-O-glucoside (Prunin)	Flavonoids	Flavanones	529-55-5	C09099	ko00941,ko01100
pmp000003	C16H12O7	Nepetin (5,7,3',4'-Tetrahydroxy-6-methoxyflavone)*	Flavonoids	Flavones	520-11-6	-	-
Hmgp002148	C22H22O12	Nepetin-7-O-alloside*	Flavonoids	Flavones	-	-	-
Hmgp002036	C22H22O12	Nepetin-7-O-glucoside(Nepitrin)*	Flavonoids	Flavones	569-90-4	-	-
pma6218	C21H22O9	O-MethylNaringenin-8-C-arabinoside	Flavonoids	Flavanones	-	-	-
Zmgp003335	C27H32O16	Okanin-3',4'-di-O-glucoside*	Flavonoids	Chalcones	-	-	-
Zmgp004436	C23H24O13	Okanin-4'-(6''-O-acetyl)glucoside*	Flavonoids	Chalcones	-	-	-
Cmxp004324	C24H24O14	Okanin-4'-O-(6''-O-malonyl)glucoside	Flavonoids	Chalcones	-	-	-
Cmxp003975	C21H22O11	Okanin-4'-O-glucoside(Marein)*	Flavonoids	Chalcones	535-96-6	-	-
Lmjp003231	C22H22O13	Patuletin-3-O-glucoside*	Flavonoids	Flavonols	-	-	-
mws1454	C23H26O11	Persicoside*	Flavonoids	Flavanones	28978-03-2	-	-
pmp000531	C26H30O11	Phellamurin	Flavonoids	Flavanonols	52589-11-4	C09808	-
mws0789	C15H12O4	Pinocembrin (Dihydrochrysin)	Flavonoids	Flavanones	480-39-7	C09827	ko00941
Lmjn004351	C16H12O8	Quercetagetin-4'-Methyl Ether	Flavonoids	Flavonols	-	-	-
Zahp003766	C26H28O16	Quercetin 3-O-glucoside 7-O-xyloside	Flavonoids	Flavonols	-	-	-
Lmdp004160	C36H36O20	Quercetin-3-O-(2'''-O-caffeoyl)sophoroside	Flavonoids	Flavonols	-	-	-
pmn001644	C23H20O14	Quercetin-3-O-(2''-O-acetyl)glucuronide	Flavonoids	Flavonols	-	-	-
Lmjp003360	C35H40O24	Quercetin-3-O-(2''-O-malonyl)sophoroside-7-O-arabinoside	Flavonoids	Flavonols	-	-	-
Lmyp004516	C30H26O14	Quercetin-3-O-(2''-O-p-Coumaroyl)galactoside	Flavonoids	Flavonols	-	-	-
Lmyp004770	C30H26O14	Quercetin-3-O-(2''-O-p-Coumaroyl)glucoside	Flavonoids	Flavonols	-	-	-
Zmsp004363	C23H22O13	Quercetin-3-O-(6''-O-acetyl)glucoside	Flavonoids	Flavonols	-	-	-
Hmln002321	C24H22O15	Quercetin-3-O-(6''-O-malonyl)glucoside	Flavonoids	Flavonols	-	C12638	ko00944
Lmdp004267	C30H26O14	Quercetin-3-O-(6''-O-p-Coumaroyl)glucoside	Flavonoids	Flavonols	-	-	-
MWSHY0113	C21H20O12	Quercetin-3-O-galactoside (Hyperin)*	Flavonoids	Flavonols	482-36-0	C10073	-
MWSHY0046	C21H20O12	Quercetin-3-O-glucoside (Isoquercitrin)*	Flavonoids	Flavonols	482-35-9	C05623	ko00944,ko01100,ko01110
Lmmp003783	C21H18O13	Quercetin-3-O-glucuronide	Flavonoids	Flavonols	22688-79-5	-	-
Lmjp002461	C27H30O16	Quercetin-3-O-neohesperidoside*	Flavonoids	Flavonols	29662-79-1	-	-
mws0059	C27H30O16	Quercetin-3-O-rutinoside (Rutin)	Flavonoids	Flavonols	153-18-4	C05625	ko00944,ko01100,ko01110
Lmjp002596	C26H28O16	Quercetin-3-O-sambubioside*	Flavonoids	Flavonols	83048-35-5	C12637	ko00944
mws0856	C21H20O12	Quercetin-4'-O-glucoside (Spiraeoside)*	Flavonoids	Flavonols	20229-56-5	-	-
Lmfn003760	C21H18O13	Quercetin-4'-O-glucuronide*	Flavonoids	Flavonols	201463-36-7	-	-
Hmjp003123	C21H18O13	Quercetin-5-O-glucuronide	Flavonoids	Flavonols	-	-	-
Smgp004575	C21H20O12	Quercetin-5-O-β-D-glucoside*	Flavonoids	Flavonols	-	-	-
pmp000589	C24H22O15	Quercetin-7-O-(6''-malonyl)glucoside	Flavonoids	Flavonols	-	-	-
mws1329	C21H20O12	Quercetin-7-O-glucoside	Flavonoids	Flavonols	491-50-9	C12639	-
Lmjp002906	C22H22O12	Rhamnetin-3-O-Glucoside*	Flavonoids	Flavonols	27875-34-9	-	-
Zmhp004034	C21H20O12	Rhodiolgin	Flavonoids	Flavonols	94696-39-6	-	-
Zmjp005293	C28H32O14	Robinson-7-O-Neohesperidin*	Flavonoids	Flavonols	-	-	-
MWSHY0025	C33H40O15	Sagittatoside A*	Flavonoids	Flavonols	118525-35-2	-	-
Lmdp006732	C16H12O6	Scutellarein-4'-methyl ether (5,6,7-Trihydroxy-4'-methoxyflavone)*	Flavonoids	Flavones	6563-66-2	-	-
MWSHY0035	C21H18O12	Scutellarein-7-O-glucuronide (Scutellarin)*	Flavonoids	Flavones	27740-01-8	-	-
Zmzp004111	C16H12O7	Selagin	Flavonoids	Flavones	-	-	-
MWSslk002	C21H20O10	Sophoricoside*	Flavonoids	Isoflavones	152-95-4	-	-
pmp000233	C22H22O11	Swertiajaponin	Flavonoids	Flavones	6980-25-2	C10187	-
pmp000878	C22H22O10	Swertisin	Flavonoids	Flavones	6991-10-2	C17835	-
HJAP126	C35H44O22	Syringetin-3-O-rutinoside-7-O-glucoside	Flavonoids	Flavonols	-	-	-
HJAP006	C23H24O13	Syringetin-7-O-glucoside*	Flavonoids	Flavonols	-	-	-
Zmhp005139	C25H24O15	Tamarixetin-3-O-(6''-malonyl)glucoside*	Flavonoids	Flavonols	-	-	-
HJN051	C28H32O16	Tamarixetin-3-O-rutinoside	Flavonoids	Flavonols	-	-	-
MWSslk013	C22H22O11	Tectoridin*	Flavonoids	Isoflavones	611-40-5	C10533	-
pmn001702	C21H18O12	Tetahydroxyflavone-7-O-glucuronide*	Flavonoids	Flavones	-	-	-
Wayn004603	C21H18O13	Tricetin 3'-glucuronide*	Flavonoids	Flavones	-	-	-
pmb0716	C29H34O17	Tricin-4'-O-glucoside-7-O-glucoside*	Flavonoids	Flavones	-	-	-
Zmxp005470	C26H26O15	Tricin-7-O-(6''-O-malonyl)glucoside*	Flavonoids	Flavones	-	-	-
pmb3045	C23H22O13	Tricin-7-O-Glucuronide	Flavonoids	Flavones	-	-	-
Hmgp002564	C29H30O19	Tricin-7-O-glucuronyl(2→1)glucuronide	Flavonoids	Flavones	83097-44-3	-	-
Zajp002650	C27H30O15	Vitexin-7-O-glucoside	Flavonoids	Flavones	-	-	-
Cmyp002064	C22H22O11	Yuanhuanin*	Flavonoids	Flavones	83133-14-6	-	-

## Sheet: Supplementary Table 3
Compounds	Leaf_vs_Root_Log2FC	Stem_vs_Leaf_Log2FC	Stem_vs_Root_Log2FC
(14-Ethyl-4,6,19-trimethoxy-9,11-dioxa-14-azaheptacyclo[10.7.2.12,5.01,13.03,8.08,12.016,20]docosan-21-yl)acetate	-5.91015	-	-7.56583
(2E)-3-[4-(β-D-glucopyranoside)-phenylacrylic]-acid	3.71688	-	3.2903
(2e)-3-(4-hydroxyphenyl)-n-[2-(4-hydroxyphenyl)ethyl]prop-2-enimidic acid*	3.78223	1.81137	5.5936
(2s)-4,8,10-trihydroxy-2-methoxy-1h,2h-furo[3,2-a]xanthen-11-one*	7.67026	-	7.35033
(3,4,5-trihydroxytetrahydro-2H-pyran-2-yl)methyl (E)-3-(4-hydroxy-3-methoxyphenyl)acrylate	-5.00881	3.37462	-1.63419
(3r,4r)-3-(2h-1,3-benzodioxol-5-ylmethyl)-4-[(4-hydroxy-3-methoxyphenyl)methyl]oxolan-2-one*	-7.98649	7.1136	-
(7S,8R-Threo-3',4,9'-trihydroxy-3-methoxy-4',7-epoxy-neolignan-9-O-rhamnoside	-3.68272	1.05583	-2.62689
(R)-3-ethyl-7-hydroxy-6-methoxyphthalide	1.65299	-	1.52453
(R)-α-Methyltryptamine	2.30359	-	1.77145
(S)-2-Phenyloxirane	4.10495	-	3.59804
(S)-3-(2-oxopropyl)-3-hydroxyindolin-2-one	-	-	-2.35808
(Z)-3-Ethylidene-7-hydroxy-6-methoxyphthalide	-1.84962	-	-1.68396
1'-O-(3,4-Dihydroxyphenethyl)-O-caffeoyl-glucoside	1.82014	-	2.54219
1,2,6-Tri-O-galloyl-β-D-glucose	-	-	-1.21343
1,2-Di-O-galloyl-3-O-Cinnamoyl-β-D-glucose	4.14663	-1.41162	-
1,2-Di-O-galloyl-5-O-Cinnamoyl-β-D-glucose	2.4573	-	2.35664
1,2-Di-O-galloyl-6-O-Cinnamoyl-β-D-glucose	-	-	2.52543
1,3,6,8-tetrahydroxy-2,5-dimethoxyxanthen-9-one	-	-	1.86453
1,3,6-trihydroxy-2,5,7-trimethoxyxanthen-9-one	-	-	1.5727
1,3,6-trihydroxy-7-methoxy-2-{[(2s,3r,4s,5s,6r)-3,4,5-trihydroxy-6-(hydroxymethyl)oxan-2-yl]oxy}xanthen-9-one	-	2.9397	1.96977
1,4,8-Trihydroxynaphthalene-1-O-[6'-O-(3''-methoxy-5''-hydryoxybenzoyl)]glucoside	-	1.21353	1.88367
1,4-Benzodioxin-6-propanol	-4.80995	-	-4.08247
1,4-Di-O-Galloyl-D-glucose	4.07028	-	3.37755
1,5-Bis(4-hydroxyphenyl)-2-(methoxymethyl)-4-penten-1-ol	-	-	2.00742
1,5-O-dicaffeoyl-3-O-dimethylmalyl-quinic acid	3.47852	-	2.6485
1,5-O-dicaffeoyl-3-O-glucoside-quinic acid*	-	-	2.31934
1,5-dihydroxy ketone-6 murine O-β-D-glucoside	3.8527	-	2.85305
1,6-Di-O-caffeoyl-β-D-glucose*	-2.30831	-	-2.12066
1,6-Di-O-galloyl-β-D-glucose	3.49779	-	2.87005
1,7-bis(4-hydroxy-3-methoxyphenyl)hept-1-ene-3-ol	-3.55872	2.7429	-
1-((Pentanoyl)phloroglucinyl]-β-D-glucopyranoside	-5.3035	1.12171	-4.18179
1-(4-Hydroxybenzoyl)Glucose; 25545-07-7	-3.4503	1.3925	-2.05779
1-Feruloyl-sn-glycerol	-1.888	-	-
1-Hydroxypinoresinol-1-O-Glucoside	2.81643	-	2.09417
1-Hydroxypinoresinol-4'-O-Glucoside	2.70537	-	1.99369
1-O-(3,4,5-Trimethoxybenzoyl)-B-D-Glucopyranoside	2.9272	-	2.29481
1-O-(3,4-Dihydroxy-5-methoxy-benzoyl)-glucoside	1.51652	-	1.22065
1-O-(3-Hydroxy-4-acetylpyroxy)-2-O-caffeoyl-glucoside	-3.14308	1.96078	-
1-O-(6'-O-feruloyl)glucoside-3-O-Caffeoyl Quinic Acid	-	-	2.16579
1-O-(p-coumaroyl) 3-Hydroxy-3-methylglutaric acid	-1.49202	-	-
1-O-Caffeoyl-(6-O-glucosyl)-β-D-glucose	2.32621	-	2.98796
1-O-Caffeoyl-3,4-di-O-galloyl-β-D-glucose*	-	1.1158	-
1-O-Caffeoyl-6-O-galloyl-β-D-glucose	2.56303	-	2.4519
1-O-Caffeoyl-β-D-glucose*	2.51201	-	2.38474
1-O-Cinnamoyl-β-D-glucose	-	1.67874	3.33556
1-O-Feruloyl-β-D-glucose*	-	3.50453	6.01387
1-O-Feruloyllysine	-6.98009	1.66894	-5.31116
1-O-Galloyl-2-O-Cinnamoyl-β-D-glucose	2.74152	-	3.70371
1-O-Galloyl-2-O-Feruloyl-β-D-glucose*	4.00312	-	3.22914
1-O-Galloyl-2-O-p-Coumaroyl-β-D-glucose	5.20503	-	5.50035
1-O-Galloyl-3-O-Feruloyl-β-D-glucose*	3.40453	-	2.76049
1-O-Galloyl-3-O-p-Coumaroyl-β-D-glucose	3.62134	-	3.98053
1-O-Galloyl-4-O-Feruloyl-β-D-glucose*	3.30304	-	2.6517
1-O-Galloyl-4-O-p-Coumaroyl-β-D-glucose	1.92428	-	2.81396
1-O-Salicyloyl-β-D-glucose*	1.95277	-1.01957	-
1-O-p-Coumaroyl-4,6-(S)-HHDP-β-D-glucose	-1.24645	-	-
1-O-p-Coumaroyl-β-D-glucose*	5.55279	2.49523	8.04802
1-O-p-Hydroxycinnamoyl-3-O-caffeoylglycerol	-1.00214	-	-
10-Formyltetrahydrofolic Acid	-1.54395	-	-1.10999
10-acetylmonomelittoside	-3.53712	-	-3.08924
12-Hydroxyabietic Acid	2.68888	-	2.06991
13,28-Epoxyolean-11-en-3-one	-2.51611	-	-2.21612
18-Demethylparaensidimerin C	-1.85901	-	-1.42523
2''-O-rhamnosyl-icariside II	-	-2.46143	-
2',6'-Dihydroxyacetophenone	2.54038	-	-
2,19-Dihydroxy-3-oxours-12-en-28-oic acid	-4.15998	-	-2.50829
2,3,16,21-Tetrahydroxyolean-12-en-28-oic acid (Platycogenic acid C)	2.04858	1.00189	3.05047
2,3,19-trihydroxyurs-12-en-28-oic acid (Euscaphic acid)	-2.42092	-	-1.67473
2,3,5,6-Tetramethylpyrazine; Ligustrazine	2.58872	-	2.41499
2,3,5-trimethoxy-1-{[(2s,3r,4s,5s,6r)-3,4,5-trihydroxy-6-(hydroxymethyl)oxan-2-yl]oxy}xanthen-9-one*	3.41418	-	3.65768
2,3,6-Trihydroxyurs-12-en-28-oic acid (Madasiatic acid)*	-1.11174	-	-1.24501
2,3-Di-O-Galloyl-β-D-Glucose*	-	-	1.40889
2,3-Dihydro-1,4-naphthoquinone	-4.49555	-	-4.17858
2,3-Dihydroxy-1-(4-hydroxy-3,5-dimethoxyphenyl)propan-1-one	-2.07769	-	-2.17375
2,3-Dihydroxyoleana-11,13(18)-dien-28-oic acid (Camaldulenic acid)	-2.96022	-	-2.86129
2,4,2',4'-tetrahydroxy-3'-prenylchalcone	-4.75015	5.13813	-
2,4-Dihydroxy-6-methoxyacetophenone	1.22715	-	1.34447
2,4-Dihydroxybenzoic acid	-	-	2.42894
2,5-Dihydroxybenzaldehyde*	4.96035	-	4.17031
2,5-Dihydroxybenzoic acid; Gentisic Acid*	-	-	2.40595
2,5-Dihydroxyphenylacetate ethyl triglucoside	-7.79005	5.20909	-2.58097
2,5-Dimethoxybenzoquinone*	-1.51976	1.22657	-
2,5-Dimethyl-7-hydroxychromone glucoside	2.72096	-	2.12535
2,6-Dihydroxy-4-isopropylphenyl-1-O-β-D-glucoside	-1.87944	-	-2.02799
2,6-Dimethoxy-1,4-benzoquinone*	-1.42729	1.09116	-
2,6-Dimethoxy-4-hydroxyphenol-1-O-ß-D-glucopyranoside*	-1.65131	-	-1.65707
2,6-Dimethoxybenzoic acid	-1.07345	-	-
2,6-Dimethyl-7-octene-2,3,6-triol	1.73139	-	1.5369
2-(3,4-dihydroxyphenyl)ethanediol 1-O-β-D-glucopyranoside*	-2.09096	-	-1.58808
2-(3-β-D-glucopyranosyloxy-4-hydroxyphenyl)ethanol-1-O-β-D-glucopyranoside*	4.20928	-	4.58042
2-(Acetylamino)-3-phenyl-2-propenoic acid*	3.08414	-	2.1711
2-(Formylamino)benzoic acid	4.06216	-	3.23449
2-(hydroxymethyl)-5-methoxy-3-(3-methoxy-4-((3,4,5-trihydroxy-6-(hydroxymethyl)tetrahydro-2H-pyran-2-yl)oxy)phenyl)-2,3-dihydro-9H-[1,4]dioxino[2,3-h]chromen-9-one	-2.21996	-	-
2-Acetyl-3-hydroxyphenyl-1-O-glucoside	-9.23741	6.61983	-2.61758
2-Amino-3-methoxybenzoic acid	3.0559	-	2.1137
2-Carboxy-3-hydroxy-A(1)-norlupan-20(29)-en-28-oic acid (Ceanothic acid)	-4.52777	2.05319	-2.47458
2-Feruloyl-6-caffeoyl glucoside	-3.79292	3.76399	-
2-Formyl-3-hydroxy-A(1)-norlup-20(29)-en-28-oic acid (Colubrinic acid)	-3.02188	-	-2.53106
2-Glucosyloxy-(4-hydroxyphenyl)acetic acid (Dhurrin acid)	4.49597	-	4.03136
2-Hydroxycinnamic acid*	3.68925	-	3.03694
2-Hydroxymethyl-A(1)-nor-19,24-dihydroxyurs-2,12-dien-28-oic acid (Rosamultic acid)	-3.75131	-	-2.35593
2-Hydroxyphenol-1-O-glucosyl(6→1)rhamnoside	-1.30019	2.35304	-
2-Methyl-3-hydroxyindan-1-one	-4.45142	2.71647	-
2-Methyl-5-acetonyl-7-hydroxychromone glucoside	-3.99551	-	-4.10233
2-O-(1'-O-glucosyl-p-Coumaroyl)hydroxycitric Acid	2.24749	-	1.58627
2-O-(3,4-dihydroxyphenylacetyl)-6-O-caffeoylglucoside	-3.13565	-	-
2-O-(4-carboxylic acid phenethyl)-6-O-caffeoyl glucoside	2.07416	-	2.7353
2-O-Caffeoylglucaric Acid	-	-2.32287	-
2-O-Di-gallic acyl-Glucoside-Glucoside	1.03694	-	-
2-O-Galloyl-D-glucose	-1.00535	-	-1.04364
2-O-caffeoyl-5-O-(3-hydroxy-4-phenoxy)-6-acetylglucose	-5.35299	4.96601	-
2-Oxo-3,4-dihydro-1H-quinoline-3-carboxylic acid	2.74928	-1.95573	-
2-Phenoxyethanol	2.49884	-	2.5465
2-Phenylacetamide*	-1.86763	-	-1.73519
2-Phenylethanol	1.83001	-	1.57284
2-Phenylethyl beta-primeveroside	-2.45925	-	-1.83449
24,30-Dihydroxy-12(13)-ene-lupeol*	-5.1123	2.29951	-2.8128
27,28-Dicarboxyl ursolic acid	-3.36738	1.67081	-1.69656
2ɑ-hydroxy-3β-trans-p-hydroxycinnamoyloxy oleanolic acid*	2.19298	-	-
3',5',5,7-Tetrahydroxy-4'-methoxyflavanone-3'-O-glucoside	3.3896	-	2.77683
3'-Methoxy-6''-O-xylosyl puerarin	4.81302	-	4.29055
3'-O-Beta-D-Glucopyranosyl plumbagic acid	2.62911	-1.47095	-
3,12-Dihydroxyoleanan-28,13-olide (Oleanderolide)	-5.29221	-	-4.31052
3,24-Dihydroxy-30-norolean-12,20(29)-dien-28-oic acid (Quinatic acid)	-2.24599	-	-
3,24-Dihydroxyolean-12-en-22-one (Soyasapogenol E)*	-5.23743	2.41001	-2.82743
3,4'-Dihydroxy-3',5'-dimethoxypropiophenone	-3.2945	-	-2.95708
3,4,2',4',6'-Pentahydroxychalcone	-1.08845	-	-1.45161
3,4,5-Trihydroxy-6-(hydroxymethyl)oxan-2-yl2-hydroxy-5-methylbenzoate	-2.56907	-	-2.25391
3,4,5-Trihydroxy-6-[1-(4-methoxyphenyl)-4-methylpentan-3-yl]oxyoxane-2-carboxylic acid	1.61337	-	1.21158
3,4,5-Trihydroxy-6-[[3-(4-methoxyphenyl)oxiran-2-yl]methoxy]oxane-2-carboxylic acid	-1.87559	1.59401	-
3,4,5-Trimethoxyphenol-1-O-β-D-glucoside	2.6112	-	2.24553
3,4-Cycloopen-cycloaltin-4(29),25-diene-24(R)-hydroxy-3-carboxylic acid	-1.59401	-	-1.481
3,4-Di-O-caffeoylquinic acid methyl ester	-6.59107	-	-5.73892
3,4-Dihydro-4-(4'-hydroxyphenyl)-5,7-dihydroxycoumarin glucoside	4.36321	3.26844	7.63165
3,4-Dihydroverbenalin	1.7294	-	1.60542
3,4-Dihydroxybenzoic acid (Protocatechuic acid)*	-	-	2.36514
3,4-Dihydroxyphenethyl alcohol-8-O-[4-O-caffeoyl-β-D-apinosyl(1→3)-β-D-glucosyl(1→6)]-β-D-glucoside	7.17727	-	7.0507
3,4-Dihydroxyphenethyl alcohol-8-O-[β-D-apinosyl(1→3)]-β-D-glucoside	2.60137	-	3.31848
3,4-Dimethoxycinnamic acid	-6.68931	2.4822	-4.20711
3,4-Methylenedioxy cinnamyl alcohol*	1.99169	-	2.6198
3,4-Methylenedioxycinnamaldehyde	-1.47386	-	-1.32223
3,4-di-hydroxyphenethyol alcohol 4-O-β-D-(6'-O-galloyol)-glucopyranoside	-	1.02945	-
3,4-dihydroxy-β-phenylethoxy-O-α-L-rhamnopyranosyl(1→3)-6-O-caffeoyl(cis)-β-D-glucopyranoside	-2.95426	-	-2.09933
3,4-dihydroxyallyl benzene-4-O-[α-L-rhamnosyl-(1→6)]-β-D-glucopyranoside	-	-	1.05125
3,4-dihydroxyphenethoxy-8-O-β-D-[6-O-(4-O-β-D-glucopyranosyl)-feruloyl]glucopyranoside	-2.9447	1.22196	-1.72274
3,4-dihydroxyphenylethanol-β-D-glucopyranoside*	-3.16556	-	-2.46974
3,5,4'-Trihydroxy-7-methoxyflavone (Rhamnocitrin)*	4.10426	-	3.87115
3,5,7,2'-Tetrahydroxyflavone; Datiscetin*	-	-1.13323	-
3,5,7,4'-Tetrahydroxy-Coumaronochromone	4.47639	-	3.55028
3,5-Bis(3-methoxy-4-hydroxyphenyl)-2,3-dihydro-2(1H)-pyridinone*	-1.88465	-	-2.21532
3,5-Dicaffeoylquinic acid	4.09364	-	3.25895
3,5-Dihydro-2H-Furo[3,2-C]Quinolin-4-One*	-5.01599	-	-4.0613
3,5-Dihydroxy-4-methoxybenzoic acid; 4-O-Methylgallic Acid	1.95794	-	1.54379
3,6-Di-O-caffeoyl glucose*	-3.44807	1.54793	-1.90014
3,7-Dihydroxyolean-12-en-28-oic acid (Rubusic acid)	4.34618	-	4.9679
3-(3-Hydroxyphenyl)-3-hydroxypropanoic acid	-	1.32179	-
3-(3-Hydroxyphenyl)-propionic acid	-	1.74103	1.25839
3-Ethyl-7-hydroxyphthalide	1.73491	-	-
3-Hydroxy-1-(4-hydroxy-3,5-dimethoxy-phenyl)-propan-1-one glucoside	-2.12647	-	-1.90421
3-Hydroxy-3-acetonyloxindole*	3.08414	-	2.1711
3-Hydroxy-4-isopropylbenzylalcohol-3-O-glucoside	-	-	-2.32938
3-Hydroxy-4-methoxybenzoic acid; Isovanillic Acid	2.15878	-	2.0997
3-Hydroxycinnamic Acid*	4.07324	-	3.2517
3-Hydroxydammara-21-oic acid 21,23-lactone*	-3.26064	-	-2.35458
3-Hydroxylup-20(29)-en-28-oic acid (Betulinic acid)*	-5.35778	2.45318	-2.90461
3-Hydroxyurs-12-en-28-oic acid (Ursolic acid)	-3.21112	-	-2.84787
3-Indoleacrylic acid*	-3.96696	-	-3.19934
3-Methylsalicylic Acid	-	-	3.21894
3-O-(p-coumaroyl) 3-Hydroxy-3-methylglutaric acid*	4.08584	-	3.98721
3-O-Acetylpinobanksin	-	-1.57967	-1.90601
3-O-Caffeoyl-9-hydroxylup-20(30)-en-7-one (Querspicatin A)*	2.2228	-	-
3-O-Digalloyl quinic acid	-	2.38147	-
3-O-Feruloylquinic acid-O-glucoside	-	-1.06094	-1.32948
3-O-Methylgallic Acid*	2.72463	-	2.34144
3-O-caffeioyl feruloyl quinic acid	-3.90165	-	-
3-O-caffeioyl p-coumarinoyl quinic acid	2.63584	-1.92697	-
3-O-p-Coumaroyl-4,6-(S)-HHDP-β-D-glucose	-	-	1.93417
3-O-p-Coumaroylquinic acid	4.42952	-	4.18742
3-O-p-Coumaroylshikimic acid-O-glucoside	-	-	-1.63447
3-Oxo-α-ionol-β-D-glucoside	2.10081	-	1.71739
3-Oxolup-20(29)-en-28-oic acid (Betulonic acid)*	-4.38839	1.41927	-2.96912
3-Oxoolean-12-en-28-oic Acid (Oleanonic acid)*	-2.90535	-	-3.02144
3-Oxoolean-18-en-28-oic acid (Moronic acid)*	-5.30302	-	-5.39397
3-Oxours-12-en-28-oic acid (Ursonic acid)*	-2.74921	-	-3.23507
3-Prenyl-4,2',4'-Trihydroxychalcone	-2.57669	-	-1.8242
3-Succinoylpyridine	2.0318	-	1.73072
3-[(3,4-dihydroxyphenyl)methylidene]-5,7-dihydroxy-6-methoxy-2h-1-benzopyran-4-one malonyl glucoside*	8.65714	-	8.18247
3-amino-2-naphthoic acid*	-4.65928	-	-3.95373
3-hydroxyphenylacetic acid*	2.013	-1.05742	-
3-quinolinecarboxylic acid	4.42464	-	3.47773
3α-Dihydrocadambine	1.69235	-	-
3ξ-(1ξ-Hydroxyethyl)-7-hydroxy-1-isobenzofuranone	-3.47204	1.1771	-2.29493
4,5,8-Trihydroxy-α-tetralone	-5.08213	1.08906	-3.99307
4,6-dimethoxy-2-methoxyphenyl-1-O-beta-D-glucopyranoside	-4.15054	-	-3.24498
4,8-Dihydroxy Naphthol-1-O-glucoside	-	-	-1.61265
4-Allylcatechol	-	2.32445	-
4-Aminobenzoic acid	2.86832	-	2.94502
4-Hydroxy-3-methoxymandelate	-	1.54922	-
4-Hydroxyacetophenone	4.58454	-1.56315	3.02139
4-Hydroxybenzaldehyde	1.17757	-	-
4-Hydroxybenzoic acid	5.12215	-	4.37526
4-Hydroxyphenylacetic acid*	2.013	-1.05742	-
4-Methoxyphenylpropionic acid	-	5.20897	-
4-Nitrophenol	2.01944	-	1.43205
4-O-(3'-O-alpha-D-Glucopyranosyl)caffeoylquinic acid	-4.19442	-	-3.19136
4-O-(4'-O-alpha-D-Glucopyranosyl)caffeoylquinic acid	2.38308	-	2.46824
4-O-(6'-O-Glucosylcaffeoylglucosylferuloyl)-4-hydroxybenzyl alcohol	-5.01672	1.2247	-3.79202
4-O-Glucosyl-4-hydroxybenzoic acid*	2.12047	-	2.59133
4-O-β-D-glucopyranosylferulic acid*	-	3.50453	6.01387
4-[2-formyl-5-(hydroxymethyl)pyrrol-1-yl]butanoic acid	2.98217	-	2.65155
4-[3-(4,8-dimethylnona-3,7-dienyl)-3-methyloxiran-2-yl]butan-2-one	3.31062	-	2.85516
4-caffeoylshikimic acid	2.75393	-	3.03095
4-ketopinoresinol	-3.6657	3.95313	-
5'-Hydroxyhexahydrocurcumin	-2.56245	1.06409	-
5'-Methoxyisolariciresinol-9'-O-glucoside	-	2.0077	-
5'-Methoxymatairesinoside*	-2.80827	-	-1.88988
5,6,3',4'-Tetrahydroxy-3,7-dimethoxyflavone-6-O-glucoside	2.46101	-	2.69369
5,6,7,3',-Tetramethyl-4'-hydroxyflavone glucoside*	-	-	-1.21237
5,6,7,5'-tetramethoxy-3',4'-methylenedioxyflavonoid	4.01715	-	3.98601
5,6,7-Tetrahydroxy-8-methoxyflavone*	4.10426	-	3.87115
5,6-Dihydroxyindole-5-O-β-glucoside	2.94778	-	2.73006
5,7,2'-Trihydroxy-8-methoxyflavone*	2.85731	-	-
5,7,3',5'-tetrahydroxy-6-methylfavanone*	3.87865	-	3.62989
5,7-Dihydroxychromone glucoside	3.49779	-	3.00878
5,8,3'-trihydroxy-6,7,4'-trimethoxyflavone-8-O-β-D-glucoside*	-	2.22151	-
5,8-dihydroxy-10-methoxy-2-propylbenzo[h]chromen-4-one	2.88856	-	2.46645
5-(2-Hydroxyethyl)-2-O-glucosylphenol	2.42097	-	2.0762
5-Acetylsalicylic acid	-2.22997	-	-3.09421
5-Epivibsanin G	9.05896	-	8.16952
5-Glucosyloxy-2-Hydroxybenzoic acid methyl ester	3.14846	-	2.28031
5-Methoxy-3-hydroxyindan-1-one	3.18925	-	3.36775
5-Methoxysalicylic acid	2.7094	-	2.11091
5-O-Feruloylquinic acid	-	-	2.22665
5-O-p-Coumaroylquinic acid	4.41284	-	4.64875
5-O-β-D-Glucopyranosyl-3-hydrobenzo(b)fu-ran-2-one	-3.09815	-	-3.07946
5-hydroxy-3,4-dimethyl-5-pentylfuran-2(5H)-one*	4.07275	-	3.78205
5H,6H,7H,8H,9H-cyclohepta[c]pyridin-7-ol	2.31415	-1.48683	-
6''-O-Acetylgenistin	4.98586	-	4.30209
6''-O-Acetylharpagide	-2.05011	-	-2.03002
6''-O-Malonylgenistin	9.14981	-	8.71
6''-O-α-D-Galactosylharpagide*	-1.65743	-	-2.00288
6''-O-β-D-Glucosyl-8-O-acetylharpagide	-3.88824	-	-3.00406
6''-O-β-D-Glucosylharpagide*	-1.65743	-	-2.00288
6'-O-Cinnamoyl-8-Epi-Arygioside	4.11845	-	4.39417
6'-O-Sinapoylsucrose*	2.6284	-	2.52004
6'-O-caffeoylcatalpol	-1.03282	-	-
6,10-O-Diferuloylcatalpol	-9.7355	3.94316	-5.79234
6,7,8-Tetrahydroxy-5-methoxyflavone*	4.15517	-	3.91561
6,7-dimethoxy-2-[2-(4'-hydroxy-3'-methoxyphenyl)ethyl]chromone*	-7.93796	7.32103	-
6,7-dimethoxy-2-[2-phenylethyl]chromone	-2.99519	3.64268	-
6,8-dihydroxy-3-methyl-9-oxoxanthene-1-carboxylic acid*	-	-1.07202	-
6-C-MethylKaempferol-3-glucoside*	3.1135	-	3.16255
6-C-Methylquercetin-3-O-glucoside	6.53724	-	6.58014
6-Hydroxy-3-epi-oleanolic acid	-5.46956	1.58136	-3.8882
6-Hydroxy-3-oxooleana-11,13(18)-dien-28-oic acid	4.19589	-1.12141	3.07448
6-Hydroxy-lupane-20(29)-en-3-one-28-oic acid	-3.61996	-	-2.99751
6-Hydroxykaempferol-3,7,6-O-triglycoside	-5.02369	2.86712	-
6-Hydroxykaempferol-7-O-glucoside	7.51221	-	7.33364
6-Hydroxyluteolin 5-glucoside*	9.27014	-	8.99697
6-Hydroxymusizin-8-O-β-D-glucoside	-	-	1.51344
6-O-(4-Methoxybenzoyl)Ajugol	2.50443	1.196	3.70043
6-O-Acetylarbutin	2.40326	-	2.48154
6-O-Caffeoyl-D-glucose*	1.76865	-	2.09871
6-O-Feruloyl-β-D-glucose	-	1.59821	-
6-O-Feruloylajugol	-3.6632	1.16098	-2.50222
6-O-Vanilloylcatalpol (Picroside II)*	-1.22306	-	-
6-O-p-Coumaroyl-β-D-glucose*	5.46499	2.34936	7.81435
6-[(7-hydroxy-2-methyl-6-oxo-3,4-dihydroisoquinolin-1-yl)methyl]-2,3-dimethoxybenzoic acid	-1.40818	-	-2.04637
6-[2,3-Dihydroxy-4-ethoxy-4-oxobutyl]-alpha-hydroxy-2-(4-methoxyphenyl)-1,3-dioxane-4-acetic acid ethyl ester	1.23454	-	-
6-[4-(Acetyloxymethyl)phenoxy]-4-hydroxyoxane-2-carboxylic acid	5.50382	-	6.02663
6-feruloylcatalpol*	-4.97274	1.73295	-3.2398
7-Benzyloxy-5-hydroxy-3',4'-methylenedioxyflavonoid	-	1.25803	-
7-Deoxyloganic acid	5.88864	-1.39023	4.49842
7R-Dihydrodehydrodiconferyl alcohol 4-O-β-D-glucopyranoside	1.7054	-	1.6943
8,11-dimethoxy-2h-[1,3]dioxolo[4,5-b]xanthen-10-one	3.23845	-	3.0584
8-Epiloganic acid	3.95329	-	3.62376
8-Epiloganin	1.03962	-	-
8-Methoxyapigenin*	3.87865	-	3.62989
8-O-Feruloylharpagide	2.14945	-	-
8-Prenylkaempferol	-	1.858	-
9,12-Octadecadienoic acid,ethyl ester	-2.49407	-	-2.17006
9-[(2S,3S,4S,5R)-3,4-dihydroxy-5-(hydroxymethyl)oxolan-2-yl]-1H-purin-6-one	2.65651	-	2.09386
Acacetin-7-O-rutinoside (Linarin)*	-3.79262	1.91259	-
Acropyrone	-4.1506	1.46443	-2.68617
Actinidialactone*	4.33455	-	3.5865
Acutissimalignan B*	-9.04572	8.17255	-
Ajugol	2.4073	-	2.42928
Alnusonol	-	-	-1.31542
Amphicoside*	-1.308	-	-
Anthranilate-1-O-Sophoroside	-	-	-1.61048
Anthranilic Acid	-	-1.55807	-
Apigenin-6,8-di-C-arabinoside*	-3.3499	-	-2.48633
Apigenin-6,8-di-C-glucoside (Vicenin-2)	4.40825	-	3.43318
Apigenin-6-C-arabinoside-8-C-xyloside*	-3.40726	-	-2.58013
Apigenin-6-C-glucoside (Isovitexin)	-5.65466	2.8929	-2.76176
Apigenin-7-O-(6''-acetyl)glucoside	9.05948	-	8.33746
Apigenin-7-O-(6''-malonyl)glucoside	5.65893	-	5.01259
Apigenin-7-O-glucoside(Cosmosiin)*	6.22678	-	6.28285
Apigenin-7-O-glucuronide*	4.98587	-	5.13133
Apigenin; 4',5,7-Trihydroxyflavone*	5.69772	-1.12508	4.57264
Aquilegiolide	1.43915	-	-
Arbutin	-1.37911	-1.07696	-2.45607
Aromadendrin-7-O-glucoside	1.92645	-	1.31385
Azaleatin (5-O-Methylquercetin)	7.71627	-	7.20862
Baicalin*	4.77942	-	4.61196
Baihuaqianhuoside	-3.40822	-	-3.54567
Baohuoside Ⅰ; Icariside II	2.68441	-2.24318	-
Baohuoside Ⅶ*	3.82689	-3.6125	-
Benzoic acid	1.47892	-	1.04628
Benzyl B-Primeveroside*	-1.77465	-	-1.37904
Benzyl β-primeveroside	-1.76334	-	-1.68716
Benzyl-(2''-O-xylosyl)glucoside*	-1.94257	-	-1.90557
Betaine	-1.89294	-	-2.05195
Biochanin A-7-O-glucoside-6''-O-malonate	8.38091	-	7.90752
Brevifolin carboxylic acid	2.89487	1.85314	4.74801
Butin-7-O-glucoside*	2.54939	2.82211	5.3715
Cadaverine	-	1.85411	-
Cagayanone A	-6.78088	5.7354	-
Cajanin*	4.54238	-	4.08349
Calceolarioside C*	5.3569	-	5.4667
Calceolarioside E*	4.37371	-	4.53388
Campneoside Ⅰ*	-2.84467	1.07074	-1.77393
Candicine	-2.12456	-	-2.49117
Carthamone*	6.36443	-	5.66687
Centaurein*	-	1.44312	-
Chlorogenic acid (3-O-Caffeoylquinic acid)*	2.4677	-	2.67663
Chrysin-7-O-glucoside	3.74456	-	3.38532
Chrysoeriol-6,8-di-C-glucoside	4.32877	-	3.79365
Chrysoeriol-7-O-(6''-acetyl)glucoside*	8.86878	-	8.75818
Chrysoeriol-7-O-(6''-malonyl)glucoside	6.4379	-	5.75828
Chrysoeriol-7-O-glucoside	3.25336	-	3.29719
Chrysophanol-9-anthrone	-1.32607	-	-1.55864
Cichoriin*	2.83268	-	2.98322
Cimicifugamide	-2.14013	-	-1.60957
Cimidahurinine*	1.78065	-	1.88708
Cimifugin-7,4'-di-O-glucoside	2.8783	-2.00604	-
Cimifugin-7-O-glucoside	-1.62001	-1.34656	-2.96657
Cinnamic acid	5.4371	-	5.58572
Cirsimaritin-8-C-[glucosyl-(1-2)]-glucoside	-	-	-1.18697
Cis-N-(4-hydroxycinnamyl)tyrosine	3.50192	-	3.18833
Cistanoside C	-2.29766	1.18341	-
Cistanoside D	-4.6836	2.67871	-2.0049
Cistanoside E	-2.49309	-	-2.21485
Cistanoside I	-	1.14906	1.80843
Cistanoside J	-2.97669	-	-2.33417
Clerodenoside A; 2'',3''-Diacetylmartynoside	-	-1.06237	-
Coniferaldehyde*	-1.60375	-	-
Coniferin	1.95304	-	1.74906
Coniferyl alcohol	-	6.12923	-
Cryptochlorogenic acid (4-O-Caffeoylquinic acid)*	2.46895	-	2.603
Curculigine	-	1.69641	3.29331
Cycloolivil-6-O-glucoside	-1.72091	-	-1.82094
D-Threo-guaiacylglycerol-7-O-β-D-glucoside	1.79326	-	1.70464
DL-2-Aminoadipic acid	-2.65394	-	-2.13899
Dactylorhin E(iso-1)	-	-	2.41536
Daphnetin	-3.27946	-	-3.26848
Daphnetin-8-Glucoside	6.29592	-	5.62444
Dehydrodiconiferyl alcohol	-6.97818	5.66106	-
Dehydrodiconiferyl alcohol-4-O-glucoside*	-2.86399	3.08575	-
Dehydrodiconiferyl alcohol-gamma'-O-glucoside*	-2.81017	2.99272	-
Dehydrodiconiferylalcohol-9'-O-glucoside	2.97947	-	2.23753
Deoxypodophyllotoxin	-6.55204	5.1818	-
Dhurrin	3.41232	-	3.10874
Diacetoxy-[4]-gingerdiol	3.1248	-1.4775	1.6473
Dicaffeoylshikimic acid	2.60658	-	2.69456
Didymin (Isosakuranetin-7-O-rutinoside)	2.87207	-1.07654	1.79553
Diethanolamine	-	-1.34828	-
Dihydrodehydrodiconiferyl alcohol-4-O-glucoside*	-2.41721	-1.02218	-3.4394
Dihydrokaempferol-3-O-glucoside*	4.32801	-	4.26363
Dihydrokaempferol-7-O-glucoside	2.49468	-	2.70557
Dihydrovomifoliol 4-O-malonyl glucoside	-2.51322	-	-2.88557
Dihydroxy-dimethoxyflavone-7-O-glucoside*	2.77188	-	2.74744
Diosmetin (5,7,3'-Trihydroxy-4'-methoxyflavone)*	3.95144	-	3.91699
Diosmetin-7-O-galactoside*	3.30148	-	3.27384
Diosmetin-7-O-glucuronide	2.84841	-	3.5616
Diosmetin-7-O-rutinoside (Diosmin)*	-2.78559	2.14165	-
Dioxindole-3-acetic acid	-	1.71493	-
Ditartaroyl-hydroxycoumarin	-2.24465	-	-2.04851
Doitungbiphenyl A	2.77723	-	1.87853
Echinacoside	-1.75883	-	-
Elaidolinolenic acid	-	1.56321	1.82255
Epipinoresinol*	-	2.56262	-
Erigeside B	3.24794	-	2.50309
Eriodictyol-7-O-(6''-O-galloyl)glucoside	2.13096	-	2.16432
Eriodictyol-7-O-glucoside*	5.03377	-	4.26509
Erythro-Guaiacylglycerol-β-threo-syringylglycerol Ether	-	-	-1.25846
Esculetin-7-O-glucoside*	2.62165	-	2.33012
Esculin (6,7-Dihydroxycoumarin-6-O-glucoside)*	2.57466	-	2.41181
Esculin glucoside	2.58428	-	2.34374
Ethyl Vanillate	3.55833	1.01796	4.5763
Ethylsalicylate	3.34381	-	2.37377
Eucommiol	1.42952	-	1.33062
Eugenyl formate	-5.6312	-	-4.90757
Eupatilin-7-O-glucoside	5.10378	-	4.51916
Fargesin	-4.12339	1.68267	-2.44072
Ferulic acid	-	1.51569	-
Ferulic acid methyl ester	-5.90418	2.09608	-3.8081
Feruloyl syringic acid	2.86974	-	2.6847
Feruloylferuloyltartaric acid	-	2.06315	-
Feruloylhistamine	-3.41043	-	-2.69358
Feruloylmalic acid	-	1.27843	-
Feruloylsinapoyltartaric acid	-3.41191	6.49142	-
Flavoyadorinin A	-	-	2.66742
Fortuneanoside G	2.8764	-	2.7044
Frambinone	-	1.69033	-
Furanofructosyl-α-D-(3-mustard acyl)glucoside*	-2.44747	-	-1.81285
Furanofructosyl-α-D-(6-mustard acyl)glucoside*	2.09987	-	2.80634
Galangin (3,5,7-Trihydroxyflavone)	5.0015	-1.21083	3.79067
Galangin-7-O-glucoside	6.10312	-	6.0644
Gallacetophenone	-1.33965	1.1301	-
Gallic acid-4-O-(6'''-feruloyl)sophoroside	4.12969	-	3.20769
Gardoside	4.299	-	4.2767
Genistein*	4.11977	-1.11677	3.003
Genistein-7-O-Glucoside (Genistin)	4.3583	-	3.52814
Genistein-7-O-galactoside*	6.09664	-	5.98899
Genistein-8-C-glucoside	3.43047	-1.03969	2.39078
Gentisic acid 2-O-(6''-O-Feruloyl)Glucoside*	6.38121	-	6.88166
Glucosyl 3,7-dimethyloct-2-ene-1,6,7-triol	3.38408	-	3.25989
Glucosyl 3,7-dimethylocta-2,6-diene-1,4,8-trio	2.21855	-	1.97726
Glucosyl 5,8-dihydroxy-2,6-dimethylocta-2,6-dienoic acid	3.52347	-1.02524	2.49823
Glucosyl 6,9-dihydroxydec-4-enoic acid	3.24643	-	2.32293
Glucosyl 6-Hydroxy-2,6-Dimethyl-2E,7-Octadienoate	-2.74425	-	-2.63251
Glucosyl-rhamnazin-3-O-β-D-glucoside*	-	-	-1.46445
Glucosyloxybenzoic acid	-	-	3.64327
Gnetifolin B*	2.92063	-	2.47307
Gossypetin-3-O-glucoside*	5.65381	-	4.96653
Grandidentatin	2.7715	-	2.55578
Grevilloside F	2.20482	-	2.07327
Grevilloside G*	-3.16556	-	-2.46974
Grevilloside L	-	-1.24813	-2.68332
Griffonilide	1.12775	-	-
Harpagoside	3.92312	-	3.44502
Hebitol II	-3.42693	-	-2.5913
Hedyotisol A*	4.132	-	3.73187
Hedyotisol B*	1.53602	-	-
Helicide	-	1.07643	-
Hercynine	-3.34557	-	-3.80327
Hesperetin-3'-O-glucoside	2.84835	-1.01064	1.83771
Hesperetin-5-O-glucoside	5.32351	-	5.11464
Hesperetin-6-C-glucoside-7-O-glucoside	2.77065	-	2.66959
Hesperetin-7-O-glucoside*	3.16695	-	3.46694
Hesperetin-7-O-rutinoside (Hesperidin)	2.57135	-	3.21185
Hispidulin-7-O-glucoside(Homoplantaginin)*	3.46477	-	3.45307
Hispidulin-8-C-(2''-O-glucosyl)glucoside	-	-1.064	-
Homosyringic Acid 4'-O-Glucoside	4.41771	-	4.18653
Horsfieldin*	-8.1241	7.36553	-
Hydrocinnamic acid	3.17233	-	3.34388
HydroxyAloe-emodin-8-O-glucoside	6.41126	-	6.01463
Hydroxydihydrobovolide*	4.15559	-	3.90732
Hydroxyferulic acid glucoside	-4.44639	1.95581	-2.49058
Hydroxymenisdaurin D	-1.21539	-	-1.31211
Hydroxymethyl coumarin glucoside	-1.4434	-	-
Icariin	-	-3.86459	-
Idesin	-	1.08304	-
Indole-3-carboxaldehyde	-	-	1.41632
Irilin D	6.32061	-	5.87033
Isocrenatoside	-	-	2.81987
Isofraxidin-7-O-glucoside*	1.25543	-	-
Isohyperoside*	-	1.31762	2.13248
Isolariciresinol-9'-O-glucoside*	-2.39335	-	-2.88593
Isolugrandoside*	-3.27568	-	-3.06131
Isoluteolin (Orobol)(5,7,3',4'-tetrahydroxyisoflavone)	1.76874	-	-
Isoorientin-7-O-(6''-feruloyl)arabinoside	-2.78021	-	-2.59553
Isorhamnetin-3-O-(2''-O-glucosyl)galactoside-7-O-glucoside	-2.61502	-	-2.62189
Isorhamnetin-3-O-(6''-acetylglucoside)	7.98082	-	7.99491
Isorhamnetin-3-O-(6''-acetylglucosyl)(1→3)-glucoside	-	-	-1.43203
Isorhamnetin-3-O-(6''-malonyl)glucoside*	4.08432	-	4.0145
Isorhamnetin-3-O-Glucoside*	4.34786	-	4.17096
Isorhamnetin-3-O-rhamnoside	1.76549	-	-
Isosclerone;(4S)-4,8-Dihydroxy-3,4-Dihydronaphthalene-1(2H)-One	2.94842	-	2.50274
Isoscutellarein*	-	-1.41712	-
Isosyringinoside	-3.07757	-1.13198	-4.20955
Isovanillin	-3.36016	1.10899	-2.25116
Isovitexin-2''-O-(6'''-feruloyl)glucoside	3.33314	-	2.65379
Kaempferide-3-O-(6''-malonyl)glucoside	1.90191	-	1.79281
Kaempferide-3-O-（6'-O-acetyl）glucoside*	9.64689	-	9.68709
Kaempferol-3,7-O-diglucoside	2.49141	-1.59733	-
Kaempferol-3-O-(2'',6''-digalloyl)glucoside	-2.78954	-	-2.26721
Kaempferol-3-O-(2''-O-acetyl)glucoside	8.45864	-	8.16259
Kaempferol-3-O-(4''-p-coumaroyl)rhamnoside*	-2.04102	1.633	-
Kaempferol-3-O-(6''-O-acetyl)glucoside	9.03886	-	9.49623
Kaempferol-3-O-(6''-malonyl)galactoside*	9.3393	-	9.33184
Kaempferol-3-O-(6''-malonyl)glucoside*	5.98307	-	5.70484
Kaempferol-3-O-(6''-p-Coumaroyl)glucoside (Tiliroside)	-	1.25253	2.07593
Kaempferol-3-O-arabinoside	-	-	-1.27318
Kaempferol-3-O-galactoside (Trifolin)*	5.47314	-	4.85707
Kaempferol-3-O-glucuronide*	5.45232	-	5.73391
Kaempferol-3-O-rutinoside(Nicotiflorin)	2.3923	-1.28032	1.11198
Kaempferol-6,8-di-C-glucoside	2.63301	-	3.27116
Kaempferol-7-O-glucoside*	6.2417	-	5.35405
Kisasagenol A	1.43573	-	-
Koaburaside*	-2.32183	1.01212	-1.30971
L-Azetidine-2-carboxylic acid	-1.5933	-	-1.27957
L-Carnitine	-	1.06239	-
Ladanetin-6-O-β-D-glucosid*	3.49996	-	3.59152
Laricitrin	-3.50542	1.59388	-
Laricitrin-3-O-glucoside*	3.43454	-	3.25165
Lavandulifolioside	3.64389	-	3.21949
Leonuriside A*	-1.6026	-	-
Leucopelargonidin; 3,4,5,7,4'-Pentahydroxyflavan	-	-	1.95786
Limocitrin-3-O-galactoside*	2.83981	-	3.04569
Limocitrin-3-O-glucoside	2.58813	-	3.09272
Limocitrol 3-Glucoside	-3.63932	-	-2.8733
Lirioresinol A	-5.11708	3.67515	-
Luteolin 5-O-p-coumaroyl rhamnoside*	2.22339	-	-
Luteolin 7-O-p-coumaroyl rhamnoside*	2.76348	-	1.87755
Luteolin-4'-O-glucoside	4.64559	-	4.2342
Luteolin-6-C-(2''-glucuronyl)glucoside	4.207	-	4.98524
Luteolin-6-C-glucoside (Isoorientin)*	1.71188	-	1.71486
Luteolin-7,3'-di-O-glucoside	4.45	-1.10926	3.34075
Luteolin-7-O-(6''-malonyl)glucoside*	7.82411	-	7.29338
Luteolin-7-O-glucoside (Cynaroside)	5.17302	-	4.67866
Luteolin-7-O-glucuronide*	5.58576	-	5.41713
Machilusolide D	-	1.83252	-
Macrophypene B	5.08706	-	5.8634
Maleoyl-caffeoylquinic acid	1.4929	-	1.49769
Malonyl Phellamurin	2.00946	-	1.82593
Malonyl isoSakuranin	5.69083	-	5.671
Mandshurin*	1.25543	-	-
Maplexin C (2,3-Di-O-Galloyl-1,5-Anhydro-D-Glucitol)*	3.21488	-1.31621	-
Maplexin D (2,4-Di-O-Galloyl-1,5-Anhydro-D-Glucitol)*	3.21488	-1.31621	-
Martynoside	-1.78767	1.17609	-
Matairesinol	-	1.47026	-
Matairesinol-4'-O-glucoside (Matairesinoside)	-1.9429	-	-1.08539
Mearnsetin-3-O-glucoside	2.71566	-	3.07388
Medioresinol-4'-O-(6'''-acetyl)glucoside	-5.86054	2.12953	-3.73101
Medioresinol-4,4'-di-O-glucoside	-2.99491	-	-3.82756
Methoxyindoleacetic acid	-5.39911	1.40099	-3.99813
Methyl 3-(3-hydroxy-4-methoxyphenyl)propanoate	-	-	-1.61323
Methyl 4-hydroxybenzoate*	-4.38619	2.10549	-
Methyl Cinnamate	2.77351	-	3.2417
Methyl Hydroxycinnamate	-1.88829	-	-
Methyl L-pyroglutamate	-	1.03851	-
Methyl caffeate	-7.09035	2.53332	-4.55702
Methyl cumalate*	-	-	2.3753
Methyl-3-(3-hydroxyphenyl)Propionate	6.58455	-	5.96932
Methyl-6-Paradol	2.79967	-	3.76046
Minecoside*	-4.89354	1.98695	-2.90659
Moracin Y*	5.59529	-1.08564	4.50965
Mucic acid-1,4-lactone-2-O-gallate	-1.45632	-	-1.235
Myricetin-3-O-galactoside*	2.56607	-	2.27854
Myricetin-3-O-glucuronide	4.99841	-	4.54224
N,N-Dimethyl-5-methoxytryptamine	-2.96606	-	-2.24269
N-(2-Hydroxy-4-methoxyphenyl)acetamide	-1.93218	-	-1.98586
N-(gamma-L-glutamyl)tyramine O-glucoside	3.28157	-	2.93761
N-(p-Coumaroyl)serotonin Glucoside	-1.95939	1.56085	-
N-Acetylisatin	4.54305	-	3.75998
N-Benzylmethylene isomethylamine	-	-	-1.74751
N-Feruloyloctopamine glucoside	-3.17227	-	-2.06924
N-Feruloylphenylalanine*	-5.63515	3.32239	-2.31276
N-MethylCinnamamide	-	-	2.43877
N-Phenylethylcrinasiadine	3.16238	2.11433	5.2767
N-benzylformamide*	-1.84867	-	-1.77272
N1,N10-Bis(p-coumaroyl)spermidine	2.97259	-	2.44977
N1,N8-Bis(sinapoyl)spermidine	-3.2196	-	-2.35347
Naringenin-7-O-(6''-malonyl)glucoside	7.07507	-	6.28318
Naringenin-7-O-glucoside (Prunin)	3.61733	-	3.52301
Negundin A	-1.73571	-	-
Nepetin (5,7,3',4'-Tetrahydroxy-6-methoxyflavone)*	3.58282	-	3.16802
Nepetin-7-O-alloside*	5.4096	-	5.18576
Nepetin-7-O-glucoside(Nepitrin)*	5.9986	-	5.8736
Nicotine	-1.52686	-	-2.25948
Nodakenin	2.81894	-1.6796	-
Norharmane; Beta-Carboline	3.03749	-	-
Nortrachelogenin-4'-O-gentiobioside*	2.01484	-	1.45197
O-Feruloyl 3-hydroxycoumarin	-2.45017	-	-1.75821
O-MethylNaringenin-8-C-arabinoside	-5.50247	1.6934	-3.80908
Okanin-3',4'-di-O-glucoside*	3.13231	-1.69513	1.43718
Okanin-4'-(6''-O-acetyl)glucoside*	3.15028	-	3.42857
Okanin-4'-O-(6''-O-malonyl)glucoside	1.18205	-	-
Okanin-4'-O-glucoside(Marein)*	5.93366	-	5.22926
Olivil Monoacetate	-5.53669	1.59147	-3.94521
Olivil-4'-O-glucoside	-1.95	-	-1.2093
Olivil-4,4'-Di-O-glucoside	-	3.2282	-
Oresbiusin A	-6.3584	1.28051	-5.07788
Orobanchoside*	-2.04987	-	-2.94727
Ovatoside B	3.20903	-1.44014	1.76889
Patuletin-3-O-glucoside*	3.05558	-1.87536	-
Pedicularis lactone	4.20583	-	3.32387
Persicoside*	-	-1.43483	-
Petasiphenone	2.46983	-	-
Phellamurin	-3.35284	1.23308	-2.11975
Phenyl acetate	4.83473	-1.69767	3.13706
Phenylethanolamine	1.72476	-	-
Phenylpropionic acid-O-β-D-glucopyranoside	3.87274	-	3.63992
Picroside I	5.07036	-	4.69648
Picroside III (6-O-Feruloylcatalpol)	-5.37119	1.86071	-3.51047
Pinocembrin (Dihydrochrysin)	-	-	-4.333
Pinoresinol*	-	2.10106	-
Pinoresinol-4,4'-O-diglucoside	-4.2209	1.96178	-2.25912
Pinoresinol-4,4'-O-β-D-bisglucopyranoside	-2.89137	-	-2.06698
Pinoresinol-4-O-(6''-acetyl)glucoside	-2.49986	-	-1.45581
Piperidine	-1.78877	-	-1.17603
Plantarenaloside	3.58389	-1.02349	2.5604
Protocatechualdehyde*	5.00791	-	4.26994
Protocatechuic Acid Methyl Ester	-	-	1.62888
Protocatechuic acid 1-O-(Glucosylvanilloyl)	4.92731	-	4.33664
Protocatechuic acid 4-O-(6''-O-Feruloyl)Glucoside*	5.35047	-	5.3088
Protocatechuic acid glucosyl xyloside	-2.19021	-	-2.27355
Pterolactam	-1.44358	-	-1.32935
Pyran[3,4-b]indole-2-ketone	-3.96696	-	-3.19934
Quercetagetin-4'-Methyl Ether	-5.35665	-	-4.68534
Quercetin 3-O-glucoside 7-O-xyloside	-	-	-2.73092
Quercetin-3-O-(2'''-O-caffeoyl)sophoroside	1.49852	-	1.56678
Quercetin-3-O-(2''-O-acetyl)glucuronide	10.6095	-	10.3812
Quercetin-3-O-(2''-O-malonyl)sophoroside-7-O-arabinoside	-2.10452	-	-1.96065
Quercetin-3-O-(2''-O-p-Coumaroyl)galactoside	2.21106	-	2.70786
Quercetin-3-O-(2''-O-p-Coumaroyl)glucoside	-	-1.07521	-
Quercetin-3-O-(6''-O-acetyl)glucoside	4.15523	-	4.56379
Quercetin-3-O-(6''-O-malonyl)glucoside	3.74681	-	3.5014
Quercetin-3-O-(6''-O-p-Coumaroyl)glucoside	2.55683	-	2.72264
Quercetin-3-O-galactoside (Hyperin)*	-	1.31762	2.13248
Quercetin-3-O-glucoside (Isoquercitrin)*	1.17953	-	-
Quercetin-3-O-glucuronide	2.75988	-	3.46718
Quercetin-3-O-neohesperidoside*	-	-1.29616	-1.95911
Quercetin-3-O-rutinoside (Rutin)	-	-1.73148	-
Quercetin-3-O-sambubioside*	-1.75745	-	-1.23956
Quercetin-4'-O-glucoside (Spiraeoside)*	4.77361	-	5.00741
Quercetin-4'-O-glucuronide*	6.60302	-	6.31745
Quercetin-5-O-glucuronide	8.68208	-	8.1598
Quercetin-5-O-β-D-glucoside*	3.90145	-	3.31322
Quercetin-7-O-(6''-malonyl)glucoside	8.57756	-	8.11874
Quercetin-7-O-glucoside	4.77109	-	4.69757
Quinidine	-1.90654	-	-1.10146
Quinine	-	1.71444	-
Raspberry ketone	-1.94477	-	-1.44464
Rehmaglutin C	3.97952	-	3.35577
Rehmaglutoside J	2.55338	-	2.87931
Rehmaionoside A	-2.77931	2.26621	-
Rehmannioside B	-	-1.6301	-1.89585
Rehmapicroside	-	-1.72941	-
Rhamnetin-3-O-Glucoside*	6.50792	-	6.20836
Rhamnosyl-gentisic acid-5-O-β-D-glucoside	-2.62373	1.62608	-
Rhodiolgin	7.64759	-	7.05744
Rhododendrol*	4.72446	-	4.30813
Robinson-7-O-Neohesperidin*	-2.75424	-	-
Robustaside A;[6'-p-Coumarylarbutin]	-	-	2.53784
Rosmarinic acid	-2.53578	1.13175	-
Rosmarinic acid methyl ester	-3.21821	1.13015	-2.08806
Sagittatoside A*	4.20188	-3.12641	-
Saikolignanoside A	-1.27344	-	-1.87203
Scopolamine	-1.32324	-	-
Scopoletin-7-O-glucoside (Scopolin)	-	-1.30493	-
Scrophuloside A	4.84485	-	4.56778
Scroside B	-5.75122	2.61175	-3.13948
Scroside D*	-1.8798	-	-1.62065
Scroside E*	-2.64565	1.39407	-
Scutellarein-4'-methyl ether (5,6,7-Trihydroxy-4'-methoxyflavone)*	4.52481	-	4.22536
Scutellarein-7-O-glucuronide (Scutellarin)*	5.58576	-	5.41713
Selagin	6.40957	-	5.9497
Senkyunolide H	-3.88605	-	-4.1621
Senkyunolide I	-3.73612	-	-3.58022
Sibiricose A6	1.98172	-	2.08539
Sinapaldehyde-4-O-Glucoside	3.85588	-1.26925	2.58663
Sinapic acid	-	-	-1.12105
Sinapinaldehyde	-5.37983	1.70814	-3.67168
Sinapoylglucuronic acid	4.36528	-	4.38385
Skimmin (7-Hydroxycoumarin-7-O-glucoside)	-4.27118	1.10114	-3.17004
Sodium ferulate	-4.66221	-	-3.89413
Sophoricoside*	6.49889	-	6.26396
Strictamine	-2.58873	1.28406	-1.30466
Swertiajaponin	2.55728	-	2.45858
Swertisin	-	-1.18159	-
Syringaldehyde; 4-Hydroxy-3,5-Dimethoxybenzaldehyde	-2.48332	-1.62689	-4.11021
Syringalide A	-	-1.00456	-
Syringaresinol	-5.11302	3.5243	-
Syringaresinol-4'-O-glucoside	-	1.16164	-
Syringaresinol-4'-O-glucoside; Acanthoside B*	-5.44876	1.4266	-4.02216
Syringaresinol-4,4'-O-bis-β-D-glucoside; Liriodendrin	-1.49597	-	-1.24895
Syringetin-3-O-rutinoside-7-O-glucoside	-1.41387	-	-1.30121
Syringetin-7-O-glucoside*	3.03944	-	3.15273
Syringic acid-4-O-(6''-feruloyl)glucoside	2.23837	-1.01796	-
Syringin	-4.57203	1.70126	-2.87077
Syringoylcaffeoylquinic acid-D-glucose	-	1.0737	-
Tamarixetin-3-O-(6''-malonyl)glucoside*	5.3033	-	4.56967
Tamarixetin-3-O-rutinoside	4.64261	-	4.83744
Tectoridin*	3.35874	-	3.61502
Tetahydroxyflavone-7-O-glucuronide*	5.63578	-	5.68231
Thunberginol G 3'-Glucoside*	3.94397	3.25449	7.19846
Tortoside A*	-5.48223	1.81657	-3.66566
Tortoside B	-1.48857	-	-
Tracheloside*	-2.81237	-	-
Trans-5-O-(p-Coumaroyl)shikimate	1.32093	-	-
Trans-dehydrorosinone	2.99988	-	2.46494
Tricetin 3'-glucuronide*	7.09424	-	7.11566
Tricin-4'-O-glucoside-7-O-glucoside*	-3.42014	-	-2.94272
Tricin-7-O-(6''-O-malonyl)glucoside*	9.02212	-	8.43996
Tricin-7-O-Glucuronide	2.00981	-	2.91374
Tricin-7-O-glucuronyl(2→1)glucuronide	1.29486	-	-
Vanillic acid	3.71692	-	3.72125
Vanillin; 4-Hydroxy-3-Methoxybenzaldehyde*	-5.61673	2.90132	-2.71541
Verbasoside	-3.84331	1.93316	-1.91015
Verminoside	-2.02547	-	-1.44769
Veronicoside	-2.76105	-	-2.65675
Virgatic acid	-2.29404	-	-1.95902
Vitexin-7-O-glucoside	2.36449	-	2.23915
Yuanhuanin*	3.56389	-	3.68403
codonopilodiynoside H	2.2252	2.09812	4.32332
davidioside C	2.75779	-	2.32643
dihydrosesamin*	-8.18467	7.39387	-
epieudesmin	-2.21069	-	-1.42721
glucoacetosyringone	6.30622	-	5.702
isatioxyneolignoside E	-2.56648	3.16318	-
kurroaoside B	-3.33087	-	-2.88881
kurroaoside C	-4.50414	3.53976	-
mudanoside A	-1.14186	-	-
mudanpioside E	-	-	-2.16589
o-Anisic acid	-	-1.60392	-1.2213
p-Coumaric acid-4-O-glucoside	1.36574	-	1.09606
p-Coumaroylcaffeoyltartaric acid	-	-1.10217	-
p-Coumaroylferuloylcadaverine	-2.73874	-	-2.33155
p-Coumaroylmalic acid	4.23666	-	3.5811
p-Coumaroyltyramine*	3.62394	1.77096	5.3949
p-Hydroxypheny-β-D-allopyranoside	-1.70367	-	-1.72204
p-Hydroxyphenyl 6-O-(E)-caffeoyl-β-D-glucopyranoside	3.52673	-	3.00318
p-Methoxycinnamic acida	6.12566	-	7.07922
picfeltarraegenin I	-5.33008	2.33042	-2.99966
picfeoside A	-3.08957	-	-2.3907
picrorhizin	-5.13236	1.96091	-3.17144
picroroside B	-2.21456	1.76079	-
plantainoside B	7.19337	-	7.0627
plantainoside E	-4.90752	1.63016	-3.27736
saikolignanoside D*	-3.01651	3.22238	-
scroneoside B	-	-	1.15533
scrophenoside B	3.17119	-	4.35774
scrophuloside B	2.21507	-	3.07064
scroside H	-4.21499	2.62239	-1.59261
syringaresinol-4-O-β-D-glucopyranoside*	-5.39316	1.82987	-3.56328
α-Hydroxycinnamic Acid*	4.07324	-	3.2517
β-Hydroxyacteoside	2.33256	-	1.45257
β-ionone	1.01082	-	-
β-methoxy-Forsythiaside C	-4.94785	2.03079	-2.91705
δ-Tridecalactone	2.51468	1.11878	3.63346

## Sheet: Supplementary Table 4-1
Supplementary Table 4-1 The classification, fold change, and VIP information of DAMs identified between L and R
Index	Compounds	Class I	Class II	Formula	Leaf1	Leaf2	Leaf3	Root1	Root2	Root3	VIP	P-value	FDR	Fold_Change	Log2FC	Type
Wbmp008021	(14-Ethyl-4,6,19-trimethoxy-9,11-dioxa-14-azaheptacyclo[10.7.2.12,5.01,13.03,8.08,12.016,20]docosan-21-yl)acetate	Alkaloids	Alkaloids	C26H39NO7	1.07607e+06	42943.9	66751.4	1.90111e+07	4.49043e+07	7.39153e+06	1.13427	0.169429	0.259624	0.016629	-5.91015	down
Jmwn002494	(2E)-3-[4-(β-D-glucopyranoside)-phenylacrylic]-acid	Phenolic acids	Phenolic acids	C15H18O8	296222	186160	192422	24063.5	17251.3	10005	1.22198	0.0269572	0.0969627	13.149	3.71688	up
Wdhp006324	(2e)-3-(4-hydroxyphenyl)-n-[2-(4-hydroxyphenyl)ethyl]prop-2-enimidic acid*	Alkaloids	Isoquinoline alkaloids	C17H17NO3	331251	516960	551829	32345	28711.2	40703.8	1.23914	0.0238678	0.0928192	13.7583	3.78223	up
Wbtp006564	(2s)-4,8,10-trihydroxy-2-methoxy-1h,2h-furo[3,2-a]xanthen-11-one*	Flavonoids	Other Flavonoids	C16H12O7	2.04897e+06	2.82174e+06	3.80493e+06	17243	5343.33	20005	1.23501	0.0297828	0.102053	203.695	7.67026	up
Zmyp004317	(3,4,5-trihydroxytetrahydro-2H-pyran-2-yl)methyl (E)-3-(4-hydroxy-3-methoxyphenyl)acrylate	Phenolic acids	Phenolic acids	C16H18O8	208340	360163	1.34337e+06	1.4487e+07	26359190	2.07088e+07	1.19958	0.0273914	0.0977622	0.0310597	-5.00881	down
Wbwp006397	(3r,4r)-3-(2h-1,3-benzodioxol-5-ylmethyl)-4-[(4-hydroxy-3-methoxyphenyl)methyl]oxolan-2-one*	Lignans and Coumarins	Lignans	C20H20O6	10484.9	12113.4	3279.21	2.10722e+06	724357	3.73132e+06	1.2188	0.128972	0.221971	0.00394301	-7.98649	down
Cmsp004305	(7S,8R-Threo-3',4,9'-trihydroxy-3-methoxy-4',7-epoxy-neolignan-9-O-rhamnoside	Lignans and Coumarins	Lignans	C25H32O10	318694	766954	966683	8.94992e+06	9091942	8.3128e+06	1.21448	1.8369e-05	0.00332172	0.0778736	-3.68272	down
Lchp000218	(R)-3-ethyl-7-hydroxy-6-methoxyphthalide	Others	Others	C11H12O4	486425	249779	406352	179903	79759	103648	1.103	0.0480197	0.128328	3.14485	1.65299	up
MWSprf145	(R)-α-Methyltryptamine	Alkaloids	Alkaloids	C11H14N2	40283.8	30923.9	55328.3	10764.1	5635.63	9231.25	1.19023	0.0368865	0.113117	4.93684	2.30359	up
Lmbp000728	(S)-2-Phenyloxirane	Phenolic acids	Phenolic acids	C8H8O	3.32328e+07	6.38681e+07	1.78148e+07	1.09929e+06	1.51676e+06	4.06225e+06	1.17554	0.115941	0.208186	17.2073	4.10495	up
Lchp000221	(Z)-3-Ethylidene-7-hydroxy-6-methoxyphthalide	Others	Others	C11H10O4	66831.2	67755.5	76591.2	294128	140533	326436	1.1472	0.0850754	0.175488	0.277465	-1.84962	down
Lmnn002886	1'-O-(3,4-Dihydroxyphenethyl)-O-caffeoyl-glucoside	Phenolic acids	Phenolic acids	C23H26O11	1.71233e+07	1.92394e+07	1.67953e+07	4.91268e+06	3.0739e+06	7.0674e+06	1.1745	0.00148229	0.0340995	3.53116	1.82014	up
Lmsn005253	1,2-Di-O-galloyl-3-O-Cinnamoyl-β-D-glucose	Phenolic acids	Phenolic acids	C29H26O15	85701.7	145999	49281.4	4903.34	9290.81	1670	1.1682	0.0876369	0.177261	17.7117	4.14663	up
Lmsn004921	1,2-Di-O-galloyl-5-O-Cinnamoyl-β-D-glucose	Phenolic acids	Phenolic acids	C29H26O15	32729.5	28340	11670	6670	1670	4904.9	1.07717	0.0839131	0.175407	5.49188	2.4573	up
Lasp003143	1,4-Benzodioxin-6-propanol	Others	Alcohol compounds	C11H12O3	659240	462857	455844	1.19959e+07	1.73898e+07	1.48761e+07	1.24675	0.0116697	0.0740741	0.0356502	-4.80995	down
Wmhn001495	1,4-Di-O-Galloyl-D-glucose	Phenolic acids	Phenolic acids	C20H20O14	126670	380005	546670	11366.3	18064.5	33273.1	1.16505	0.113438	0.205134	16.7987	4.07028	up
Waxn005373	1,5-O-dicaffeoyl-3-O-dimethylmalyl-quinic acid	Phenolic acids	Phenolic acids	C31H32O16	986496	496970	208340	27718.1	19056.3	105005	1.10079	0.150411	0.243042	11.1465	3.47852	up
Lssp210281	1,5-dihydroxy ketone-6 murine O-β-D-glucoside	Others	Others	C19H18O11	294782	222500	395732	19641.5	24702.4	18853.4	1.23897	0.0298984	0.102053	14.447	3.8527	up
Lmsn004322	1,6-Di-O-caffeoyl-β-D-glucose*	Phenolic acids	Phenolic acids	C24H24O12	17567.8	18996.1	24747.7	150428	71586.8	81662.7	1.19306	0.0814192	0.17344	0.201897	-2.30831	down
pmn001526	1,6-Di-O-galloyl-β-D-glucose	Phenolic acids	Phenolic acids	C20H20O14	126670	325005	316670	26189.3	19402.9	22424.5	1.20792	0.0689615	0.156862	11.2964	3.49779	up
Zbjp002681	1,7-bis(4-hydroxy-3-methoxyphenyl)hept-1-ene-3-ol	Phenolic acids	Phenolic acids	C21H26O5	56351.9	120899	71120.9	798035	170457	1.95825e+06	1.01991	0.230208	0.316573	0.0848629	-3.55872	down
Lhmp110108	1-((Pentanoyl)phloroglucinyl]-β-D-glucopyranoside	Others	Others	C17H24O9	24905.1	22893.4	25305.7	804917	1.0088e+06	1.07335e+06	1.2513	0.00735181	0.0623181	0.0253213	-5.3035	down
Zbfn002690	1-(4-Hydroxybenzoyl)Glucose; 25545-07-7	Phenolic acids	Phenolic acids	C13H16O8	14331.6	23888.5	27739	274502	186670	259799	1.23051	0.0136511	0.0796852	0.0914866	-3.4503	down
pmp000086	1-Feruloyl-sn-glycerol	Phenolic acids	Phenolic acids	C13H16O6	27688.3	35040.2	39278.8	80971.1	118131	178450	1.16624	0.0817727	0.173627	0.270181	-1.888	down
pmn001375	1-Hydroxypinoresinol-1-O-Glucoside	Lignans and Coumarins	Lignans	C26H32O12	86023.9	95687	69920.3	17697.6	3340	14684.2	1.12377	0.00284272	0.0417577	7.0442	2.81643	up
Zmcn003729	1-Hydroxypinoresinol-4'-O-Glucoside	Lignans and Coumarins	Lignans	C26H32O12	113068	99525.9	162149	8340	14486.6	34629.7	1.14709	0.0188603	0.0840337	6.52224	2.70537	up
Wasn002933	1-O-(3,4,5-Trimethoxybenzoyl)-B-D-Glucopyranoside	Phenolic acids	Phenolic acids	C16H22O10	808192	670177	783209	127470	109218	60639.6	1.22182	0.00105165	0.0278303	7.60634	2.9272	up
Lmtn000940	1-O-(3,4-Dihydroxy-5-methoxy-benzoyl)-glucoside	Phenolic acids	Phenolic acids	C14H18O10	1.09614e+06	1.17783e+06	1.02053e+06	469638	341272	340607	1.22561	0.000339946	0.0184421	2.861	1.51652	up
Zbfn004509	1-O-(3-Hydroxy-4-acetylpyroxy)-2-O-caffeoyl-glucoside	Phenolic acids	Phenolic acids	C24H26O11	963136	818573	2.13726e+06	2.78969e+06	1.15629e+07	2.02679e+07	1.04671	0.178899	0.266629	0.113198	-3.14308	down
WaYp005219	1-O-(p-coumaroyl) 3-Hydroxy-3-methylglutaric acid	Phenolic acids	Phenolic acids	C15H16O7	253911	135005	332768	615950	677953	736066	1.12744	0.00557344	0.0554677	0.355515	-1.49202	down
Lmsn002288	1-O-Caffeoyl-(6-O-glucosyl)-β-D-glucose	Phenolic acids	Phenolic acids	C21H28O14	70005.8	56725.4	49994.1	6612.42	4917.51	23710.3	1.10572	0.00495507	0.0526718	5.01488	2.32621	up
Lmsn002937	1-O-Caffeoyl-6-O-galloyl-β-D-glucose	Phenolic acids	Phenolic acids	C22H22O13	30819.6	56670	52531.3	5349.34	5005	13340	1.16277	0.029788	0.102053	5.90946	2.56303	up
pmn001420	1-O-Caffeoyl-β-D-glucose*	Phenolic acids	Phenolic acids	C15H18O9	4.28724e+06	3.03483e+06	3.17361e+06	867944	547277	424784	1.21092	0.0117426	0.0740741	5.70415	2.51201	up
Wafp002988	1-O-Feruloyllysine	Alkaloids	Phenolamine	C16H22N2O5	5421.42	10005	8768.91	530373	1.94735e+06	576841	1.22904	0.161824	0.253728	0.00792105	-6.98009	down
Lmsn005754	1-O-Galloyl-2-O-Cinnamoyl-β-D-glucose	Phenolic acids	Phenolic acids	C22H22O11	141101	169208	173544	22282.9	19552.9	30513.3	1.23777	0.00279481	0.0417577	6.68775	2.74152	up
Lmsn004323	1-O-Galloyl-2-O-Feruloyl-β-D-glucose*	Phenolic acids	Phenolic acids	C23H24O13	294728	135937	144445	1670	10729.2	23467.6	1.11195	0.0712814	0.160125	16.0346	4.00312	up
Lmsn004162	1-O-Galloyl-2-O-p-Coumaroyl-β-D-glucose	Phenolic acids	Phenolic acids	C22H22O12	71014	128796	114921	3340	3340	1852.36	1.23932	0.027817	0.0987093	36.8867	5.20503	up
Lmsn004092	1-O-Galloyl-3-O-Feruloyl-β-D-glucose*	Phenolic acids	Phenolic acids	C23H24O13	278447	165914	162986	3340	22773.5	31241.8	1.10365	0.0353353	0.110806	10.5892	3.40453	up
Lmsn004090	1-O-Galloyl-3-O-p-Coumaroyl-β-D-glucose	Phenolic acids	Phenolic acids	C22H22O12	73084.2	78401.9	110251	3340	11258.3	6670	1.20308	0.0172931	0.0819344	12.3065	3.62134	up
Lmsn003805	1-O-Galloyl-4-O-Feruloyl-β-D-glucose*	Phenolic acids	Phenolic acids	C23H24O13	281068	141967	101129	3340	7785.47	41981.7	1.08107	0.0957205	0.185514	9.86995	3.30304	up
Lmsn003582	1-O-Galloyl-4-O-p-Coumaroyl-β-D-glucose	Phenolic acids	Phenolic acids	C22H22O12	28286.8	23488.6	17852.5	6670	1670	10005	1.01863	0.0127452	0.0772542	3.79546	1.92428	up
Lmsn002247	1-O-Salicyloyl-β-D-glucose*	Phenolic acids	Phenolic acids	C13H16O8	874017	553139	345026	172594	103400	181795	1.12648	0.100814	0.19246	3.87118	1.95277	up
Lmsp003852	1-O-p-Coumaroyl-4,6-(S)-HHDP-β-D-glucose	Phenolic acids	Phenolic acids	C29H24O16	59824.7	127326	103310	286633	186011	216497	1.0838	0.0262956	0.0960631	0.421483	-1.24645	down
Lmsn003111	1-O-p-Coumaroyl-β-D-glucose*	Phenolic acids	Phenolic acids	C15H18O8	1.72714e+06	2.12684e+06	4.01762e+06	31140.4	31434.2	105116	1.21632	0.0678588	0.155004	46.9413	5.55279	up
Cmbp005948	1-O-p-Hydroxycinnamoyl-3-O-caffeoylglycerol	Phenolic acids	Phenolic acids	C21H20O8	89969.5	64622.6	70954.3	188228	113334	150200	1.11303	0.0601849	0.146678	0.499258	-1.00214	down
pmb1912	10-Formyltetrahydrofolic Acid	Alkaloids	Alkaloids	C20H23N7O7	29318.2	50538.3	47651.8	135756	127774	108275	1.18621	0.00176857	0.0362057	0.342944	-1.54395	down
Sacn002893	10-acetylmonomelittoside	Phenolic acids	Phenolic acids	C17H24O11	10431.7	27883.9	16544.1	273613	183650	179579	1.21366	0.021679	0.0894886	0.0861434	-3.53712	down
Hmqp005412	12-Hydroxyabietic Acid	Terpenoids	Ditepenoids	C20H30O3	104361	77543.8	94413	17639.8	9133.18	16079.5	1.21859	0.00559609	0.0554677	6.44812	2.68888	up
Ymjm000095	13,28-Epoxyolean-11-en-3-one	Terpenoids	Triterpene	C30H46O2	4508.1	7497.25	31961.1	86913.7	95583.4	69007.1	1.09342	0.00423796	0.0505131	0.174814	-2.51611	down
Qmhp090808	18-Demethylparaensidimerin C	Alkaloids	Alkaloids	C29H28N2O4	231481	486312	315302	1.49459e+06	759056	1.49398e+06	1.12568	0.0556874	0.139863	0.275666	-1.85901	down
MWSmce429	2',6'-Dihydroxyacetophenone	Phenolic acids	Phenolic acids	C8H8O3	36670	90598.7	39311.4	8222.95	7353.86	13057.9	1.16628	0.118601	0.210608	5.81742	2.54038	up
Lmsn011830	2,19-Dihydroxy-3-oxours-12-en-28-oic acid	Terpenoids	Triterpene	C30H46O5	217333	184735	408007	4.733e+06	2.97183e+06	6.77641e+06	1.22148	0.0530269	0.135375	0.0559397	-4.15998	down
pmn001407	2,3,16,21-Tetrahydroxyolean-12-en-28-oic acid (Platycogenic acid C)	Terpenoids	Triterpene	C30H48O6	705261	870925	1.59792e+06	311352	175988	279909	1.14575	0.0965205	0.186012	4.137	2.04858	up
MWSCX013	2,3,19-trihydroxyurs-12-en-28-oic acid (Euscaphic acid)	Terpenoids	Triterpene	C30H48O5	16200.5	8026.27	26352.2	109348	53601.7	107908	1.13347	0.0478993	0.128328	0.186737	-2.42092	down
MWSmce625	2,3,5,6-Tetramethylpyrazine; Ligustrazine	Alkaloids	Alkaloids	C8H12N2	816594	756231	1.26416e+06	199189	77863.7	194548	1.17055	0.032647	0.106443	6.01564	2.58872	up
Wbtp005060	2,3,5-trimethoxy-1-{[(2s,3r,4s,5s,6r)-3,4,5-trihydroxy-6-(hydroxymethyl)oxan-2-yl]oxy}xanthen-9-one*	Flavonoids	Other Flavonoids	C22H24O11	1.69619e+06	996670	2.2482e+06	153490	33340	276670	1.11273	0.0495346	0.130087	10.6603	3.41418	up
Hmjn003948	2,3,6-Trihydroxyurs-12-en-28-oic acid (Madasiatic acid)*	Terpenoids	Triterpene	C30H48O5	35115	35114.1	36789.8	72823.4	64663.2	93788.2	1.20318	0.0406699	0.121227	0.462735	-1.11174	down
Lmqp003022	2,3-Dihydro-1,4-naphthoquinone	Quinones	Quinones	C10H8O2	23807.8	21976.2	20005	345153	550223	588674	1.24457	0.0246017	0.094321	0.0443308	-4.49555	down
Lafp002342	2,3-Dihydroxy-1-(4-hydroxy-3,5-dimethoxyphenyl)propan-1-one	Phenolic acids	Phenolic acids	C11H14O6	25356.4	27797.6	40148.5	162267	107960	123633	1.21548	0.0187281	0.0840337	0.236893	-2.07769	down
Hmjn008136	2,3-Dihydroxyoleana-11,13(18)-dien-28-oic acid (Camaldulenic acid)	Terpenoids	Triterpene	C30H46O4	40959.6	42355.3	54650.2	461396	344905	267402	1.23382	0.0305164	0.102192	0.128495	-2.96022	down
Xmgp006913	2,4,2',4'-tetrahydroxy-3'-prenylchalcone	Flavonoids	Chalcones	C20H20O5	17977.4	192376	283156	6.09693e+06	1.39222e+06	5.79192e+06	1.09975	0.106727	0.198286	0.0371589	-4.75015	down
Lasp003640	2,4-Dihydroxy-6-methoxyacetophenone	Others	Ketone compounds	C9H10O4	2.53015e+06	2.18351e+06	2.88041e+06	1.11131e+06	925684	1.20689e+06	1.20901	0.00997143	0.0710995	2.34104	1.22715	up
Lmbn001981	2,5-Dihydroxybenzaldehyde*	Others	Aldehyde compounds	C7H6O3	3.3082e+07	5.15775e+07	4.34596e+07	1.57815e+06	724609	1.81252e+06	1.2332	0.0160683	0.0809722	31.1326	4.96035	up
Lakn000379	2,5-Dihydroxyphenylacetate ethyl triglucoside	Phenolic acids	Phenolic acids	C28H42O18	5774.58	3982.05	7147.46	583367	1.46712e+06	1.69089e+06	1.24134	0.0668196	0.154498	0.00451814	-7.79005	down
Wmhp000055	2,5-Dimethoxybenzoquinone*	Quinones	Quinones	C8H8O4	9.84681e+06	1.07206e+07	1.42944e+07	3.24284e+07	3.33961e+07	3.41396e+07	1.22713	0.00157141	0.0340995	0.348743	-1.51976	down
Latp003285	2,5-Dimethyl-7-hydroxychromone glucoside	Others	Chromone	C17H20O8	630496	640803	1.00437e+06	189378	55801.4	99979.8	1.16659	0.0257315	0.0960631	6.5931	2.72096	up
Lmdp002901	2,6-Dihydroxy-4-isopropylphenyl-1-O-β-D-glucoside	Phenolic acids	Phenolic acids	C15H22O8	1.00751e+06	1.11489e+06	1.32051e+06	2.79364e+06	5.62239e+06	4.25152e+06	1.18585	0.0621437	0.148496	0.271789	-1.87944	down
Zmsp001834	2,6-Dimethoxy-1,4-benzoquinone*	Quinones	Quinones	C8H8O4	1.11805e+07	1.03068e+07	1.28583e+07	3.04376e+07	2.81572e+07	3.37747e+07	1.23696	0.00228775	0.0383707	0.371828	-1.42729	down
Zmxn110201	2,6-Dimethoxy-4-hydroxyphenol-1-O-ß-D-glucopyranoside*	Others	Others	C14H20O9	71910.4	89666.6	129970	209228	217348	489231	1.07826	0.147942	0.241437	0.31835	-1.65131	down
Hmcn006267	2,6-Dimethoxybenzoic acid	Phenolic acids	Phenolic acids	C9H10O4	57767.9	51033.3	62822.4	122694	81949.2	156531	1.09711	0.09592	0.185514	0.475182	-1.07345	down
pmf0348	2,6-Dimethyl-7-octene-2,3,6-triol	Others	Alcohol compounds	C10H20O3	165067	217705	180582	98910.2	41131.5	29619.3	1.09643	0.00977499	0.0710995	3.32047	1.73139	up
Jmwn002117	2-(3,4-dihydroxyphenyl)ethanediol 1-O-β-D-glucopyranoside*	Phenolic acids	Phenolic acids	C14H20O9	65020.6	84361.4	108882	393832	322665	383786	1.22478	0.00124725	0.0300726	0.234725	-2.09096	down
Jmwn002057	2-(3-β-D-glucopyranosyloxy-4-hydroxyphenyl)ethanol-1-O-β-D-glucopyranoside*	Phenolic acids	Phenolic acids	C20H30O13	927287	1.2448e+06	2.12811e+06	88091.4	12211.9	132168	1.12953	0.0622726	0.148496	18.4977	4.20928	up
MWStz152	2-(Acetylamino)-3-phenyl-2-propenoic acid*	Alkaloids	Alkaloids	C11H11NO3	454059	726834	451368	93271.9	30350.2	68851.3	1.18921	0.0303049	0.102192	8.48045	3.08414	up
pme3083	2-(Formylamino)benzoic acid	Phenolic acids	Phenolic acids	C8H7NO3	234892	418692	207773	23340	21554.4	6670	1.19635	0.0544429	0.137694	16.7045	4.06216	up
Lhmp122013	2-(hydroxymethyl)-5-methoxy-3-(3-methoxy-4-((3,4,5-trihydroxy-6-(hydroxymethyl)tetrahydro-2H-pyran-2-yl)oxy)phenyl)-2,3-dihydro-9H-[1,4]dioxino[2,3-h]chromen-9-one	Lignans and Coumarins	Coumarins	C26H28O13	159967	179140	219050	731456	795853	1.07303e+06	1.2311	0.0205242	0.0880186	0.214647	-2.21996	down
Lmtn003441	2-Acetyl-3-hydroxyphenyl-1-O-glucoside	Phenolic acids	Phenolic acids	C15H20O7	3713.97	8089.77	2778.55	6.33316e+06	1.09033e+06	1.37816e+06	1.22556	0.227344	0.313827	0.00165677	-9.23741	down
NK10253223	2-Amino-3-methoxybenzoic acid	Phenolic acids	Phenolic acids	C8H9NO3	1.16626e+06	1.50406e+06	1.32904e+06	214112	117191	149616	1.2339	0.00409748	0.0499524	8.31607	3.0559	up
HJN106	2-Carboxy-3-hydroxy-A(1)-norlupan-20(29)-en-28-oic acid (Ceanothic acid)	Terpenoids	Triterpene	C30H46O5	5850.32	4767.43	14257.6	193131	140800	239874	1.22356	0.0225919	0.0894886	0.0433515	-4.52777	down
Zbfn005497	2-Feruloyl-6-caffeoyl glucoside	Phenolic acids	Phenolic acids	C25H26O12	16670	11356.1	46670	137261	221887	676183	1.12882	0.195301	0.281784	0.072147	-3.79292	down
Lmzn006582	2-Formyl-3-hydroxy-A(1)-norlup-20(29)-en-28-oic acid (Colubrinic acid)	Terpenoids	Triterpene	C30H46O4	2.01255e+06	1.80257e+06	2.07045e+06	1.34462e+07	1.59874e+07	1.83704e+07	1.24755	0.0100099	0.0710995	0.123119	-3.02188	down
Lmgp002452	2-Glucosyloxy-(4-hydroxyphenyl)acetic acid (Dhurrin acid)	Phenolic acids	Phenolic acids	C14H18O9	50302.6	68699.8	65444.8	3340	3340	1494.32	1.23316	0.00857565	0.0684161	22.5642	4.49597	up
Lmmn001643	2-Hydroxycinnamic acid*	Phenolic acids	Phenolic acids	C9H8O3	1.23052e+06	2.16591e+06	1.28045e+06	186297	93353.1	82911.3	1.21947	0.0404544	0.120917	12.8995	3.68925	up
pmp000268	2-Hydroxymethyl-A(1)-nor-19,24-dihydroxyurs-2,12-dien-28-oic acid (Rosamultic acid)	Terpenoids	Triterpene	C30H46O5	10610.9	6166.26	3944.41	79183.2	61809.7	138056	1.20398	0.0638807	0.151003	0.0742579	-3.75131	down
Hmsn002948	2-Hydroxyphenol-1-O-glucosyl(6→1)rhamnoside	Phenolic acids	Phenolic acids	C18H26O11	11670	21150.5	10005	34322.3	28971.1	42169.5	1.09975	0.0159376	0.0809722	0.406072	-1.30019	down
Wcgp003250	2-Methyl-3-hydroxyindan-1-one	Others	Others	C10H10O2	1.05309e+06	743027	884349	3.6863e+07	1.00825e+07	1.1698e+07	1.20337	0.164339	0.255309	0.0457078	-4.45142	down
Latp003004	2-Methyl-5-acetonyl-7-hydroxychromone glucoside	Others	Chromone	C19H22O9	26553.8	11265.6	23981.2	255404	359634	370700	1.22784	0.0128311	0.077343	0.0626948	-3.99551	down
Wacn002147	2-O-(1'-O-glucosyl-p-Coumaroyl)hydroxycitric Acid	Phenolic acids	Phenolic acids	C21H24O15	46930	16304.2	16068	4209.3	2823.3	9667.73	1.04969	0.174308	0.263405	4.74855	2.24749	up
Zbfn003867	2-O-(3,4-dihydroxyphenylacetyl)-6-O-caffeoylglucoside	Phenolic acids	Phenolic acids	C23H24O12	359623	152158	85773.2	480767	1203340	3567610	1.02325	0.237301	0.323457	0.113783	-3.13565	down
Zbfn004301	2-O-(4-carboxylic acid phenethyl)-6-O-caffeoyl glucoside	Phenolic acids	Phenolic acids	C23H24O11	5.73338e+06	7.39112e+06	6.97608e+06	1.88279e+06	1.00823e+06	1.88233e+06	1.19943	0.0022729	0.0383707	4.211	2.07416	up
pmn001533	2-O-Di-gallic acyl-Glucoside-Glucoside	Phenolic acids	Phenolic acids	C26H30O19	67187	54458.8	51841.3	35552.4	28573.2	20425.2	1.12724	0.0102018	0.0713125	2.05187	1.03694	up
Hmln000873	2-O-Galloyl-D-glucose	Phenolic acids	Phenolic acids	C13H16O10	38392.2	41966	75659.3	120294	92734.2	100166	1.07288	0.0270799	0.0969691	0.49815	-1.00535	down
Zbfn004397	2-O-caffeoyl-5-O-(3-hydroxy-4-phenoxy)-6-acetylglucose	Phenolic acids	Phenolic acids	C24H26O12	8351.56	5551.55	19416.5	168340	506670	686786	1.20061	0.10024	0.191818	0.0244674	-5.35299	down
Lmyp003387	2-Oxo-3,4-dihydro-1H-quinoline-3-carboxylic acid	Alkaloids	Quinoline alkaloids	C10H9NO3	115977	132233	126169	23887.5	6612.9	25179.2	1.15264	0.000211975	0.0160397	6.72381	2.74928	up
MWS1850	2-Phenoxyethanol	Phenolic acids	Phenolic acids	C8H10O2	43291	43118.5	88936.9	9275.58	11670	10076.6	1.1973	0.087127	0.17714	5.6523	2.49884	up
Lmgp000659	2-Phenylacetamide*	Alkaloids	Alkaloids	C8H9NO	108532	33492.6	53467.3	299047	229768	184597	1.1082	0.0167466	0.0811935	0.274024	-1.86763	down
ML10179289	2-Phenylethanol	Phenolic acids	Phenolic acids	C8H10O	2.62799e+06	2.22495e+06	2.56849e+06	447081	865508	774786	1.19102	0.000573264	0.0216047	3.55539	1.83001	up
Labn004625	2-Phenylethyl beta-primeveroside	Phenolic acids	Phenolic acids	C19H28O10	142939	160441	219755	997899	1.13238e+06	746602	1.22747	0.0169105	0.0811935	0.181841	-2.45925	down
pmn001700	24,30-Dihydroxy-12(13)-ene-lupeol*	Terpenoids	Triterpene	C30H48O3	139812	286529	377284	7.49802e+06	1.17055e+07	8.59419e+06	1.23364	0.0188051	0.0840337	0.0289097	-5.1123	down
pmp000444	27,28-Dicarboxyl ursolic acid	Terpenoids	Triterpene	C30H46O5	20699.9	22912.5	29916.9	195851	357013	205962	1.23106	0.0479464	0.128328	0.0968988	-3.36738	down
Smnp012194	2ɑ-hydroxy-3β-trans-p-hydroxycinnamoyloxy oleanolic acid*	Terpenoids	Triterpene	C39H54O6	330611	277646	469664	76460.9	18583	140697	1.02834	0.0203947	0.0878469	4.57249	2.19298	up
Lmtp003948	3',5',5,7-Tetrahydroxy-4'-methoxyflavanone-3'-O-glucoside	Flavonoids	Flavones	C22H24O12	3.37457e+06	2.6119e+06	4.93068e+06	360524	336685	344480	1.23495	0.0403659	0.120917	10.4802	3.3896	up
Lagp002697	3'-Methoxy-6''-O-xylosyl puerarin	Flavonoids	Isoflavones	C27H30O14	1.30417e+06	1.77238e+06	1.31977e+06	21670	69015.5	65710.1	1.22192	0.0110031	0.0738424	28.1102	4.81302	up
Wabn003563	3'-O-Beta-D-Glucopyranosyl plumbagic acid	Phenolic acids	Phenolic acids	C17H22O10	223526	534328	225028	52787.9	59814.8	46273.7	1.18783	0.117001	0.208267	6.18646	2.62911	up
Wmnp000001	3,12-Dihydroxyoleanan-28,13-olide (Oleanderolide)	Terpenoids	Triterpene	C30H48O4	5758.63	5967.97	2984.29	221632	193758	161047	1.24055	0.00847724	0.0684161	0.0255204	-5.29221	down
Zjmp102704	3,24-Dihydroxy-30-norolean-12,20(29)-dien-28-oic acid (Quinatic acid)	Terpenoids	Triterpene	C29H44O4	57078.8	38308.4	133680	246805	391906	447900	1.12875	0.0249808	0.0947699	0.210809	-2.24599	down
Lmdn006811	3,24-Dihydroxyolean-12-en-22-one (Soyasapogenol E)*	Terpenoids	Triterpene	C30H48O3	158479	104457	495862	8.34312e+06	1.20549e+07	8.22735e+06	1.21777	0.0170806	0.0812826	0.0265079	-5.23743	down
Cmsp002787	3,4'-Dihydroxy-3',5'-dimethoxypropiophenone	Others	Ketone compounds	C11H14O5	38255.8	37511.6	37476	268932	367363	474816	1.23974	0.0304919	0.102192	0.101919	-3.2945	down
Lmsp004137	3,4,2',4',6'-Pentahydroxychalcone	Flavonoids	Chalcones	C15H12O6	106719	76630.8	107049	150906	291670	174945	1.06239	0.122357	0.213779	0.470265	-1.08845	down
Lakn002368	3,4,5-Trihydroxy-6-(hydroxymethyl)oxan-2-yl2-hydroxy-5-methylbenzoate	Phenolic acids	Phenolic acids	C14H18O8	83143.7	97296.1	103267	979946	364058	339593	1.15486	0.155675	0.247565	0.168512	-2.56907	down
Wdtp004683	3,4,5-Trihydroxy-6-[1-(4-methoxyphenyl)-4-methylpentan-3-yl]oxyoxane-2-carboxylic acid	Phenolic acids	Phenolic acids	C19H28O8	44537.5	41887.2	39681.7	17547	12012.9	11656	1.21892	0.000449179	0.0216047	3.05966	1.61337	up
Wdtp003420	3,4,5-Trihydroxy-6-[[3-(4-methoxyphenyl)oxiran-2-yl]methoxy]oxane-2-carboxylic acid	Phenolic acids	Phenolic acids	C16H20O9	316670	256670	485005	513340	1326670	2.04361e+06	1.0031	0.16404	0.255309	0.272515	-1.87559	down
Layp003558	3,4,5-Trimethoxyphenol-1-O-β-D-glucoside	Phenolic acids	Phenolic acids	C15H22O9	144207	156670	112534	15901.5	35088.6	16670	1.20306	0.00493906	0.0526718	6.11012	2.6112	up
Hmdn006855	3,4-Cycloopen-cycloaltin-4(29),25-diene-24(R)-hydroxy-3-carboxylic acid	Terpenoids	Triterpene	C30H48O3	10191.7	11761.7	13937.1	41998	39598.2	26752.1	1.19833	0.0310086	0.103203	0.33125	-1.59401	down
MWStz043	3,4-Di-O-caffeoylquinic acid methyl ester	Phenolic acids	Phenolic acids	C26H26O12	1973.94	6670	8340	585984	420005	631392	1.2296	0.0137935	0.0796852	0.0103726	-6.59107	down
Lahp003986	3,4-Dihydro-4-(4'-hydroxyphenyl)-5,7-dihydroxycoumarin glucoside	Lignans and Coumarins	Coumarins	C21H22O10	624094	583648	629193	37277.5	17515.5	34462.8	1.23739	9.47527e-05	0.00948158	20.5806	4.36321	up
Lmdn003075	3,4-Dihydroverbenalin	Terpenoids	Monoterpenoids	C17H26O10	40709.1	51944.3	48219.7	8340	19139.2	15005	1.15866	0.00200211	0.0382013	3.31589	1.7294	up
Sakn004407	3,4-Dihydroxyphenethyl alcohol-8-O-[4-O-caffeoyl-β-D-apinosyl(1→3)-β-D-glucosyl(1→6)]-β-D-glucoside	Phenolic acids	Phenolic acids	C34H44O20	2.1867e+06	1.82735e+06	4.12363e+06	5701.7	23171.6	27351.5	1.22276	0.0634669	0.150353	144.735	7.17727	up
Sakn002857	3,4-Dihydroxyphenethyl alcohol-8-O-[β-D-apinosyl(1→3)]-β-D-glucoside	Phenolic acids	Phenolic acids	C19H28O12	636234	553666	1.41462e+06	77463.4	128498	223217	1.13039	0.114933	0.207376	6.06863	2.60137	up
pmb2620	3,4-Dimethoxycinnamic acid	Phenolic acids	Phenolic acids	C11H12O4	1728.37	1701.78	7165.1	393103	307328	393007	1.23086	0.00604671	0.0580591	0.00968984	-6.68931	down
Lhhp005648	3,4-Methylenedioxy cinnamyl alcohol*	Others	Alcohol compounds	C10H10O3	217658	575836	630071	97936.1	98340	161670	1.08292	0.107366	0.199132	3.97704	1.99169	up
Zahp007439	3,4-Methylenedioxycinnamaldehyde	Others	Aldehyde compounds	C10H8O3	60151	77141.1	99268.1	186730	247769	222581	1.19454	0.00458791	0.051057	0.360017	-1.47386	down
Lckn000312	3,4-dihydroxy-β-phenylethoxy-O-α-L-rhamnopyranosyl(1→3)-6-O-caffeoyl(cis)-β-D-glucopyranoside	Phenolic acids	Phenolic acids	C29H36O15	143699	179296	139834	966325	1.56745e+06	1.0533e+06	1.23496	0.0304632	0.102192	0.129027	-2.95426	down
Jmwn002752	3,4-dihydroxyphenethoxy-8-O-β-D-[6-O-(4-O-β-D-glucopyranosyl)-feruloyl]glucopyranoside	Phenolic acids	Phenolic acids	C30H38O16	1736.47	5005	3010.72	34779.9	14419	25884.9	1.1668	0.062607	0.148966	0.129884	-2.9447	down
Jmwn002172	3,4-dihydroxyphenylethanol-β-D-glucopyranoside*	Phenolic acids	Phenolic acids	C14H20O8	19142.6	31596.4	31791.8	239364	174736	326432	1.22234	0.0368397	0.113117	0.111448	-3.16556	down
Lmjp004941	3,5,4'-Trihydroxy-7-methoxyflavone (Rhamnocitrin)*	Flavonoids	Flavonols	C16H12O6	2.99047e+06	2.32912e+06	2.76454e+06	292980	29391.6	147659	1.15164	0.00229871	0.0383707	17.1991	4.10426	up
Hmyp002315	3,5,7,4'-Tetrahydroxy-Coumaronochromone	Others	Chromone	C15H10O7	3.58432e+06	3.20794e+06	1.52337e+06	358934	6697.02	7933.84	1.08514	0.0486087	0.12894	22.2602	4.47639	up
Hmmp002150	3,5-Bis(3-methoxy-4-hydroxyphenyl)-2,3-dihydro-2(1H)-pyridinone*	Alkaloids	Pyridine alkaloids	C19H19NO5	145909	221914	163977	866494	601235	496020	1.19206	0.0443505	0.126197	0.270809	-1.88465	down
Wmzn002116	3,5-Dicaffeoylquinic acid	Phenolic acids	Phenolic acids	C25H24O12	59687.3	139949	124045	7387.04	5005	6566.65	1.22645	0.0535874	0.136165	17.073	4.09364	up
Lahp002608	3,5-Dihydro-2H-Furo[3,2-C]Quinolin-4-One*	Alkaloids	Quinoline alkaloids	C11H9NO2	1.52576e+06	300237	265636	12426599	4.41563e+07	1.10952e+07	1.16351	0.180196	0.268098	0.0309056	-5.01599	down
HJN037	3,5-Dihydroxy-4-methoxybenzoic acid; 4-O-Methylgallic Acid	Phenolic acids	Phenolic acids	C8H8O5	35740.5	77437.4	37736.8	12050.4	11756.5	15037.9	1.16527	0.109765	0.202198	3.88506	1.95794	up
Lmsn004970	3,6-Di-O-caffeoyl glucose*	Phenolic acids	Phenolic acids	C24H24O12	27593.8	44750.4	76346.3	602804	377253	642703	1.20911	0.0243595	0.0940572	0.0916281	-3.44807	down
Lmsn012425	3,7-Dihydroxyolean-12-en-28-oic acid (Rubusic acid)	Terpenoids	Triterpene	C30H48O4	49178.4	67254.8	82505.8	7094.43	1268.41	1418.3	1.18337	0.0192992	0.0844529	20.339	4.34618	up
Lskp211267	3-Ethyl-7-hydroxyphthalide	Others	Others	C10H10O3	1.48709e+06	2.27295e+06	1.74145e+06	220005	1.10779e+06	325005	1.0272	0.0256454	0.0960631	3.3286	1.73491	up
Lafp002722	3-Hydroxy-1-(4-hydroxy-3,5-dimethoxy-phenyl)-propan-1-one glucoside	Phenolic acids	Phenolic acids	C17H24O10	9583.18	3133.15	8389.22	33765.9	42555.1	15835.8	1.07006	0.0868513	0.17714	0.229018	-2.12647	down
MWStz282	3-Hydroxy-3-acetonyloxindole*	Alkaloids	Plumerane	C11H11NO3	454059	726834	451368	93271.9	30350.2	68851.3	1.18921	0.0303049	0.102192	8.48045	3.08414	up
MWSslk066	3-Hydroxy-4-methoxybenzoic acid; Isovanillic Acid	Phenolic acids	Phenolic acids	C8H8O4	3.43548e+07	7.69633e+07	6.49972e+07	1.48378e+07	3.94927e+06	2.0698e+07	1.03539	0.0547051	0.138035	4.46537	2.15878	up
MWSmce248	3-Hydroxycinnamic Acid*	Phenolic acids	Phenolic acids	C9H8O3	1.51338e+06	2.96548e+06	1.70712e+06	177257	115675	74553.4	1.2226	0.0503513	0.13101	16.8333	4.07324	up
Zmjn014062	3-Hydroxydammara-21-oic acid 21,23-lactone*	Terpenoids	Triterpene	C30H48O3	258016	225826	739714	4.59593e+06	3.97695e+06	3.15375e+06	1.19433	0.0070321	0.0607165	0.10434	-3.26064	down
HJN110	3-Hydroxylup-20(29)-en-28-oic acid (Betulinic acid)*	Terpenoids	Triterpene	C30H48O3	129410	245434	391528	8.39236e+06	1.39883e+07	9.04565e+06	1.23182	0.0284107	0.099599	0.0243863	-5.35778	down
Lssp210084	3-Hydroxyurs-12-en-28-oic acid (Ursolic acid)	Terpenoids	Triterpene	C30H48O3	996.584	1520.58	1960.18	14988	13896.7	12578.5	1.23372	0.00101767	0.0278303	0.107983	-3.21112	down
Hmmp001310	3-Indoleacrylic acid*	Alkaloids	Plumerane	C11H9NO2	1.55535e+06	268523	259858	6.49113e+06	2.03543e+07	5.7393e+06	1.12657	0.164716	0.255309	0.063948	-3.96696	down
WaYp004929	3-O-(p-coumaroyl) 3-Hydroxy-3-methylglutaric acid*	Phenolic acids	Phenolic acids	C15H16O7	1.07944e+07	4.84914e+06	8.45709e+06	801803	337476	280005	1.20608	0.0473805	0.128199	16.9808	4.08584	up
Lmzp010525	3-O-Caffeoyl-9-hydroxylup-20(30)-en-7-one (Querspicatin A)*	Terpenoids	Triterpene	C39H54O6	346916	275811	461274	72188.8	17562.3	142469	1.02806	0.0161198	0.0809722	4.66799	2.2228	up
pme0309	3-O-Methylgallic Acid*	Phenolic acids	Phenolic acids	C8H8O5	30591.2	40006.7	37119.1	1670	7259.82	7366.5	1.12894	0.00147391	0.0340995	6.6099	2.72463	up
Lhmp122021	3-O-caffeioyl feruloyl quinic acid	Others	Others	C26H26O12	3340	12680.2	9643.1	250312	112720	20520.8	1.02688	0.21571	0.303054	0.0669093	-3.90165	down
Lhmp122024	3-O-caffeioyl p-coumarinoyl quinic acid	Others	Others	C25H24O11	59016.5	61953.1	70601.2	12482	6670	11670	1.22257	0.000825243	0.026335	6.21538	2.63584	up
pmn001421	3-O-p-Coumaroylquinic acid	Phenolic acids	Phenolic acids	C16H18O8	74139.8	210916	169104	6670	4401.15	10005	1.21207	0.0701469	0.158892	21.5485	4.42952	up
Lmmp004382	3-Oxo-α-ionol-β-D-glucoside	Others	Alcohol compounds	C19H30O7	572279	467933	572283	124760	124358	126798	1.24637	0.00702453	0.0607165	4.28952	2.10081	up
Lmzn106829	3-Oxolup-20(29)-en-28-oic acid (Betulonic acid)*	Terpenoids	Triterpene	C30H46O3	76773.9	19750.2	61400.4	1.4082e+06	1.15857e+06	740622	1.20444	0.0319007	0.105342	0.0477489	-4.38839	down
Lmzn206829	3-Oxoolean-12-en-28-oic Acid (Oleanonic acid)*	Terpenoids	Triterpene	C30H46O3	113992	173175	139319	1.38009e+06	1.14787e+06	667257	1.21395	0.047181	0.128153	0.133476	-2.90535	down
Lmyn012771	3-Oxoolean-18-en-28-oic acid (Moronic acid)*	Terpenoids	Triterpene	C30H46O3	24315.4	21495.1	27163.7	1.40501e+06	912639	563304	1.23889	0.0617928	0.148369	0.0253299	-5.30302	down
Lmzn006795	3-Oxours-12-en-28-oic acid (Ursonic acid)*	Terpenoids	Triterpene	C30H46O3	164708	120462	110482	1.18596e+06	894071	580129	1.21272	0.0485715	0.12894	0.148733	-2.74921	down
Wcfp003437	3-Prenyl-4,2',4'-Trihydroxychalcone	Flavonoids	Chalcones	C20H20O4	333308	436670	321290	1.9839e+06	2121670	2.40458e+06	1.24194	0.00258478	0.0412424	0.167626	-2.57669	down
Wayp003244	3-Succinoylpyridine	Alkaloids	Pyridine alkaloids	C9H9NO3	150818	181088	148659	36198.4	33132.2	48191.2	1.23294	0.00264799	0.0416387	4.08916	2.0318	up
Lamp006750	3-[(3,4-dihydroxyphenyl)methylidene]-5,7-dihydroxy-6-methoxy-2h-1-benzopyran-4-one malonyl glucoside*	Flavonoids	Other Flavonoids	C26H26O15	2.19405e+07	1.50904e+07	2.11189e+07	66370.2	24909.9	52762.1	1.24544	0.0122433	0.0750507	403.7	8.65714	up
Hmgp002327	3-amino-2-naphthoic acid*	Alkaloids	Alkaloids	C11H9NO2	444523	51529	67610.6	2.55527e+06	9.15705e+06	2.53073e+06	1.14004	0.174114	0.263405	0.0395746	-4.65928	down
MWS4301	3-hydroxyphenylacetic acid*	Phenolic acids	Phenolic acids	C8H8O3	34296.9	56409.3	38928.3	19344.3	3724.77	9048.9	1.06122	0.0207666	0.0883599	4.0362	2.013	up
Ladp002935	3-quinolinecarboxylic acid	Alkaloids	Quinoline alkaloids	C10H7NO3	6.55456e+06	5.65804e+06	5.96278e+06	70178.6	78669.4	697474	1.15856	9.61266e-05	0.00948158	21.4757	4.42464	up
Qmgp102423	3α-Dihydrocadambine	Alkaloids	Plumerane	C27H34N2O10	16715	20157.3	41395	5005	12496.6	6716.12	1.04075	0.135641	0.228171	3.23182	1.69235	up
Lmjp101403	3ξ-(1ξ-Hydroxyethyl)-7-hydroxy-1-isobenzofuranone	Others	Others	C10H10O4	1.196e+06	133340	492311	9.71413e+06	8.45795e+06	2.04197e+06	1.06063	0.120695	0.212711	0.0901183	-3.47204	down
Lmqn005782	4,5,8-Trihydroxy-α-tetralone	Quinones	Quinones	C10H10O4	44394.5	31878.7	56289.4	2.56279e+06	1.37609e+06	551614	1.20629	0.130553	0.223072	0.0295207	-5.08213	down
Yshj000013	4,6-dimethoxy-2-methoxyphenyl-1-O-beta-D-glucopyranoside	Phenolic acids	Phenolic acids	C13H18O9	5845.84	17551.9	17977.8	217873	230930	286019	1.21445	0.00650657	0.0598274	0.056307	-4.15054	down
mws1336	4-Aminobenzoic acid	Phenolic acids	Phenolic acids	C7H7NO2	668822	524360	321341	121966	43209.8	42232.6	1.16676	0.042021	0.123558	7.30215	2.86832	up
MWSmce466	4-Hydroxyacetophenone	Others	Ketone compounds	C8H8O2	9.92821e+06	4.40224e+07	1.98919e+07	1.87237e+06	292149	913166	1.15444	0.14481	0.237698	23.9929	4.58454	up
mws0628	4-Hydroxybenzaldehyde	Others	Aldehyde compounds	C7H6O2	121919	103622	114806	77521.8	26423.3	46519.9	1.02929	0.0386727	0.117637	2.26196	1.17757	up
mws0749	4-Hydroxybenzoic acid	Phenolic acids	Phenolic acids	C7H6O3	3.27571e+07	5.8383e+07	4.91084e+07	1.47259e+06	606967	1.94742e+06	1.22474	0.0258826	0.0960631	34.8273	5.12215	up
MWSmce370	4-Hydroxyphenylacetic acid*	Phenolic acids	Phenolic acids	C8H8O3	34296.9	56409.3	38928.3	19344.3	3724.77	9048.9	1.06122	0.0207666	0.0883599	4.0362	2.013	up
pme2828	4-Nitrophenol	Phenolic acids	Phenolic acids	C6H5NO3	2.33456e+07	4.0708e+07	2.77376e+07	3.22561e+06	8.92612e+06	1.04889e+07	1.10202	0.0326688	0.106443	4.05428	2.01944	up
Wafn002319	4-O-(3'-O-alpha-D-Glucopyranosyl)caffeoylquinic acid	Phenolic acids	Phenolic acids	C22H28O14	1670	5606.6	5779.56	32381.8	150150	56502.9	1.15262	0.17072	0.260014	0.0546204	-4.19442	down
Wafn002874	4-O-(4'-O-alpha-D-Glucopyranosyl)caffeoylquinic acid	Phenolic acids	Phenolic acids	C22H28O14	46144	38129.5	97656.4	15005	13851.9	6019.01	1.1175	0.116277	0.208186	5.21649	2.38308	up
Zmhn003098	4-O-(6'-O-Glucosylcaffeoylglucosylferuloyl)-4-hydroxybenzyl alcohol	Phenolic acids	Phenolic acids	C38H42O18	2855.71	8340	7413.15	76947.5	270850	254627	1.19687	0.0884258	0.177612	0.03089	-5.01672	down
Zmhn001358	4-O-Glucosyl-4-hydroxybenzoic acid*	Phenolic acids	Phenolic acids	C13H16O8	343340	256916	985219	118906	83564.1	162146	1.03028	0.217559	0.303456	4.34834	2.12047	up
Wccp001401	4-[2-formyl-5-(hydroxymethyl)pyrrol-1-yl]butanoic acid	Alkaloids	Alkaloids	C10H13NO4	145444	51692.5	94390.6	18713.4	6930.25	11250.4	1.16056	0.0863177	0.176707	7.90173	2.98217	up
Wcsn010254	4-[3-(4,8-dimethylnona-3,7-dienyl)-3-methyloxiran-2-yl]butan-2-one	Others	Others	C18H30O2	1.27341e+07	1.3136e+07	1.31519e+07	1.47562e+06	1.52326e+06	934042	1.24128	2.62661e-06	0.000949958	9.9219	3.31062	up
Zaln004057	4-caffeoylshikimic acid	Phenolic acids	Phenolic acids	C16H16O8	48887.4	110133	152288	11670	8549.7	25930.7	1.12204	0.0942704	0.184294	6.74554	2.75393	up
MWSHC20105	4-ketopinoresinol	Lignans and Coumarins	Lignans	C20H20O7	6285.08	1531.76	1516.36	60724.4	8155.2	49565.4	1.05411	0.149493	0.243042	0.0787977	-3.6657	down
Hmpp002596	5'-Hydroxyhexahydrocurcumin	Phenolic acids	Phenolic acids	C21H26O7	6670	21670	11670	142998	53340	40005	1.07482	0.178212	0.266516	0.169288	-2.56245	down
Hmln002355	5'-Methoxymatairesinoside*	Lignans and Coumarins	Lignans	C27H34O12	301840	270881	138912	1.93389e+06	1733340	1.31735e+06	1.20681	0.0113313	0.0739857	0.142767	-2.80827	down
Zmjp004852	5,6,3',4'-Tetrahydroxy-3,7-dimethoxyflavone-6-O-glucoside	Flavonoids	Flavones	C23H24O13	359799	218518	331230	29716.4	37780.7	97694.3	1.14766	0.0150022	0.0796852	5.50602	2.46101	up
Hagn002801	5,6,7,5'-tetramethoxy-3',4'-methylenedioxyflavonoid	Flavonoids	Flavones	C20H18O8	28060	70970.2	96670	6670	2682.69	2734.08	1.18283	0.0917088	0.181566	16.1913	4.01715	up
Zmjp004795	5,6,7-Tetrahydroxy-8-methoxyflavone*	Flavonoids	Flavones	C16H12O6	2.99047e+06	2.32912e+06	2.76454e+06	292980	29391.6	147659	1.15164	0.00229871	0.0383707	17.1991	4.10426	up
Lmtp001399	5,6-Dihydroxyindole-5-O-β-glucoside	Alkaloids	Plumerane	C14H17NO7	168465	477335	307400	47977.5	51906.8	23658	1.16875	0.0889716	0.178005	7.71558	2.94778	up
Zmhn003257	5,7,2'-Trihydroxy-8-methoxyflavone*	Flavonoids	Flavones	C16H12O6	1.66547e+06	1.15146e+06	1.60418e+06	417168	20532.5	172393	1.02189	0.00433502	0.0505752	7.24661	2.85731	up
Hajp007218	5,7,3',5'-tetrahydroxy-6-methylfavanone*	Flavonoids	Flavones	C16H12O6	2.62892e+06	2.04262e+06	2.81496e+06	319591	30321.5	159055	1.13729	0.00509727	0.0526718	14.7092	3.87865	up
Layp002880	5,7-Dihydroxychromone glucoside	Others	Chromone	C15H16O9	1.11734e+06	1.07002e+06	1.07229e+06	77541.6	94377.1	116637	1.24664	2.14547e-06	0.000949958	11.2964	3.49779	up
Wbtn007495	5,8-dihydroxy-10-methoxy-2-propylbenzo[h]chromen-4-one	Others	Ketone compounds	C17H16O5	1.6823e+06	1.2244e+06	1.41159e+06	391161	33549.1	158425	1.07449	0.00223147	0.0383707	7.40529	2.88856	up
Hmtn001120	5-(2-Hydroxyethyl)-2-O-glucosylphenol	Phenolic acids	Phenolic acids	C14H20O8	8.80503e+06	8.90613e+06	1.30929e+07	1.96581e+06	1.69414e+06	2.09212e+06	1.23242	0.026758	0.0969627	5.3553	2.42097	up
MWSmce001	5-Acetylsalicylic acid	Phenolic acids	Phenolic acids	C9H8O4	638133	58340	219662	1.804e+06	1.19809e+06	1.29572e+06	1.01839	0.0117185	0.0740741	0.213163	-2.22997	down
Ymjm000065	5-Epivibsanin G	Terpenoids	Ditepenoids	C25H36O6	2.08811e+06	1.3755e+06	1.51061e+06	6720.64	1186.65	1418.93	1.23474	0.016987	0.0811935	533.358	9.05896	up
Lmmn003663	5-Glucosyloxy-2-Hydroxybenzoic acid methyl ester	Phenolic acids	Phenolic acids	C14H18O9	104360	191454	129251	24424.5	15173.1	8340	1.1947	0.0363332	0.113117	8.86706	3.14846	up
Wcgp002387	5-Methoxy-3-hydroxyindan-1-one	Others	Others	C10H10O3	140719	644087	403785	42456.5	57352.4	30499.8	1.13494	0.135603	0.228171	9.12136	3.18925	up
MWSslk149	5-Methoxysalicylic acid	Phenolic acids	Phenolic acids	C8H8O4	796973	937691	561980	177034	147439	26670	1.08461	0.0160733	0.0809722	6.54049	2.7094	up
pmb3074	5-O-p-Coumaroylquinic acid	Phenolic acids	Phenolic acids	C16H18O8	50459.2	158240	154155	5279.27	10085.4	1670	1.16036	0.0815249	0.17344	21.3009	4.41284	up
Lakp003115	5-O-β-D-Glucopyranosyl-3-hydrobenzo(b)fu-ran-2-one	Phenolic acids	Phenolic acids	C14H16O8	294393	142345	246434	1.06306e+06	2.70133e+06	2.08576e+06	1.19008	0.0678394	0.155004	0.116779	-3.09815	down
Zahn007990	5-hydroxy-3,4-dimethyl-5-pentylfuran-2(5H)-one*	Others	Others	C11H18O3	202280	302502	351758	23071.9	13152	14677.3	1.23483	0.0253077	0.0956109	16.8275	4.07275	up
Haxp002393	5H,6H,7H,8H,9H-cyclohepta[c]pyridin-7-ol	Alkaloids	Alkaloids	C10H13NO	4.98312e+06	1.42732e+06	1.15627e+06	660537	265998	594990	1.00794	0.243013	0.329441	4.97311	2.31415	up
pmp000191	6''-O-Acetylgenistin	Flavonoids	Isoflavones	C23H22O11	1.44881e+06	1.62017e+06	2.60759e+06	8230.26	162570	8340	1.13829	0.0344675	0.110501	31.6879	4.98586	up
Lmxn002712	6''-O-Acetylharpagide	Terpenoids	Terpene	C17H26O11	204723	172280	264649	361893	1.11824e+06	1.1772e+06	1.06844	0.123231	0.214272	0.241465	-2.05011	down
pmp000194	6''-O-Malonylgenistin	Flavonoids	Isoflavones	C24H22O13	3.83462e+07	3.30558e+07	3.67292e+07	93566	47321.1	49475.9	1.24954	0.00188542	0.0371943	568.026	9.14981	up
Lmxp102139	6''-O-α-D-Galactosylharpagide*	Terpenoids	Terpene	C21H34O15	45769.5	38043.4	25543.2	59035.8	144931	141003	1.06239	0.101296	0.19246	0.317002	-1.65743	down
Lmxn001694	6''-O-β-D-Glucosyl-8-O-acetylharpagide	Terpenoids	Terpene	C23H36O16	452690	303345	787209	3.22005e+06	9.57857e+06	1.00526e+07	1.18535	0.0835976	0.175407	0.0675343	-3.88824	down
Lmxp002139	6''-O-β-D-Glucosylharpagide*	Terpenoids	Terpene	C21H34O15	45769.5	38043.4	25543.2	59035.8	144931	141003	1.06239	0.101296	0.19246	0.317002	-1.65743	down
Smnp005894	6'-O-Cinnamoyl-8-Epi-Arygioside	Phenolic acids	Phenolic acids	C25H28O12	235922	178327	396543	26670	6670	13340	1.19341	0.0587727	0.143788	17.3691	4.11845	up
Lmsn003628	6'-O-Sinapoylsucrose*	Phenolic acids	Phenolic acids	C23H32O15	225159	154504	235713	22880.1	28150.2	48490.8	1.20416	0.0148741	0.0796852	6.18338	2.6284	up
Hahn002084	6'-O-caffeoylcatalpol	Others	Others	C24H28O13	7.21922e+06	6.03923e+06	6.72871e+06	1.67895e+07	1.12583e+07	1.28464e+07	1.17745	0.0462804	0.128153	0.488753	-1.03282	down
Lmjp005671	6,10-O-Diferuloylcatalpol	Terpenoids	Monoterpenoids	C35H38O16	2922.42	1852.98	7013.44	6.05702e+06	3.43385e+06	558712	1.21604	0.169653	0.259624	0.00117307	-9.7355	down
Zmhp003514	6,7,8-Tetrahydroxy-5-methoxyflavone*	Flavonoids	Flavones	C16H12O6	2.61706e+06	2.07877e+06	2.92876e+06	289283	25268.4	113392	1.14763	0.00638738	0.0598274	17.8168	4.15517	up
zjbp110804	6,7-dimethoxy-2-[2-(4'-hydroxy-3'-methoxyphenyl)ethyl]chromone*	Others	Chromone	C20H20O6	3859.07	6670	7096.78	1.31153e+06	460363	2.55039e+06	1.22836	0.141768	0.235373	0.00407789	-7.93796	down
zjbp110819	6,7-dimethoxy-2-[2-phenylethyl]chromone	Others	Chromone	C19H18O4	39089.5	27483	43762.9	425850	91581.4	362314	1.10672	0.129091	0.221971	0.125417	-2.99519	down
Lmjp003655	6-C-MethylKaempferol-3-glucoside*	Flavonoids	Flavones	C22H22O11	4.69956e+07	3.74623e+07	5.02418e+07	3.28167e+06	605005	11676960	1.06021	0.00156558	0.0340995	8.65477	3.1135	up
pma0214	6-C-Methylquercetin-3-O-glucoside	Flavonoids	Flavonols	C22H22O12	5.1146e+06	4.03558e+06	6.93967e+06	48340	24894.1	100005	1.23082	0.0245143	0.0943192	92.8765	6.53724	up
Lhjp110329	6-Hydroxy-3-epi-oleanolic acid	Terpenoids	Triterpene	C30H48O4	4869.12	3681.24	3861.59	160224	225727	164022	1.24926	0.013727	0.0796852	0.0225683	-5.46956	down
Ymjm000101	6-Hydroxy-3-oxooleana-11,13(18)-dien-28-oic acid	Terpenoids	Triterpene	C30H44O4	55874	83978.3	46691.1	1393.74	3288.01	5496.91	1.20451	0.0332965	0.108164	18.3269	4.19589	up
Yshs000049	6-Hydroxy-lupane-20(29)-en-3-one-28-oic acid	Terpenoids	Triterpene	C30H46O4	10255.3	9439.2	14323.1	114999	128089	175146	1.24138	0.0191604	0.0844529	0.0813362	-3.61996	down
pmp001312	6-Hydroxykaempferol-3,7,6-O-triglycoside	Flavonoids	Flavonols	C33H40O22	8340	6670	1601.86	347409	143573	49399	1.13961	0.185478	0.271872	0.030741	-5.02369	down
pmp001309	6-Hydroxykaempferol-7-O-glucoside	Flavonoids	Flavonols	C21H20O12	9.44688e+07	9.91324e+07	1.28842e+08	546074	731074	489100	1.25013	0.00998809	0.0710995	182.558	7.51221	up
Hmcn001884	6-Hydroxyluteolin 5-glucoside*	Flavonoids	Flavones	C21H20O12	3.03005e+06	4.71329e+06	1.59352e+07	10005	3340	25005	1.21755	0.191127	0.276498	617.432	9.27014	up
Lmdn005216	6-O-(4-Methoxybenzoyl)Ajugol	Terpenoids	Monoterpenoids	C23H30O11	290962	257281	372731	50477.1	49062.3	62768.7	1.23629	0.0166403	0.0811935	5.67423	2.50443	up
Ymjm000116	6-O-Acetylarbutin	Phenolic acids	Phenolic acids	C14H18O8	5.94376e+07	5.38153e+07	6.58736e+07	8.41403e+06	7.95874e+06	1.74888e+07	1.19844	0.000520589	0.0216047	5.28997	2.40326	up
Zmhn001793	6-O-Caffeoyl-D-glucose*	Phenolic acids	Phenolic acids	C15H18O9	3.7945e+06	2.38407e+06	3.45033e+06	1.07279e+06	654270	1.09885e+06	1.17762	0.0237959	0.0928192	3.40736	1.76865	up
Lmdn004261	6-O-Feruloylajugol	Terpenoids	Monoterpenoids	C25H32O12	6049.32	2449.89	5005	31071.4	110005	30005	1.1559	0.185674	0.271872	0.0789345	-3.6632	down
MWSprf064	6-O-Vanilloylcatalpol (Picroside II)*	Terpenoids	Monoterpenoids	C23H28O13	3.92093e+07	2.44929e+07	3.15546e+07	5.77619e+07	7.48365e+07	8.97703e+07	1.14887	0.0286328	0.0998925	0.428374	-1.22306	down
Lmfn003035	6-O-p-Coumaroyl-β-D-glucose*	Phenolic acids	Phenolic acids	C15H18O8	1.23653e+06	2.01878e+06	3.21887e+06	21731.5	35097	89745.8	1.21204	0.067068	0.154498	44.17	5.46499	up
Wdsp002909	6-[(7-hydroxy-2-methyl-6-oxo-3,4-dihydroisoquinolin-1-yl)methyl]-2,3-dimethoxybenzoic acid	Alkaloids	Isoquinoline alkaloids	C20H21NO6	103896	84322.2	82805.3	153092	226040	340170	1.11148	0.108868	0.201229	0.376787	-1.40818	down
Wdtp004957	6-[2,3-Dihydroxy-4-ethoxy-4-oxobutyl]-alpha-hydroxy-2-(4-methoxyphenyl)-1,3-dioxane-4-acetic acid ethyl ester	Phenolic acids	Phenolic acids	C21H30O10	544049	583754	697636	205690	367842	202238	1.13167	0.00866079	0.0685909	2.35307	1.23454	up
Wdtp004707	6-[4-(Acetyloxymethyl)phenoxy]-4-hydroxyoxane-2-carboxylic acid	Phenolic acids	Phenolic acids	C15H18O7	1.86111e+07	2.46094e+07	3.04693e+07	128340	1.21235e+06	283340	1.193	0.0188979	0.0840337	45.3747	5.50382	up
Hahn002432	6-feruloylcatalpol*	Others	Others	C25H30O13	2.37542e+06	1.30424e+06	2651690	9.04024e+07	7.56059e+07	32803280	1.22334	0.0653441	0.15346	0.031846	-4.97274	down
Hmmn003964	7-Deoxyloganic acid	Terpenoids	Monoterpenoids	C16H24O9	1.81126e+06	1.30302e+06	931434	19648.4	35298.5	13340	1.23656	0.0349853	0.110501	59.2458	5.88864	up
Ymjm000134	7R-Dihydrodehydrodiconferyl alcohol 4-O-β-D-glucopyranoside	Lignans and Coumarins	Lignans	C25H32O11	37686.4	21670	31575.5	14538.1	5005	8340	1.09261	0.0262423	0.0960631	3.26118	1.7054	up
Wbtp004798	8,11-dimethoxy-2h-[1,3]dioxolo[4,5-b]xanthen-10-one	Flavonoids	Other Flavonoids	C16H12O6	417282	527941	455241	38342.4	8967.15	101079	1.10559	0.00069023	0.0234031	9.4378	3.23845	up
Zbyn002532	8-Epiloganic acid	Terpenoids	Monoterpenoids	C16H24O10	1.48017e+07	9.89709e+06	1.45781e+07	360607	1.22576e+06	949210	1.20586	0.0147979	0.0796852	15.4903	3.95329	up
Lmxn003152	8-Epiloganin	Terpenoids	Terpene	C17H26O10	2.42434e+06	2.27876e+06	2.78961e+06	727919	1.48653e+06	1.43041e+06	1.06007	0.0165716	0.0811935	2.05569	1.03962	up
MWSHC20110	8-Methoxyapigenin*	Flavonoids	Flavones	C16H12O6	2.62892e+06	2.04262e+06	2.81496e+06	319591	30321.5	159055	1.13729	0.00509727	0.0526718	14.7092	3.87865	up
Lmxn005627	8-O-Feruloylharpagide	Terpenoids	Monoterpenoids	C25H32O13	2.53399e+06	3.03099e+06	5.40633e+06	1116670	986510	369738	1.0993	0.0771691	0.167792	4.43659	2.14945	up
Zasn010433	9,12-Octadecadienoic acid,ethyl ester	Others	Others	C20H36O2	32422.5	20780.6	51339.7	307427	67879.1	213653	1.05452	0.144326	0.237263	0.177504	-2.49407	down
Wcjp001032	9-[(2S,3S,4S,5R)-3,4-dihydroxy-5-(hydroxymethyl)oxolan-2-yl]-1H-purin-6-one	Alkaloids	Alkaloids	C10H12N4O5	2.10886e+07	1.01818e+07	1.12986e+07	3.44815e+06	1.74717e+06	1.55623e+06	1.17748	0.0708271	0.160099	6.30507	2.65651	up
pmp001288	Acacetin-7-O-rutinoside (Linarin)*	Flavonoids	Flavones	C28H32O14	3795.31	4435.86	18117.7	243045	78580	43511.8	1.10655	0.207165	0.293822	0.0721617	-3.79262	down
Lasp003707	Acropyrone	Phenolic acids	Phenolic acids	C11H12O5	13311.5	69188.5	53096.7	1.03702e+06	469117	902122	1.17328	0.0463356	0.128153	0.0563049	-4.1506	down
Lhsp101905	Actinidialactone*	Terpenoids	Monoterpenoids	C10H14O2	7.813e+06	6.41237e+06	6.20015e+06	153340	214144	644894	1.20754	0.00338786	0.0437598	20.1758	4.33455	up
Sayp006468	Acutissimalignan B*	Lignans and Coumarins	Lignans	C20H20O6	6609.25	4284.02	2692.04	2.08584e+06	769202	4.32462e+06	1.23138	0.147978	0.241437	0.00189219	-9.04572	down
MWSmce651	Ajugol	Terpenoids	Monoterpenoids	C15H24O9	661669	758644	723898	91761.4	191559	120881	1.21392	0.000146979	0.0132894	5.30481	2.4073	up
Lmpp004743	Amphicoside*	Terpenoids	Monoterpenoids	C23H28O13	3.39736e+07	2.28142e+07	3.02447e+07	6.0097e+07	6.70121e+07	8.83821e+07	1.17947	0.0253787	0.0956109	0.403879	-1.308	down
Lmtp002942	Apigenin-6,8-di-C-arabinoside*	Flavonoids	Flavones	C25H26O13	24705.4	26812.3	6670	261736	137813	193721	1.16036	0.0346037	0.110501	0.0980796	-3.3499	down
Zbsp003407	Apigenin-6,8-di-C-glucoside (Vicenin-2)	Flavonoids	Flavones	C27H30O15	327787	265229	345568	20430.5	9221.59	14551.6	1.23688	0.00590717	0.0572257	21.2332	4.40825	up
Lmtp002822	Apigenin-6-C-arabinoside-8-C-xyloside*	Flavonoids	Flavones	C25H26O13	32686.8	7875.87	15181.4	224477	172123	194807	1.19029	0.00210295	0.0383707	0.0942566	-3.40726	down
mws1434	Apigenin-6-C-glucoside (Isovitexin)	Flavonoids	Flavones	C21H20O10	11673.8	10702.5	9728.19	522111	571882	523300	1.25186	0.000949889	0.0278303	0.0198508	-5.65466	down
pmp000581	Apigenin-7-O-(6''-acetyl)glucoside	Flavonoids	Flavones	C23H22O11	1.62541e+06	1.48347e+06	2.46599e+06	4012.33	3865.86	2570.46	1.24929	0.0262529	0.0960631	533.55	9.05948	up
pmp000585	Apigenin-7-O-(6''-malonyl)glucoside	Flavonoids	Flavones	C24H22O13	1.33006e+07	1.19494e+07	1.07836e+07	196854	330025	186303	1.24704	0.00368004	0.0464284	50.525	5.65893	up
MWSHY0189	Apigenin-7-O-glucoside(Cosmosiin)*	Flavonoids	Flavones	C21H20O10	7.0331e+06	1.21104e+07	1.58907e+07	189905	61243.6	216635	1.22472	0.0461454	0.128153	74.894	6.22678	up
MWSHY0031	Apigenin-7-O-glucuronide*	Flavonoids	Flavones	C21H18O11	3125190	6070530	2.73415e+06	93098.8	61570.2	221809	1.2151	0.0669982	0.154498	31.6881	4.98587	up
MWS20151	Apigenin; 4',5,7-Trihydroxyflavone*	Flavonoids	Flavones	C15H10O5	288244	302611	234989	7246.29	3101.1	5564.17	1.2425	0.00562345	0.0554677	51.9021	5.69772	up
Hmtp001106	Aquilegiolide	Others	Ketone compounds	C8H8O3	258426	359618	489906	115085	174242	119267	1.13437	0.0640716	0.151125	2.71161	1.43915	up
MWSmce675	Arbutin	Phenolic acids	Phenolic acids	C12H16O7	10823.6	15542.3	24876.7	37487.1	29936.1	65862.9	1.02864	0.116271	0.208186	0.384455	-1.37911	down
Lmtn002796	Aromadendrin-7-O-glucoside	Flavonoids	Flavanonols	C21H22O11	902467	571860	860077	220587	212420	181116	1.21682	0.0298715	0.102053	3.8012	1.92645	up
Lmdp003808	Azaleatin (5-O-Methylquercetin)	Flavonoids	Flavonols	C16H12O7	2.14218e+06	2.29329e+06	5.81063e+06	16586.7	8795.79	23340	1.23517	0.105073	0.196559	210.295	7.71627	up
mws0052	Baicalin*	Flavonoids	Flavones	C21H18O11	4271260	4120535	4.10477e+06	114344	57336.9	283351	1.21131	2.33651e-06	0.000949958	27.463	4.77942	up
Zmbp102502	Baihuaqianhuoside	Others	Others	C16H22O8	118340	90005	411927	2.32184e+06	2.59952e+06	1.6637e+06	1.17578	0.0111456	0.0738424	0.0941938	-3.40822	down
MWSslk054	Baohuoside Ⅰ; Icariside II	Flavonoids	Flavonols	C27H30O10	59501.6	237948	136048	5197.9	53220.5	9018.87	1.01278	0.132805	0.225621	6.42816	2.68441	up
Cmyp006964	Baohuoside Ⅶ*	Flavonoids	Flavonols	C33H40O15	32589.3	42898.1	248104	4648.12	9332.6	8822.07	1.0719	0.289302	0.372492	14.1909	3.82689	up
pme0241	Benzoic acid	Phenolic acids	Phenolic acids	C7H6O2	163601	518800	302095	95735.6	125593	131868	1.00459	0.177352	0.265782	2.78739	1.47892	up
Labn003910	Benzyl B-Primeveroside*	Phenolic acids	Phenolic acids	C18H26O10	442880	255903	350506	1.06254e+06	954399	1.57325e+06	1.1814	0.0388109	0.117637	0.292265	-1.77465	down
Hmln003529	Benzyl β-primeveroside	Phenolic acids	Phenolic acids	C18H26O10	136993	88911.4	141552	367481	233151	646819	1.08995	0.135233	0.228171	0.294566	-1.76334	down
Cmjn004337	Benzyl-(2''-O-xylosyl)glucoside*	Phenolic acids	Phenolic acids	C18H26O10	264900	129734	289526	929117	629351	1.07137e+06	1.15276	0.0261642	0.0960631	0.260153	-1.94257	down
MWSmce548	Betaine	Alkaloids	Alkaloids	C5H11NO2	649088	973447	1.1007e+06	2.10625e+06	4.8159e+06	3.19168e+06	1.14395	0.0847685	0.175488	0.269258	-1.89294	down
Zbbp005659	Biochanin A-7-O-glucoside-6''-O-malonate	Flavonoids	Isoflavones	C25H24O13	7.53169e+06	8.10001e+06	4.41848e+06	33071.4	5915.91	21159.6	1.23286	0.0282419	0.0994885	333.353	8.38091	up
mws2120	Brevifolin carboxylic acid	Phenolic acids	Phenolic acids	C13H8O8	9.73806e+06	1.01203e+07	8.31921e+06	2.37195e+06	398505	1.01798e+06	1.13828	0.000537792	0.0216047	7.43779	2.89487	up
HJN090	Butin-7-O-glucoside*	Flavonoids	Flavanones	C21H22O10	33340	117472	75005	7582.63	19323.1	11670	1.1066	0.121174	0.213086	5.85388	2.54939	up
Wbwn006953	Cagayanone A	Lignans and Coumarins	Lignans	C20H18O5	4750.07	5669.28	3945.72	376955	138985	1.0637e+06	1.20844	0.200539	0.286673	0.0090939	-6.78088	down
Lmmp005689	Cajanin*	Flavonoids	Isoflavones	C16H12O6	219507	166811	288301	22932.9	1851.46	4166.78	1.15682	0.0224797	0.0894886	23.302	4.54238	up
Sakn004315	Calceolarioside C*	Phenolic acids	Phenolic acids	C28H34O15	239796	160006	417977	11008.2	7276.64	1670	1.18953	0.0731089	0.162534	40.9815	5.3569	up
Sakn004343	Calceolarioside E*	Phenolic acids	Phenolic acids	C28H34O15	157045	117394	392975	11104.9	8340	12749.2	1.20798	0.132877	0.225621	20.731	4.37371	up
Hmcn002231	Campneoside Ⅰ*	Phenolic acids	Phenolic acids	C30H38O16	213932	486780	329850	1.94297e+06	2.50963e+06	2.95035e+06	1.2099	0.0134738	0.0796852	0.13921	-2.84467	down
Hmcp009963	Candicine	Alkaloids	Phenolamine	C11H18NO+	79159.6	78156.8	65177	335690	254170	380364	1.23114	0.0200034	0.0868147	0.229322	-2.12456	down
pmn001716	Carthamone*	Flavonoids	Chalcones	C21H20O11	2711640	5430755	3531405	53669.2	10005	78011.7	1.20557	0.04112	0.121567	82.3921	6.36443	up
mws0178	Chlorogenic acid (3-O-Caffeoylquinic acid)*	Phenolic acids	Phenolic acids	C16H18O9	572492	351812	690972	109785	76670	105553	1.20539	0.0458253	0.128153	5.53162	2.4677	up
Lmyp005841	Chrysin-7-O-glucoside	Flavonoids	Flavones	C21H20O9	80818.9	82628.4	72118.4	6670	4051.16	6853.5	1.24185	0.00102694	0.0278303	13.4037	3.74456	up
pmp000127	Chrysoeriol-6,8-di-C-glucoside	Flavonoids	Flavones	C28H32O16	112834	104827	249594	13682.8	5005	4564.36	1.20014	0.0871195	0.17714	20.0951	4.32877	up
Zbsn005918	Chrysoeriol-7-O-(6''-acetyl)glucoside*	Flavonoids	Flavones	C24H24O12	4.61012e+06	4.13313e+06	6.45733e+06	8701.86	10742.5	13071.2	1.24998	0.0190886	0.0844529	467.487	8.86878	up
pmb0608	Chrysoeriol-7-O-(6''-malonyl)glucoside	Flavonoids	Flavones	C25H24O14	1.19744e+06	1.11164e+06	1.33923e+06	7710.52	21780.9	12590	1.24121	0.0029416	0.0419952	86.6963	6.4379	up
pmb3012	Chrysoeriol-7-O-glucoside	Flavonoids	Flavones	C22H22O11	253123	243443	261291	30005	11129.6	38340	1.1933	6.72849e-05	0.00912551	9.53585	3.25336	up
Zmdn011161	Chrysophanol-9-anthrone	Quinones	Anthraquinone	C15H12O3	1.00448e+06	856172	767371	2.61014e+06	2.07985e+06	1.89896e+06	1.20877	0.0174698	0.0821486	0.398853	-1.32607	down
Zmpn002553	Cichoriin*	Lignans and Coumarins	Coumarins	C15H16O9	2.3901e+06	2.5111e+06	2.9206e+06	421066	223697	453191	1.21978	0.00153509	0.0340995	7.12397	2.83268	up
pmp001141	Cimicifugamide	Alkaloids	Phenolamine	C25H31NO10	45037.9	43869.3	100626	416757	237069	181641	1.12901	0.0850443	0.175488	0.22686	-2.14013	down
Lmnn102707	Cimidahurinine*	Phenolic acids	Phenolic acids	C14H20O8	3.85547e+06	6.26696e+06	3.27294e+06	1.16462e+06	957848	1.77629e+06	1.15194	0.0658956	0.154218	3.43581	1.78065	up
pmp000313	Cimifugin-7,4'-di-O-glucoside	Others	Chromone	C28H38O16	22704.5	136981	40607.3	17676.8	4558.43	5005	1.02172	0.244429	0.33068	7.35283	2.8783	up
MWSmce446	Cimifugin-7-O-glucoside	Others	Chromone	C22H28O11	297334	76670	283121	638318	769838	611692	1.03071	0.00875152	0.0688072	0.325334	-1.62001	down
MWS20194	Cinnamic acid	Phenolic acids	Phenolic acids	C9H8O2	4.58835e+06	8.01753e+06	1.5951e+07	103018	449655	106469	1.195	0.109618	0.202198	43.3243	5.4371	up
Laxp004467	Cis-N-(4-hydroxycinnamyl)tyrosine	Alkaloids	Alkaloids	C18H17NO5	410198	252847	423750	8777.26	38580.4	48574.4	1.15042	0.0223245	0.0894886	11.3288	3.50192	up
pmp001217	Cistanoside C	Phenolic acids	Phenolic acids	C30H38O15	45931.9	18340	32607.2	127969	180005	168340	1.18505	0.00587218	0.0572257	0.203393	-2.29766	down
Haxp005132	Cistanoside D	Phenolic acids	Phenolic acids	C31H40O15	58294	32897.5	107404	1.52411e+06	2.02908e+06	1.55039e+06	1.22804	0.00898827	0.0696591	0.038913	-4.6836	down
Cmrn001690	Cistanoside E	Phenolic acids	Phenolic acids	C21H32O12	21235	26748.7	36250	112694	245866	115661	1.18161	0.0962092	0.185742	0.177625	-2.49309	down
Lmxn007001	Cistanoside J	Phenolic acids	Phenolic acids	C33H42O16	66224.9	37162.7	129380	619387	231339	981568	1.10166	0.130799	0.22314	0.127036	-2.97669	down
mws0009	Coniferaldehyde*	Others	Aldehyde compounds	C10H10O3	37846	20944.2	14405.8	103622	45005	73838.7	1.04606	0.0828417	0.175211	0.329021	-1.60375	down
mws0906	Coniferin	Phenolic acids	Phenolic acids	C16H22O8	3.91914e+06	6.258e+06	3.67729e+06	1.46935e+06	1.04896e+06	1.0599e+06	1.20241	0.0496369	0.130087	3.87188	1.95304	up
mws2108	Cryptochlorogenic acid (4-O-Caffeoylquinic acid)*	Phenolic acids	Phenolic acids	C16H18O9	432651	271169	461649	81684.9	54197.4	74628.1	1.21447	0.0309078	0.103184	5.5364	2.46895	up
Zmdn003480	Cycloolivil-6-O-glucoside	Lignans and Coumarins	Lignans	C26H34O12	477438	228911	237129	937741	1.32687e+06	845507	1.14361	0.021604	0.0894886	0.303358	-1.72091	down
Lmzn001983	D-Threo-guaiacylglycerol-7-O-β-D-glucoside	Phenolic acids	Phenolic acids	C16H24O10	2.66458e+06	3.6125e+06	1.82642e+06	670492	539900	1.12762e+06	1.13707	0.0526207	0.134654	3.46598	1.79326	up
mws1346	DL-2-Aminoadipic acid	Alkaloids	Alkaloids	C6H11NO4	65453.1	91124.3	132409	728615	586681	503532	1.21778	0.0110423	0.0738424	0.158886	-2.65394	down
MWSmce017	Daphnetin	Lignans and Coumarins	Coumarins	C9H6O4	45005	246828	38340	1.2171e+06	1.17054e+06	818302	1.13288	0.00622659	0.0592619	0.102988	-3.27946	down
Wcdp001713	Daphnetin-8-Glucoside	Lignans and Coumarins	Coumarins	C15H16O9	661736	1.76207e+06	1.23481e+06	5556.94	34306.6	6700.76	1.20738	0.062995	0.149562	78.571	6.29592	up
Lmsp004450	Dehydrodiconiferyl alcohol	Lignans and Coumarins	Lignans	C20H22O6	25619	23515.8	10644	2.87303e+06	656022	4.00778e+06	1.20908	0.126925	0.218941	0.00793155	-6.97818	down
Cmsp003083	Dehydrodiconiferyl alcohol-4-O-glucoside*	Lignans and Coumarins	Lignans	C26H32O11	385267	580116	363034	5.00143e+06	2.34381e+06	2.32596e+06	1.19708	0.0878954	0.177261	0.137358	-2.86399	down
Lmsp003655	Dehydrodiconiferyl alcohol-gamma'-O-glucoside*	Lignans and Coumarins	Lignans	C26H32O11	338969	436211	351025	4.16137e+06	1.58516e+06	2.15232e+06	1.19352	0.10164	0.19246	0.142578	-2.81017	down
Jmwn006041	Dehydrodiconiferylalcohol-9'-O-glucoside	Lignans and Coumarins	Lignans	C26H32O11	240732	240638	157585	31270.9	19548.2	30194.9	1.2298	0.0199224	0.0868104	7.88697	2.97947	up
Sazp007580	Deoxypodophyllotoxin	Lignans and Coumarins	Lignans	C22H22O7	6677.89	3167.11	2953.97	160072	61011.6	979897	1.15112	0.306808	0.388886	0.0106571	-6.55204	down
Lmap001823	Dhurrin	Alkaloids	Phenolamine	C14H17NO7	8.92311e+06	1.08037e+07	8.66722e+06	1.28801e+06	819291	559657	1.22744	0.00329693	0.0437598	10.6466	3.41232	up
Hmsp007050	Diacetoxy-[4]-gingerdiol	Phenolic acids	Phenolic acids	C19H28O6	249455	321957	231808	24980.3	34716.2	32385.8	1.24308	0.0125332	0.076396	8.72284	3.1248	up
Lmgp003989	Dicaffeoylshikimic acid	Phenolic acids	Phenolic acids	C25H22O11	58340	48340	158340	8340	21670	13503.2	1.10241	0.168776	0.259624	6.09057	2.60658	up
MWSslk252	Didymin (Isosakuranetin-7-O-rutinoside)	Flavonoids	Flavanones	C28H34O14	15008.6	24486.5	27556.5	2383.65	3340	3434.97	1.22185	0.0353307	0.110806	7.32116	2.87207	up
Lmyn003971	Dihydrodehydrodiconiferyl alcohol-4-O-glucoside*	Lignans and Coumarins	Lignans	C26H34O11	80386.1	55048.9	31145.9	325855	294824	269094	1.18978	0.000417023	0.0215462	0.187217	-2.41721	down
Lmlp005236	Dihydrokaempferol-3-O-glucoside*	Flavonoids	Flavanonols	C21H22O11	4.38595e+06	3.557e+06	4.41163e+06	270668	192391	152069	1.24338	0.00459142	0.051057	20.0845	4.32801	up
Lmmn004625	Dihydrokaempferol-7-O-glucoside	Flavonoids	Flavanonols	C21H22O11	66418.6	87707.7	100713	12340.8	12000	20875.3	1.2146	0.0141853	0.0796852	5.63602	2.49468	up
Wagp004588	Dihydrovomifoliol 4-O-malonyl glucoside	Others	Others	C22H34O11	984516	987682	1.17347e+06	6.56531e+06	6.40945e+06	4.98361e+06	1.24412	0.00939314	0.0702866	0.175164	-2.51322	down
HJAP056	Dihydroxy-dimethoxyflavone-7-O-glucoside*	Flavonoids	Flavones	C23H24O11	140873	149231	113757	25136.7	11379.5	22614.5	1.21162	0.00378256	0.0471733	6.82997	2.77188	up
MWSHY0009	Diosmetin (5,7,3'-Trihydroxy-4'-methoxyflavone)*	Flavonoids	Flavones	C16H12O6	1.91841e+06	1.62807e+06	2.35084e+06	250910	17001.3	113288	1.1189	0.00780655	0.0646573	15.4704	3.95144	up
pmp000579	Diosmetin-7-O-galactoside*	Flavonoids	Flavones	C22H22O11	4.88198e+07	3.4752e+07	5.92875e+07	3.2731e+06	467913	1.07489e+07	1.05467	0.0150334	0.0796852	9.85925	3.30148	up
pmp000583	Diosmetin-7-O-glucuronide	Flavonoids	Flavones	C22H20O12	7.23741e+06	5.4036e+06	9.2973e+06	523939	92661.3	2.42953e+06	1.01767	0.0135438	0.0796852	7.20204	2.84841	up
MWSHY0190	Diosmetin-7-O-rutinoside (Diosmin)*	Flavonoids	Flavones	C28H32O15	12448.1	9709.45	18340	153191	87707	38340	1.12757	0.138352	0.230587	0.145029	-2.78559	down
mad1424	Ditartaroyl-hydroxycoumarin	Lignans and Coumarins	Coumarins	C17H14O13	451146	343999	528567	1.8e+06	2.31332e+06	2.16006e+06	1.23335	0.00428314	0.0505131	0.211005	-2.24465	down
Hmyn001360	Doitungbiphenyl A	Phenolic acids	Phenolic acids	C18H20O4	311670	518340	203340	56305.4	46465.1	47965.4	1.20377	0.0859268	0.176447	6.85536	2.77723	up
mws1150	Echinacoside	Phenolic acids	Phenolic acids	C35H46O20	130554	109743	75683.8	265291	217327	586730	1.0731	0.160431	0.252243	0.295489	-1.75883	down
Qahn003953	Erigeside B	Others	Others	C12H22O6	152162	260727	163979	19937.3	30805.4	9979.63	1.19537	0.034381	0.110501	9.50009	3.24794	up
Lmyn004037	Eriodictyol-7-O-(6''-O-galloyl)glucoside	Flavonoids	Flavanones	C28H26O15	15436.2	20309.9	21678.2	3340	6670	3100.27	1.18322	0.00507445	0.0526718	4.38009	2.13096	up
MWS20145	Eriodictyol-7-O-glucoside*	Flavonoids	Flavanones	C21H22O11	5817755	4.08728e+06	4.30593e+06	181404	212677	39735.6	1.20184	0.0131056	0.078561	32.7579	5.03377	up
Lmbn001162	Esculetin-7-O-glucoside*	Lignans and Coumarins	Coumarins	C15H16O9	2.817e+06	1.69222e+06	3.36971e+06	554803	261257	464124	1.18489	0.0431784	0.125025	6.15453	2.62165	up
mws1015	Esculin (6,7-Dihydroxycoumarin-6-O-glucoside)*	Lignans and Coumarins	Coumarins	C15H16O9	2.8695e+06	1.36085e+06	3.2586e+06	518122	228419	510564	1.14745	0.0659884	0.154218	5.95729	2.57466	up
Lbhp011917	Esculin glucoside	Lignans and Coumarins	Coumarins	C21H26O14	341423	301390	361167	37526.2	44562.1	85321.2	1.20655	0.000311413	0.0184421	5.99715	2.58428	up
MWSslk006	Ethyl Vanillate	Phenolic acids	Phenolic acids	C10H12O4	46935.8	71260.4	66190.1	882.336	13099.4	1670	1.10733	0.00643426	0.0598274	11.7805	3.55833	up
MWS1830	Ethylsalicylate	Phenolic acids	Phenolic acids	C9H10O3	158340	376351	100356	16709.4	18340	27499.7	1.17435	0.150889	0.243261	10.1528	3.34381	up
pmn001380	Eucommiol	Others	Alcohol compounds	C9H16O4	115971	118179	109415	75074.3	24514.9	27961.2	1.06089	0.0445232	0.126197	2.69356	1.42952	up
Lhhp120823	Eugenyl formate	Others	Others	C11H12O3	147866	60005	136510	4.98749e+06	4.73599e+06	7.34523e+06	1.23804	0.0214077	0.0894886	0.0201762	-5.6312	down
pmp000013	Eupatilin-7-O-glucoside	Flavonoids	Flavones	C24H26O12	269944	120846	212023	6670	4507.74	6352.71	1.2372	0.0460545	0.128153	34.3866	5.10378	up
Lhhp102922	Fargesin	Lignans and Coumarins	Lignans	C21H22O6	145005	141670	151958	1.96397e+06	2.74742e+06	2.93339e+06	1.24805	0.0149424	0.0796852	0.0573767	-4.12339	down
MWSmce083	Ferulic acid methyl ester	Phenolic acids	Phenolic acids	C11H12O4	7740.47	4467.55	7340.92	419594	348197	402948	1.24847	0.00308751	0.042948	0.016698	-5.90418	down
pmb0108	Feruloyl syringic acid	Phenolic acids	Phenolic acids	C19H18O8	5.16197e+06	4.03192e+06	6.14561e+06	759510	215633	1.12348e+06	1.13221	0.00938764	0.0702866	7.30932	2.86974	up
pmp000727	Feruloylhistamine	Alkaloids	Phenolamine	C15H17N3O3	3366.07	8581.69	3075.14	57446.3	48539.7	53747.3	1.20732	0.000221747	0.0160397	0.0940499	-3.41043	down
Lmhn003801	Feruloylsinapoyltartaric acid	Phenolic acids	Phenolic acids	C25H24O13	5723.2	4062.62	16345.7	44055.9	69582.1	164494	1.13552	0.147465	0.241326	0.0939537	-3.41191	down
Smhn005676	Fortuneanoside G	Phenolic acids	Phenolic acids	C20H22O10	32286.7	27414.1	17303.3	5005	4793.76	687.755	1.07736	0.0282352	0.0994885	7.34317	2.8764	up
pmn001672	Furanofructosyl-α-D-(3-mustard acyl)glucoside*	Phenolic acids	Phenolic acids	C23H32O15	3721.87	8384.73	5509.5	18570.4	31808.9	45709.1	1.1552	0.0751443	0.165715	0.183332	-2.44747	down
pmn001671	Furanofructosyl-α-D-(6-mustard acyl)glucoside*	Phenolic acids	Phenolic acids	C23H32O15	105062	152608	198658	29918.3	33429.8	43104.1	1.19862	0.0470705	0.128153	4.2867	2.09987	up
Lmyn006227	Galangin (3,5,7-Trihydroxyflavone)	Flavonoids	Flavones	C15H10O5	251271	222710	139159	11038.6	1467.43	6634.66	1.18733	0.0269887	0.0969627	32.0333	5.0015	up
Lmlp005572	Galangin-7-O-glucoside	Flavonoids	Flavones	C21H20O10	9.35433e+06	1.05048e+07	1.18796e+07	175078	45535.4	241093	1.21988	0.00465866	0.051057	68.7422	6.10312	up
Hmbp001276	Gallacetophenone	Phenolic acids	Phenolic acids	C8H8O4	9.53997e+06	1.13014e+07	1.57697e+07	2.24349e+07	3.33168e+07	3.69069e+07	1.14269	0.0349426	0.110501	0.395118	-1.33965	down
pmb0475	Gallic acid-4-O-(6'''-feruloyl)sophoroside	Phenolic acids	Phenolic acids	C29H34O18	116332	111859	116335	6670	5005	8006.64	1.24684	4.46318e-06	0.00121064	17.5049	4.12969	up
Lmdn001501	Gardoside	Terpenoids	Monoterpenoids	C16H22O10	1.12976e+07	1.24139e+07	1.52684e+07	236279	1.12358e+06	620359	1.20137	0.00694475	0.0607165	19.6846	4.299	up
Lssp210422	Genistein*	Flavonoids	Isoflavones	C15H10O5	332396	346854	285992	31541.3	3219.9	20760.3	1.14813	0.000957025	0.0278303	17.385	4.11977	up
mws0895	Genistein-7-O-Glucoside (Genistin)	Flavonoids	Isoflavones	C21H20O10	157192	170062	162151	4841.77	10113.3	8905.9	1.23896	9.08423e-05	0.00948158	20.5107	4.3583	up
Lmgp004731	Genistein-7-O-galactoside*	Flavonoids	Isoflavones	C21H20O10	9.94346e+06	9.72124e+06	1.24325e+07	145092	52905.2	271026	1.22333	0.00650281	0.0598274	68.434	6.09664	up
pmp000413	Genistein-8-C-glucoside	Flavonoids	Isoflavones	C21H20O10	105735	101670	116252	23340	3340	3340	1.13833	0.000579273	0.0216047	10.7814	3.43047	up
WaYn005157	Gentisic acid 2-O-(6''-O-Feruloyl)Glucoside*	Phenolic acids	Phenolic acids	C23H24O12	2.27646e+07	7.018e+06	2.60182e+07	139067	158757	371605	1.21689	0.0885603	0.177612	83.3557	6.38121	up
Wasn003821	Glucosyl 3,7-dimethyloct-2-ene-1,6,7-triol	Others	Others	C16H30O8	250607	155366	304428	39385.5	6691.46	21967.7	1.1452	0.0340539	0.109966	10.4402	3.38408	up
Wasn003141	Glucosyl 3,7-dimethylocta-2,6-diene-1,4,8-trio	Others	Others	C16H28O8	2.11307e+07	2.0251e+07	2.24111e+07	2.55686e+06	6.99619e+06	4.15332e+06	1.17781	0.00165634	0.0352378	4.65425	2.21855	up
Wasn003817	Glucosyl 5,8-dihydroxy-2,6-dimethylocta-2,6-dienoic acid	Others	Others	C16H26O9	458800	184343	166471	28953.6	29782.1	11670	1.17603	0.120635	0.212711	11.4993	3.52347	up
Wasn003942	Glucosyl 6,9-dihydroxydec-4-enoic acid	Others	Others	C16H28O9	519707	216073	153829	21979.4	51736.2	20025	1.15341	0.14235	0.235801	9.49012	3.24643	up
Wasn003353	Glucosyl 6-Hydroxy-2,6-Dimethyl-2E,7-Octadienoate	Others	Others	C16H26O8	191197	112032	156882	350032	1.34457e+06	1388340	1.10071	0.122554	0.213779	0.149244	-2.74425	down
Xmyn008071	Gnetifolin B*	Flavonoids	Flavones	C16H12O6	1.64189e+06	1.2081e+06	1.54649e+06	381019	30983.5	168639	1.06944	0.00200689	0.0382013	7.57179	2.92063	up
Lmmp001947	Gossypetin-3-O-glucoside*	Flavonoids	Flavonols	C21H20O13	3e+06	2.48355e+06	3.33498e+06	92620.6	25580.7	56956.9	1.23009	0.00703358	0.0607165	50.3461	5.65381	up
Cmyp005063	Grandidentatin	Phenolic acids	Phenolic acids	C21H28O9	207799	165641	148340	32126.4	24284.1	20005	1.23445	0.0113877	0.0739857	6.8282	2.7715	up
Lman002731	Grevilloside F	Phenolic acids	Phenolic acids	C15H18O9	2.28627e+06	2.30058e+06	2.16648e+06	533280	508887	422708	1.24735	8.73026e-06	0.00189447	4.61018	2.20482	up
Wbmn002079	Grevilloside G*	Phenolic acids	Phenolic acids	C14H20O8	19142.6	31596.4	31791.8	239364	174736	326432	1.22234	0.0368397	0.113117	0.111448	-3.16556	down
MWSslk178	Griffonilide	Others	Lactones	C8H8O4	4.14676e+06	4.5134e+06	5.29786e+06	1.83808e+06	2.14358e+06	2.40596e+06	1.20726	0.00767889	0.0640892	2.18517	1.12775	up
Haxp006367	Harpagoside	Terpenoids	Monoterpenoids	C24H30O11	136115	156947	156795	10749.9	13382.9	5522.16	1.22983	0.00100677	0.0278303	15.1697	3.92312	up
Hahn001347	Hebitol II	Phenolic acids	Phenolic acids	C21H30O14	1.18091e+06	870625	1.02485e+06	8.0291e+06	1.1225e+07	1.38323e+07	1.2387	0.0267214	0.0969627	0.0929801	-3.42693	down
WaYn006734	Hedyotisol A*	Lignans and Coumarins	Lignans	C42H50O16	92585.1	85563	100548	5300.45	5451.06	5144.01	1.25152	0.00242415	0.0398516	17.533	4.132	up
WaYn006941	Hedyotisol B*	Lignans and Coumarins	Lignans	C42H50O16	62086.2	51147.6	41036.9	27967.5	8177.82	17052.8	1.05455	0.0157729	0.0807247	2.89993	1.53602	up
Lmxp000429	Hercynine	Alkaloids	Alkaloids	C9H15N3O2	919788	1.45308e+06	1.31911e+06	1.53405e+07	1.08775e+07	1.13117e+07	1.23822	0.0145929	0.0796852	0.0983746	-3.34557	down
Zbhp004510	Hesperetin-3'-O-glucoside	Flavonoids	Flavanones	C22H24O11	1.86536e+06	2.35276e+06	6.48579e+06	655266	291719	539306	1.12373	0.170345	0.260014	7.20176	2.84835	up
pme1598	Hesperetin-5-O-glucoside	Flavonoids	Flavanones	C22H24O11	4.80121e+06	6.04882e+06	7570715	205005	10005	245005	1.12741	0.0167866	0.0811935	40.0438	5.32351	up
pmb0645	Hesperetin-6-C-glucoside-7-O-glucoside	Flavonoids	Flavonols	C28H34O16	253463	106693	304583	26670	42510.4	28229.2	1.16584	0.0848331	0.175488	6.82415	2.77065	up
Lmzp002365	Hesperetin-7-O-glucoside*	Flavonoids	Flavanones	C22H24O11	2.38713e+06	1.60577e+06	3.04808e+06	392705	23340	367901	1.0255	0.0299105	0.102053	8.98146	3.16695	up
mws0036	Hesperetin-7-O-rutinoside (Hesperidin)	Flavonoids	Flavanones	C28H34O15	15720.1	10174.1	39751	3340	5005	2699.57	1.09966	0.182141	0.268886	5.94366	2.57135	up
Hmgp002189	Hispidulin-7-O-glucoside(Homoplantaginin)*	Flavonoids	Flavones	C22H22O11	5.45911e+07	4.13145e+07	6.4151e+07	3.45522e+06	640047	1.04016e+07	1.09025	0.00892053	0.0696315	11.0408	3.46477	up
WaYn002313	Homosyringic Acid 4'-O-Glucoside	Phenolic acids	Phenolic acids	C16H22O10	1.00038e+07	1.16861e+07	1.30171e+07	217355	946505	460017	1.20976	0.00422367	0.0505131	21.3729	4.41771	up
Lhhp102904	Horsfieldin*	Lignans and Coumarins	Lignans	C20H20O6	8580.29	4281.08	8340	1.52967e+06	748574	3.63685e+06	1.23238	0.150443	0.243042	0.00358429	-8.1241	down
mws0008	Hydrocinnamic acid	Phenolic acids	Phenolic acids	C9H10O2	17509.7	40459.9	36177.7	3524.35	779.556	6139.48	1.09804	0.0523914	0.134385	9.01501	3.17233	up
Zmhn001905	HydroxyAloe-emodin-8-O-glucoside	Quinones	Anthraquinone	C21H20O11	6475265	4.48847e+06	3.00325e+06	73170.2	9264.17	81670	1.19641	0.0445471	0.126197	85.1104	6.41126	up
Lmxn008846	Hydroxydihydrobovolide*	Others	Lactones	C11H18O3	164634	230546	285574	19468	8822.48	9906.94	1.2275	0.0247246	0.0944583	17.822	4.15559	up
Wafn003070	Hydroxyferulic acid glucoside	Phenolic acids	Phenolic acids	C16H20O10	35686.7	18591.5	20076.7	816236	361140	443710	1.22613	0.0662355	0.154218	0.0458673	-4.44639	down
Layp000971	Hydroxymenisdaurin D	Alkaloids	Alkaloids	C14H21NO8	1.23539e+06	2.20325e+06	2.36455e+06	4.76637e+06	3.44256e+06	5.26632e+06	1.09405	0.0226814	0.0894886	0.430656	-1.21539	down
Lamp006225	Hydroxymethyl coumarin glucoside	Lignans and Coumarins	Coumarins	C16H18O8	871670	636670	1408340	1596670	2905390	3.43018e+06	1.05452	0.0755282	0.166223	0.367699	-1.4434	down
pmp001166	Irilin D	Flavonoids	Isoflavones	C16H12O7	245038	224360	666211	6623.24	5005	2579.82	1.22504	0.1218	0.213493	79.9271	6.32061	up
Lmjp003090	Isofraxidin-7-O-glucoside*	Lignans and Coumarins	Coumarins	C17H20O10	70503	116730	136469	32966.7	54012.9	48608.8	1.07987	0.0732594	0.162534	2.38738	1.25543	up
Lmmn002274	Isolariciresinol-9'-O-glucoside*	Lignans and Coumarins	Lignans	C26H34O11	54282.1	37304	16884.9	184735	174422	210722	1.16171	0.000548063	0.0216047	0.19034	-2.39335	down
Sakn004920	Isolugrandoside*	Phenolic acids	Phenolic acids	C29H36O16	286967	352043	344768	2421670	3603825	3.50191e+06	1.24278	0.0169519	0.0811935	0.103258	-3.27568	down
mws0062	Isoluteolin (Orobol)(5,7,3',4'-tetrahydroxyisoflavone)	Flavonoids	Isoflavones	C15H10O6	39918	71331.3	64576.4	17109.8	14905	19583.7	1.19117	0.046773	0.128153	3.40757	1.76874	up
pmb0667	Isoorientin-7-O-(6''-feruloyl)arabinoside	Flavonoids	Flavones	C36H36O18	18918.9	7537.53	2617.22	30836.3	75622.7	93262.5	1.05857	0.0838212	0.175407	0.145571	-2.78021	down
Hmcp001489	Isorhamnetin-3-O-(2''-O-glucosyl)galactoside-7-O-glucoside	Flavonoids	Flavonols	C34H42O22	7689.15	10985.5	19741.5	65866.6	81448	88034.4	1.20019	0.00275704	0.0417577	0.163231	-2.61502	down
Zbpp002024	Isorhamnetin-3-O-(6''-acetylglucoside)	Flavonoids	Flavonols	C24H24O13	736420	505836	1.76942e+06	8006.64	2245.15	1670	1.22318	0.123588	0.214549	252.62	7.98082	up
Zbpp002027	Isorhamnetin-3-O-(6''-malonyl)glucoside*	Flavonoids	Flavonols	C25H24O15	2.06478e+06	1.45196e+06	1.74264e+06	8340	298210	3500.99	1.067	0.00335819	0.0437598	16.963	4.08432	up
Zbpp001992	Isorhamnetin-3-O-Glucoside*	Flavonoids	Flavonols	C22H22O12	1.43409e+06	891670	1.6541e+06	122070	30119.5	43258.8	1.20199	0.0291196	0.100953	20.3627	4.34786	up
Hmcp002539	Isorhamnetin-3-O-rhamnoside	Flavonoids	Flavonols	C22H22O11	27402.5	11670	10879	6670	3017.1	5005	1.05687	0.156157	0.247565	3.39989	1.76549	up
Lhfp112906	Isosclerone;(4S)-4,8-Dihydroxy-3,4-Dihydronaphthalene-1(2H)-One	Quinones	Quinones	C10H10O3	606742	951151	873655	97591	101619	115798	1.23973	0.0209225	0.0886754	7.71901	2.94842	up
Zmdn003762	Isosyringinoside	Lignans and Coumarins	Lignans	C23H34O14	61326.5	66115.2	69617.7	1.14048e+06	321645	201433	1.09279	0.239381	0.325475	0.118457	-3.07757	down
MWSmce040	Isovanillin	Others	Aldehyde compounds	C8H8O3	70891.3	214193	272263	3.30151e+06	642809	1.77882e+06	1.09563	0.154101	0.246244	0.0973849	-3.36016	down
Zmhp003186	Isovitexin-2''-O-(6'''-feruloyl)glucoside	Flavonoids	Flavones	C37H38O18	52239.6	42174	73716.5	6649.1	5028.7	5005	1.23455	0.0319424	0.105342	10.078	3.33314	up
Zmhp006502	Kaempferide-3-O-(6''-malonyl)glucoside	Flavonoids	Flavonols	C25H24O14	8.4409e+06	4.01749e+06	4.03362e+06	1.34668e+06	1.39747e+06	1.66894e+06	1.1608	0.111011	0.203114	3.73707	1.90191	up
Zbjn005825	Kaempferide-3-O-（6'-O-acetyl）glucoside*	Flavonoids	Flavonols	C24H24O12	4.91465e+06	4.59291e+06	6.29444e+06	8947.34	2062.76	8700.86	1.23954	0.00969731	0.0710918	801.686	9.64689	up
Lmbp002592	Kaempferol-3,7-O-diglucoside	Flavonoids	Flavonols	C27H30O16	93458.4	46720.6	173596	19649.6	9122.64	27027	1.07358	0.143489	0.236245	5.62329	2.49141	up
Lmyp003857	Kaempferol-3-O-(2'',6''-digalloyl)glucoside	Flavonoids	Flavonols	C35H28O19	227405	52159.3	52306.5	721547	980530	592501	1.13259	0.0147737	0.0796852	0.144633	-2.78954	down
Lmmp003903	Kaempferol-3-O-(2''-O-acetyl)glucoside	Flavonoids	Flavonols	C23H22O12	4.67254e+06	7.3549e+06	8.89997e+06	32811.7	3340	23333.7	1.21842	0.0301002	0.102192	351.807	8.45864	up
Zbjn007837	Kaempferol-3-O-(4''-p-coumaroyl)rhamnoside*	Flavonoids	Flavonols	C30H26O12	11328.5	7659.98	5066.4	31780.3	35646.2	31567.6	1.19038	0.000597366	0.0216047	0.242993	-2.04102	down
Lmmn003398	Kaempferol-3-O-(6''-O-acetyl)glucoside	Flavonoids	Flavonols	C23H22O12	2210005	2960305	2.84435e+06	9246.57	1670	4321.04	1.23789	0.00755701	0.0635609	525.979	9.03886	up
Lmdp004892	Kaempferol-3-O-(6''-malonyl)galactoside*	Flavonoids	Flavonols	C24H22O14	17704245	18749735	24278115	38340	48748	6670	1.23112	0.010026	0.0710995	647.754	9.3393	up
Lmmp003817	Kaempferol-3-O-(6''-malonyl)glucoside*	Flavonoids	Flavonols	C24H22O14	490005	370005	620005	7181.17	7275.86	8941.15	1.24775	0.021392	0.0894886	63.2534	5.98307	up
mws0913	Kaempferol-3-O-galactoside (Trifolin)*	Flavonoids	Flavonols	C21H20O11	2.39115e+06	4962955	2.98491e+06	106215	18340	108200	1.19628	0.0491609	0.129691	44.4201	5.47314	up
Lmzn001894	Kaempferol-3-O-glucuronide*	Flavonoids	Flavonols	C21H18O12	3.78821e+06	5.55888e+06	9.14294e+06	263166	16670	142468	1.15608	0.0618089	0.148369	43.7837	5.45232	up
Lmsn002815	Kaempferol-3-O-rutinoside(Nicotiflorin)	Flavonoids	Flavonols	C27H30O15	666929	730501	613773	116212	101257	165623	1.23235	0.000570441	0.0216047	5.24993	2.3923	up
HJAP024	Kaempferol-6,8-di-C-glucoside	Flavonoids	Flavonols	C27H30O16	78782.2	34791.8	50011.1	8450.63	11250.4	6670	1.19443	0.0696488	0.158094	6.20321	2.63301	up
mws0089	Kaempferol-7-O-glucoside*	Flavonoids	Flavonols	C21H20O11	3.33218e+06	5404530	2.34471e+06	89654.5	16517.2	40267.2	1.21863	0.0560093	0.140285	75.6727	6.2417	up
Lmjp003570	Kisasagenol A	Terpenoids	Terpene	C16H16O7	6872400	6.13784e+06	6.31223e+06	1685005	1986670	3471085	1.15265	0.0096882	0.0710918	2.70518	1.43573	up
Lmmn001294	Koaburaside*	Phenolic acids	Phenolic acids	C14H20O9	72280.4	83552.5	88357.9	423181	384070	413619	1.24872	0.000307672	0.0184421	0.200014	-2.32183	down
MWSmce461	L-Azetidine-2-carboxylic acid	Alkaloids	Alkaloids	C4H7NO2	571075	208961	257295	547629	1.27757e+06	1.30483e+06	1.00731	0.089232	0.178005	0.331413	-1.5933	down
Hmzp004605	Ladanetin-6-O-β-D-glucosid*	Flavonoids	Flavones	C22H22O11	4.46594e+07	3.41732e+07	6.84399e+07	2.29728e+06	626473	1.00937e+07	1.09133	0.039016	0.117917	11.3134	3.49996	up
mws1003	Laricitrin	Flavonoids	Flavonols	C16H12O8	7990.11	24001.2	33074.2	150095	76409.5	512400	1.06715	0.237182	0.323457	0.0880566	-3.50542	down
HJAP005	Laricitrin-3-O-glucoside*	Flavonoids	Flavonols	C22H22O13	1.26727e+07	3.81542e+06	1.13185e+07	697019	632774	1.24207e+06	1.16808	0.0918706	0.181566	10.8119	3.43454	up
Hmcn001989	Lavandulifolioside	Phenolic acids	Phenolic acids	C34H44O19	101163	55664.2	13099.7	4734.95	981.55	7877.34	1.03543	0.176197	0.264417	12.5003	3.64389	up
Smcn000644	Leonuriside A*	Phenolic acids	Phenolic acids	C14H20O9	73641.9	88087.2	131128	207462	206293	475624	1.06984	0.15228	0.244368	0.329283	-1.6026	down
Hmcp002187	Limocitrin-3-O-galactoside*	Flavonoids	Flavonols	C23H24O13	301386	294811	145866	26795.5	15005	61850.3	1.14181	0.0440813	0.126196	7.15926	2.83981	up
Hmcp002399	Limocitrin-3-O-glucoside	Flavonoids	Flavonols	C23H24O13	204583	157543	258113	8340	11622.6	83183.6	1.05659	0.0112172	0.0738424	6.0132	2.58813	up
Wagp004984	Limocitrol 3-Glucoside	Flavonoids	Flavones	C24H26O14	13340	12314.7	7819.91	208034	147648	61436.7	1.18832	0.0948861	0.184501	0.0802519	-3.63932	down
Hmcn002743	Lirioresinol A	Lignans and Coumarins	Lignans	C22H26O8	4770.99	12032.2	4208.81	380286	112061	236877	1.20612	0.0928143	0.182765	0.0288142	-5.11708	down
Wayn007155	Luteolin 5-O-p-coumaroyl rhamnoside*	Flavonoids	Flavones	C30H26O12	13069.7	7372.18	16628.9	1207.46	6040.16	690.606	1.01362	0.0476761	0.128328	4.6699	2.22339	up
Wayn007331	Luteolin 7-O-p-coumaroyl rhamnoside*	Flavonoids	Flavones	C30H26O12	19546.8	35066	26906	4441.62	6743.53	820	1.07378	0.0238014	0.0928192	6.79032	2.76348	up
Hmpp003270	Luteolin-4'-O-glucoside	Flavonoids	Flavones	C21H20O11	829715	585918	661670	35005	39647.3	8340	1.20022	0.0104731	0.0719197	25.0301	4.64559	up
pmp000241	Luteolin-6-C-(2''-glucuronyl)glucoside	Flavonoids	Flavones	C27H28O17	324820	384686	362362	20171	13879.5	23986.9	1.24451	0.00211074	0.0383707	18.4686	4.207	up
MWSHY0016	Luteolin-6-C-glucoside (Isoorientin)*	Flavonoids	Flavones	C21H20O11	30005	40168.3	34926	15005	8737.81	8340	1.18719	0.00351242	0.044835	3.27588	1.71188	up
Zmxp003107	Luteolin-7,3'-di-O-glucoside	Flavonoids	Flavones	C27H30O16	551782	300883	375996	19238.1	28636.3	8340	1.2137	0.033643	0.108963	21.8567	4.45	up
pmp000587	Luteolin-7-O-(6''-malonyl)glucoside*	Flavonoids	Flavones	C24H22O14	4.50096e+07	6.01245e+07	6.16163e+07	303861	268392	163573	1.24882	0.00906014	0.0697181	226.617	7.82411	up
MWSHY0104	Luteolin-7-O-glucoside (Cynaroside)	Flavonoids	Flavones	C21H20O11	649678	774794	682157	10005	18340	30047.1	1.23386	0.00248033	0.0401666	36.0773	5.17302	up
MWSHY0121	Luteolin-7-O-glucuronide*	Flavonoids	Flavones	C21H18O12	14090125	1.22598e+07	1.78081e+07	580348	85955.7	253146	1.20804	0.0120797	0.0744687	48.0266	5.58576	up
Wbmp010456	Macrophypene B	Terpenoids	Ditepenoids	C18H28O2	2.80085e+06	4.38469e+06	4.70388e+06	144190	95045.5	110551	1.2442	0.0225531	0.0894886	33.9905	5.08706	up
Li512113	Maleoyl-caffeoylquinic acid	Phenolic acids	Phenolic acids	C20H20O12	24238.8	25190.4	23051.5	8184.1	10612.6	6955.63	1.21894	0.000793079	0.0260755	2.81453	1.4929	up
Lahp005742	Malonyl Phellamurin	Flavonoids	Flavanonols	C29H32O14	18846.4	43340	34215	14754	6670	2518.81	1.01723	0.0580186	0.143722	4.02632	2.00946	up
Labp005025	Malonyl isoSakuranin	Flavonoids	Flavanones	C25H26O13	471670	456670	658340	10036.3	19010.7	1670	1.18571	0.0148538	0.0796852	51.6549	5.69083	up
Lbhp011923	Mandshurin*	Lignans and Coumarins	Coumarins	C17H20O10	70503	116730	136469	32966.7	54012.9	48608.8	1.07987	0.0732594	0.162534	2.38738	1.25543	up
Lmfn001344	Maplexin C (2,3-Di-O-Galloyl-1,5-Anhydro-D-Glucitol)*	Phenolic acids	Phenolic acids	C20H20O13	267062	105815	118995	11670	26609.9	14695.8	1.18369	0.104341	0.195864	9.28486	3.21488	up
Lmfn001258	Maplexin D (2,4-Di-O-Galloyl-1,5-Anhydro-D-Glucitol)*	Phenolic acids	Phenolic acids	C20H20O13	267062	105815	118995	11670	26609.9	14695.8	1.18369	0.104341	0.195864	9.28486	3.21488	up
Lmcp101905	Martynoside	Phenolic acids	Phenolic acids	C31H40O15	869699	759342	1.26874e+06	3.47799e+06	2.84049e+06	3.68634e+06	1.2108	0.00290671	0.0419952	0.289639	-1.78767	down
pmp000682	Matairesinol-4'-O-glucoside (Matairesinoside)	Lignans and Coumarins	Lignans	C26H32O11	31099.8	32342	27369.5	119453	106666	123031	1.24573	0.00169334	0.0353323	0.260092	-1.9429	down
Lmtn002997	Mearnsetin-3-O-glucoside	Flavonoids	Flavones	C22H22O13	108194	18340	39093.4	6670	10313	8230.78	1.05017	0.226853	0.313548	6.56894	2.71566	up
Rfmb056	Medioresinol-4'-O-(6'''-acetyl)glucoside	Lignans and Coumarins	Lignans	C29H36O13	86573.2	44089.3	220005	6.51179e+06	5.75344e+06	8.10962e+06	1.22515	0.010315	0.0713125	0.0172108	-5.86054	down
pmn001372	Medioresinol-4,4'-di-O-glucoside	Lignans and Coumarins	Lignans	C33H44O17	27390.8	20309.1	17967.6	198340	238340	86808.1	1.18729	0.0775064	0.167956	0.125442	-2.99491	down
pmb0818	Methoxyindoleacetic acid	Alkaloids	Plumerane	C11H11NO3	15005	8903.98	15210.5	252721	1.1188e+06	279252	1.2039	0.19946	0.285884	0.0236976	-5.39911	down
Zmgn004894	Methyl 4-hydroxybenzoate*	Phenolic acids	Phenolic acids	C8H8O3	1038.58	25284.6	11347.1	516012	70746.7	200966	1.04302	0.198789	0.285582	0.0478216	-4.38619	down
Lmqp008175	Methyl Cinnamate	Phenolic acids	Phenolic acids	C10H10O2	237626	111193	191751	20607	23650.7	34799.5	1.20125	0.0513816	0.132421	6.83771	2.77351	up
Wbsp004755	Methyl Hydroxycinnamate	Phenolic acids	Phenolic acids	C10H10O3	74154.5	54099.2	56380.6	314053	100001	269455	1.06645	0.124132	0.214989	0.270127	-1.88829	down
Lmdn003756	Methyl caffeate	Phenolic acids	Phenolic acids	C10H10O4	5425.27	1917.06	3583.94	849873	257080	381994	1.23125	0.112013	0.203917	0.00733826	-7.09035	down
Zblp002750	Methyl-3-(3-hydroxyphenyl)Propionate	Phenolic acids	Phenolic acids	C10H12O3	2.26955e+07	1.99897e+07	1.05919e+07	320416	166846	67865.3	1.22562	0.0408536	0.121442	95.9727	6.58455	up
Jmsp005717	Methyl-6-Paradol	Phenolic acids	Phenolic acids	C18H28O3	33796.6	17367.3	19314.4	4049.76	5476.22	596.136	1.05404	0.0515111	0.13244	6.96281	2.79967	up
Smpn005620	Minecoside*	Phenolic acids	Phenolic acids	C25H30O13	2.5766e+06	1.37704e+06	2.76262e+06	9.04616e+07	8.2285e+07	2.68859e+07	1.21014	0.0843334	0.175488	0.0336432	-4.89354	down
pmp000791	Moracin Y*	Phenolic acids	Phenolic acids	C15H10O5	1.41574e+06	1.34335e+06	972667	47329.7	10074.9	19785.8	1.22204	0.0120326	0.0744687	48.3448	5.59529	up
Lmyn000503	Mucic acid-1,4-lactone-2-O-gallate	Phenolic acids	Phenolic acids	C13H12O11	15913.4	13879.6	21424.5	45362.5	33867.1	61314.4	1.15424	0.055359	0.139361	0.364422	-1.45632	down
Lmdp002969	Myricetin-3-O-galactoside*	Flavonoids	Flavonols	C21H20O13	2.76073e+06	1.72547e+06	2.5063e+06	380708	403673	396401	1.23477	0.0248428	0.0945771	5.92192	2.56607	up
Hmlp002821	Myricetin-3-O-glucuronide	Flavonoids	Flavonols	C21H18O14	519131	280772	855105	1670	43475.2	6630.94	1.12729	0.0840661	0.175407	31.9647	4.99841	up
Lmwp102904	N,N-Dimethyl-5-methoxytryptamine	Alkaloids	Plumerane	C13H18N2O	88340	62634.9	69037.5	468340	688270	562568	1.23959	0.0148069	0.0796852	0.127975	-2.96606	down
MWStz070	N-(2-Hydroxy-4-methoxyphenyl)acetamide	Alkaloids	Phenolamine	C9H11NO3	2.53978e+06	718158	1.01412e+06	7.13915e+06	5.04434e+06	4.12003e+06	1.09337	0.0260301	0.0960631	0.262033	-1.93218	down
Wagp001741	N-(gamma-L-glutamyl)tyramine O-glucoside	Alkaloids	Phenolamine	C19H28N2O9	229799	300358	323316	24445	47727.6	15595.7	1.20369	0.00683522	0.0607165	9.72416	3.28157	up
pmb0769	N-(p-Coumaroyl)serotonin Glucoside	Alkaloids	Plumerane	C25H28N2O8	61237	65790.7	101884	496985	243361	149882	1.07276	0.165548	0.256233	0.257138	-1.95939	down
Zmtn001624	N-Acetylisatin	Alkaloids	Plumerane	C10H7NO3	3.13104e+06	2.71688e+06	2.39681e+06	33791.9	39335.4	280529	1.17184	0.00275353	0.0417577	23.3128	4.54305	up
Wafp003720	N-Feruloyloctopamine glucoside	Alkaloids	Phenolamine	C24H29NO10	99716.8	25740.5	77209.6	394863	812883	619219	1.16429	0.0424762	0.123933	0.110931	-3.17227	down
Wafp005168	N-Feruloylphenylalanine*	Alkaloids	Phenolamine	C19H19NO5	6670	12941.7	8938.48	672230	309301	437392	1.23785	0.0487239	0.12894	0.020121	-5.63515	down
Wcsp002246	N-Phenylethylcrinasiadine	Alkaloids	Alkaloids	C22H17NO3	713426	615975	1.04834e+06	35005	138636	91938.4	1.16979	0.0278388	0.0987093	8.95303	3.16238	up
HJKP000649	N-benzylformamide*	Alkaloids	Alkaloids	C8H9NO	98220.2	27324.5	40881.8	251423	188098	159895	1.09058	0.0155612	0.0800186	0.277648	-1.84867	down
pma0692	N1,N10-Bis(p-coumaroyl)spermidine	Alkaloids	Phenolamine	C25H31N3O4	154181	359710	167349	30499.9	12122.1	44166.4	1.14675	0.0936551	0.183754	7.84945	2.97259	up
pma0702	N1,N8-Bis(sinapoyl)spermidine	Alkaloids	Phenolamine	C29H39N3O8	3340	8340	9107.96	52588.5	89859.5	51197.7	1.19252	0.0426056	0.123933	0.10735	-3.2196	down
pma0791	Naringenin-7-O-(6''-malonyl)glucoside	Flavonoids	Flavanones	C24H24O13	1.1955e+06	1.29813e+06	1.25864e+06	8036.35	9787.02	10005	1.2521	0.000576215	0.0216047	134.836	7.07507	up
mws1179	Naringenin-7-O-glucoside (Prunin)	Flavonoids	Flavanones	C21H22O10	55645.6	39880	30607.6	1670	1937.87	6670	1.18219	0.0291228	0.100953	12.2723	3.61733	up
Wbmn002081	Negundin A	Lignans and Coumarins	Lignans	C20H16O6	14352.4	12447.9	33344.6	43914.9	88748.1	67645.6	1.08636	0.0492467	0.129691	0.300261	-1.73571	down
pmp000003	Nepetin (5,7,3',4'-Tetrahydroxy-6-methoxyflavone)*	Flavonoids	Flavones	C16H12O7	294685	236044	610005	52774.8	10757.9	31670	1.15068	0.0938288	0.183762	11.9822	3.58282	up
Hmgp002148	Nepetin-7-O-alloside*	Flavonoids	Flavones	C22H22O12	6.68923e+06	4.77282e+06	8.06016e+06	183330	115945	160005	1.24428	0.0217368	0.0894886	42.5061	5.4096	up
Hmgp002036	Nepetin-7-O-glucoside(Nepitrin)*	Flavonoids	Flavones	C22H22O12	6.71488e+06	4.42487e+06	6.24122e+06	47768	15005	209067	1.1886	0.0141296	0.0796852	63.9381	5.9986	up
mws1478	Nicotine	Alkaloids	Pyridine alkaloids	C10H14N2	135642	303279	254667	815345	342346	840931	1.00724	0.104748	0.19629	0.347033	-1.52686	down
Hmhp004269	Nodakenin	Lignans and Coumarins	Coumarins	C20H24O9	113227	67640.9	47215.9	17406.9	8340	6575.86	1.16811	0.0749621	0.165649	7.05645	2.81894	up
MWSmce208	Norharmane; Beta-Carboline	Alkaloids	Plumerane	C11H8N2	140920	123448	184566	48002.3	5005	1670	1.04311	0.00561179	0.0554677	8.2106	3.03749	up
Hmln101664	Nortrachelogenin-4'-O-gentiobioside*	Lignans and Coumarins	Lignans	C32H42O17	2.04567e+06	1041670	1.20649e+06	355072	281547	425855	1.18281	0.071664	0.160652	4.04134	2.01484	up
pmb1207	O-Feruloyl 3-hydroxycoumarin	Lignans and Coumarins	Coumarins	C19H14O6	1.18393e+06	2.57132e+06	2.43521e+06	12639440	7028050	1.41623e+07	1.16846	0.0462936	0.128153	0.182989	-2.45017	down
pma6218	O-MethylNaringenin-8-C-arabinoside	Flavonoids	Flavanones	C21H22O9	201670	158913	127824	6337865	7.08435e+06	8.7185e+06	1.24781	0.00930381	0.0702866	0.0220592	-5.50247	down
Zmgp003335	Okanin-3',4'-di-O-glucoside*	Flavonoids	Chalcones	C27H32O16	19895.4	66697	97646.6	5681.21	6208.6	9121.89	1.11801	0.137448	0.229786	8.7684	3.13231	up
Zmgp004436	Okanin-4'-(6''-O-acetyl)glucoside*	Flavonoids	Chalcones	C23H24O13	274932	184382	325036	25005	1670	61670	1.00017	0.0179977	0.0825233	8.87827	3.15028	up
Cmxp004324	Okanin-4'-O-(6''-O-malonyl)glucoside	Flavonoids	Chalcones	C24H24O14	3255870	4253925	2.88516e+06	1.56413e+06	1.43768e+06	1.57951e+06	1.205	0.0402826	0.120917	2.26899	1.18205	up
Cmxp003975	Okanin-4'-O-glucoside(Marein)*	Flavonoids	Chalcones	C21H22O11	4.25296e+06	5.99971e+06	3.8648e+06	136752	75873.5	18340	1.2077	0.0193035	0.0844529	61.1236	5.93366	up
Lhmp121010	Olivil Monoacetate	Lignans and Coumarins	Lignans	C22H26O8	90910.9	134565	93232.8	5.25036e+06	4.84393e+06	4.70029e+06	1.24913	0.00108125	0.0279323	0.0215423	-5.53669	down
Lmdn001925	Olivil-4'-O-glucoside	Lignans and Coumarins	Lignans	C26H34O12	331916	187819	176303	992893	1.1068e+06	589619	1.15741	0.0410615	0.121567	0.258816	-1.95	down
Lmlp001416	Oresbiusin A	Phenolic acids	Phenolic acids	C10H12O5	5635.63	15904.4	3748.82	1.11839e+06	593006	363502	1.21574	0.0923273	0.182137	0.012188	-6.3584	down
Sacn004878	Orobanchoside*	Phenolic acids	Phenolic acids	C29H36O16	766179	883414	906431	1603340	4.51131e+06	4469015	1.10954	0.108365	0.200642	0.241507	-2.04987	down
Lmjp003416	Ovatoside B	Phenolic acids	Phenolic acids	C37H42O14	78340	211670	83377.2	19409	5005	15963.9	1.13646	0.124567	0.215214	9.2473	3.20903	up
Lmjp003231	Patuletin-3-O-glucoside*	Flavonoids	Flavonols	C22H22O13	2.58955e+06	2.64199e+06	8.33402e+06	590496	904448	136670	1.06095	0.170544	0.260014	8.31419	3.05558	up
Lmxn001753	Pedicularis lactone	Terpenoids	Terpene	C9H12O4	1.08979e+07	1.29306e+07	8778754	836810	200908	729259	1.19913	0.0116536	0.0740741	18.4537	4.20583	up
pmn001554	Petasiphenone	Phenolic acids	Phenolic acids	C17H14O7	66859.4	71226.6	46350.3	27596.9	3726.66	1969.54	1.03192	0.0112295	0.0738424	5.53977	2.46983	up
pmp000531	Phellamurin	Flavonoids	Flavanonols	C26H30O11	38700.5	66670	144666	674661	474777	1.40508e+06	1.15692	0.111199	0.203117	0.0978804	-3.35284	down
MWS1848	Phenyl acetate	Phenolic acids	Phenolic acids	C8H8O2	8.46397e+06	4.07012e+07	1.49802e+07	1.25189e+06	243208	752746	1.16508	0.170867	0.260014	28.5363	4.83473	up
pma0948	Phenylethanolamine	Alkaloids	Alkaloids	C8H11NO	17842.3	34082.1	31288.7	11816	7480.38	5879.67	1.12963	0.0483352	0.128854	3.30525	1.72476	up
Hmhn003067	Phenylpropionic acid-O-β-D-glucopyranoside	Phenolic acids	Phenolic acids	C15H18O8	387869	226467	236190	21833.9	21482.4	14743.7	1.23684	0.0367498	0.113117	14.6491	3.87274	up
MWSprf063	Picroside I	Terpenoids	Monoterpenoids	C24H28O11	1.80166e+08	1.60129e+08	1.56617e+08	9.11908e+06	2.76818e+06	2.90211e+06	1.22537	0.00104863	0.0278303	33.5992	5.07036	up
Lmjp004452	Picroside III (6-O-Feruloylcatalpol)	Terpenoids	Monoterpenoids	C25H30O13	798422	514791	699983	4.28985e+07	2.77705e+07	1.26559e+07	1.22621	0.0899559	0.179086	0.0241608	-5.37119	down
pmn001370	Pinoresinol-4,4'-O-diglucoside	Lignans and Coumarins	Lignans	C32H42O16	496925	170791	362564	4.37366e+06	8.43721e+06	6.40106e+06	1.21747	0.0347466	0.110501	0.0536271	-4.2209	down
MWS20158	Pinoresinol-4,4'-O-β-D-bisglucopyranoside	Lignans and Coumarins	Lignans	C32H42O16	46727	37022.7	40128.8	347651	335802	235694	1.24024	0.0169666	0.0811935	0.134776	-2.89137	down
Rfmb25702	Pinoresinol-4-O-(6''-acetyl)glucoside	Lignans and Coumarins	Lignans	C28H34O12	18340	28340	141670	450156	259498	355710	1.07529	0.0154203	0.0796852	0.176794	-2.49986	down
pmb0782	Piperidine	Alkaloids	Piperidine alkaloids	C5H11N	332771	178755	273744	920914	797473	994877	1.19961	0.00119062	0.0293596	0.289419	-1.78877	down
Lalp004159	Plantarenaloside	Terpenoids	Monoterpenoids	C16H24O9	954353	590681	375993	64839	39508	55857.4	1.21624	0.0734026	0.162534	11.9911	3.58389	up
Hmgn001653	Protocatechualdehyde*	Others	Aldehyde compounds	C7H6O3	2.17281e+07	4.27154e+07	3.27146e+07	1.20027e+06	393557	1.42577e+06	1.2152	0.0350344	0.110501	32.1758	5.00791	up
Wasn004683	Protocatechuic acid 1-O-(Glucosylvanilloyl)	Phenolic acids	Phenolic acids	C21H22O12	201670	203340	225005	8831.88	6868.44	5005	1.24664	0.00111299	0.0280835	30.4277	4.92731	up
Wasn005803	Protocatechuic acid 4-O-(6''-O-Feruloyl)Glucoside*	Phenolic acids	Phenolic acids	C23H24O12	2.62344e+07	1.15598e+07	23457704	176479	196488	1128340	1.19025	0.0468393	0.128153	40.7991	5.35047	up
Lakn002165	Protocatechuic acid glucosyl xyloside	Phenolic acids	Phenolic acids	C18H24O13	4280.85	3340	8634.38	42593.1	21415.6	10175.4	1.03095	0.176026	0.264417	0.21912	-2.19021	down
MWStz040	Pterolactam	Alkaloids	Pyrrole alkaloids	C5H9NO2	3.91168e+06	3.90723e+06	3.6465e+06	8.11763e+06	1.53384e+07	7.72927e+06	1.13418	0.11709	0.208267	0.367654	-1.44358	down
Lahp001956	Pyran[3,4-b]indole-2-ketone	Alkaloids	Plumerane	C11H9O2N	1.55535e+06	268523	259858	6.49113e+06	2.03543e+07	5.7393e+06	1.12657	0.164716	0.255309	0.063948	-3.96696	down
Lmjn004351	Quercetagetin-4'-Methyl Ether	Flavonoids	Flavonols	C16H12O8	6723.36	18064.6	33526.9	521122	131240	1.73705e+06	1.11579	0.249305	0.335796	0.0244055	-5.35665	down
Lmdp004160	Quercetin-3-O-(2'''-O-caffeoyl)sophoroside	Flavonoids	Flavonols	C36H36O20	126934	98266	139629	27473.6	39457.2	62187.9	1.12804	0.00851559	0.0684161	2.82553	1.49852	up
pmn001644	Quercetin-3-O-(2''-O-acetyl)glucuronide	Flavonoids	Flavonols	C23H20O14	4.67241e+06	1.71836e+06	6.20881e+06	3706.06	874.015	3484.35	1.23472	0.086028	0.176447	1562.36	10.6095	up
Lmjp003360	Quercetin-3-O-(2''-O-malonyl)sophoroside-7-O-arabinoside	Flavonoids	Flavonols	C35H40O24	6670	8340	6720.23	13587.3	31834.6	48030	1.08986	0.137747	0.229931	0.232528	-2.10452	down
Lmyp004516	Quercetin-3-O-(2''-O-p-Coumaroyl)galactoside	Flavonoids	Flavonols	C30H26O14	98795	75328.1	112190	22329.5	17061.4	22445.7	1.22788	0.0179391	0.0825233	4.63016	2.21106	up
Zmsp004363	Quercetin-3-O-(6''-O-acetyl)glucoside	Flavonoids	Flavonols	C23H22O13	726670	589406	1.15711e+06	36432.1	40005	62368.9	1.23086	0.044777	0.126518	17.8176	4.15523	up
Hmln002321	Quercetin-3-O-(6''-O-malonyl)glucoside	Flavonoids	Flavonols	C24H22O15	121564	127780	200939	3340	28531.5	1670	1.10725	0.0226495	0.0894886	13.4247	3.74681	up
Lmdp004267	Quercetin-3-O-(6''-O-p-Coumaroyl)glucoside	Flavonoids	Flavonols	C30H26O14	162261	84575.2	128606	32309.7	10484.5	21011.8	1.15669	0.0357935	0.111919	5.88411	2.55683	up
MWSHY0046	Quercetin-3-O-glucoside (Isoquercitrin)*	Flavonoids	Flavonols	C21H20O12	1.98848e+06	2.0382e+06	2.4377e+06	980317	1.12368e+06	750008	1.18959	0.00322139	0.0436901	2.26502	1.17953	up
Lmmp003783	Quercetin-3-O-glucuronide	Flavonoids	Flavonols	C21H18O13	268779	123340	251551	25615.5	8340	61073.9	1.07984	0.045792	0.128153	6.77338	2.75988	up
Lmjp002596	Quercetin-3-O-sambubioside*	Flavonoids	Flavonols	C26H28O16	43340	24747.2	31746.9	136121	86705.3	114713	1.18701	0.0204032	0.0878469	0.295771	-1.75745	down
mws0856	Quercetin-4'-O-glucoside (Spiraeoside)*	Flavonoids	Flavonols	C21H20O12	3.03812e+06	3.31601e+06	3128630	133340	18340	195005	1.16443	2.72731e-05	0.00422733	27.3527	4.77361	up
Lmfn003760	Quercetin-4'-O-glucuronide*	Flavonoids	Flavonols	C21H18O13	3.23498e+06	2.47471e+06	8.71305e+06	71670	8265.89	68432.5	1.18487	0.136474	0.228864	97.209	6.60302	up
Hmjp003123	Quercetin-5-O-glucuronide	Flavonoids	Flavonols	C21H18O13	1.7594e+07	8.04822e+06	2.07792e+07	63340	24098.1	25580.7	1.23934	0.0562672	0.140345	410.741	8.68208	up
Smgp004575	Quercetin-5-O-β-D-glucoside*	Flavonoids	Flavonols	C21H20O12	1.52874e+06	993356	1.51934e+06	123731	63271.4	83444.9	1.23251	0.018414	0.0839464	14.9436	3.90145	up
pmp000589	Quercetin-7-O-(6''-malonyl)glucoside	Flavonoids	Flavonols	C24H22O15	2.85589e+07	2.27519e+07	3.32553e+07	88646.7	52022.1	80687.7	1.24947	0.0114726	0.0740741	382.035	8.57756	up
mws1329	Quercetin-7-O-glucoside	Flavonoids	Flavonols	C21H20O12	4649685	3.30711e+06	7052825	351670	35005	163027	1.1648	0.0470881	0.128153	27.305	4.77109	up
MWSmce475	Quinidine	Alkaloids	Quinoline alkaloids	C20H24N2O2	15005	8937.8	17904.9	69359.8	28340	59191.2	1.10799	0.083719	0.175407	0.266731	-1.90654	down
MWSmce174	Raspberry ketone	Others	Ketone compounds	C10H12O2	64251.9	43340	42453.3	299336	187380	90924.5	1.07664	0.139706	0.232487	0.259756	-1.94477	down
Lmdn000791	Rehmaglutin C	Terpenoids	Terpene	C9H12O5	1.78347e+06	1.70257e+06	1.21806e+06	143861	33610.8	120738	1.19222	0.0118779	0.0744687	15.7745	3.97952	up
Lmdn001550	Rehmaglutoside J	Terpenoids	Monoterpenoids	C30H48O18	2.14341e+07	1.3825e+07	1.68181e+07	1.52129e+06	5.21746e+06	2.13292e+06	1.15823	0.010319	0.0713125	5.87007	2.55338	up
Lmdn003662	Rehmaionoside A	Terpenoids	Monoterpenoids	C19H34O8	3102.19	10200.9	6670	59770.7	13414.3	63935.4	1.03769	0.135232	0.228171	0.145661	-2.77931	down
Lmjp002906	Rhamnetin-3-O-Glucoside*	Flavonoids	Flavonols	C22H22O12	8.56099e+06	6.36756e+06	9.9429e+06	30005	16670	226613	1.19472	0.0154229	0.0796852	91.0081	6.50792	up
Labn002291	Rhamnosyl-gentisic acid-5-O-β-D-glucoside	Phenolic acids	Phenolic acids	C19H26O13	33921.9	37666.9	36417.5	196382	190702	278603	1.24076	0.0224181	0.0894886	0.162248	-2.62373	down
Zmhp004034	Rhodiolgin	Flavonoids	Flavonols	C21H20O12	4.11325e+06	1610005	4.31173e+06	18340	9987.14	21717.9	1.23728	0.0619545	0.14839	200.519	7.64759	up
Lmdp003146	Rhododendrol*	Phenolic acids	Phenolic acids	C10H14O2	4.70031e+06	5.49449e+06	3.42817e+06	120005	137312	257992	1.23674	0.0180258	0.0825233	26.4365	4.72446	up
Zmjp005293	Robinson-7-O-Neohesperidin*	Flavonoids	Flavonols	C28H32O14	12131.8	3038.06	8340	93789.1	32612.1	32219.1	1.09267	0.156586	0.247565	0.148215	-2.75424	down
MWS20155	Rosmarinic acid	Phenolic acids	Phenolic acids	C18H16O8	13340	50218.1	35005	304635	122943	143980	1.10358	0.106223	0.198236	0.172446	-2.53578	down
MWS20156	Rosmarinic acid methyl ester	Phenolic acids	Phenolic acids	C19H18O8	79203.3	67469.6	113135	1.38278e+06	532282	502793	1.18787	0.12988	0.222271	0.107454	-3.21821	down
MWSHY0025	Sagittatoside A*	Flavonoids	Flavonols	C33H40O15	44658	57592.2	231818	2510.51	12299.4	3342.84	1.12144	0.222844	0.308401	18.4031	4.20188	up
Jmzn003343	Saikolignanoside A	Lignans and Coumarins	Lignans	C26H34O11	345005	147784	326670	667458	830005	483468	1.03926	0.0394483	0.118893	0.413673	-1.27344	down
Lmlp001883	Scopolamine	Alkaloids	Tropan alkaloids	C17H21NO4	8340	14197.1	12738.2	31670	32687.1	23911.5	1.15917	0.00913233	0.0697787	0.399637	-1.32324	down
Qaxp004688	Scrophuloside A	Phenolic acids	Phenolic acids	C24H26O10	5463980	2.70654e+06	6821145	96670	171670	253340	1.21743	0.0574057	0.142856	28.7373	4.84485	up
Sakn005756	Scroside B	Phenolic acids	Phenolic acids	C31H40O16	349244	568236	435874	1.64219e+07	2.26691e+07	3.38047e+07	1.24241	0.0425442	0.123933	0.0185656	-5.75122	down
Hahn000943	Scroside D*	Phenolic acids	Phenolic acids	C20H30O13	153538	234918	171308	576437	962757	520869	1.17807	0.0651143	0.153252	0.271722	-1.8798	down
Sakn005077	Scroside E*	Phenolic acids	Phenolic acids	C30H38O16	489688	412568	347311	1.4985e+06	3.37972e+06	2.94131e+06	1.19852	0.0604966	0.146843	0.159801	-2.64565	down
Lmdp006732	Scutellarein-4'-methyl ether (5,6,7-Trihydroxy-4'-methoxyflavone)*	Flavonoids	Flavones	C16H12O6	214055	162269	243109	19128.5	1010.86	6769.16	1.13277	0.0109857	0.0738424	23.0199	4.52481	up
MWSHY0035	Scutellarein-7-O-glucuronide (Scutellarin)*	Flavonoids	Flavones	C21H18O12	14090125	1.22598e+07	1.78081e+07	580348	85955.7	253146	1.20804	0.0120797	0.0744687	48.0266	5.58576	up
Zmzp004111	Selagin	Flavonoids	Flavones	C16H12O7	3.69269e+06	2.98587e+06	3.60489e+06	30005	6553.57	84407.9	1.19791	0.00396162	0.048845	85.0108	6.40957	up
pmp000253	Senkyunolide H	Others	Lactones	C12H16O4	68340	83340	142626	1.12193e+06	1.89434e+06	1335005	1.23046	0.0268354	0.0969627	0.0676368	-3.88605	down
pmp000252	Senkyunolide I	Others	Lactones	C12H16O4	144924	95005	219710	1.41655e+06	1.84253e+06	2.86586e+06	1.2194	0.0472455	0.128153	0.0750438	-3.73612	down
pmn001459	Sibiricose A6	Phenolic acids	Phenolic acids	C23H32O15	64310.9	99528.2	143110	22012.7	25640.2	30062.5	1.17129	0.0771274	0.167792	3.94965	1.98172	up
Lmbp002309	Sinapaldehyde-4-O-Glucoside	Phenolic acids	Phenolic acids	C17H22O9	374593	341425	140043	11376.4	36078.2	11670	1.18107	0.0666649	0.154498	14.4789	3.85588	up
pme3443	Sinapinaldehyde	Phenolic acids	Phenolic acids	C11H12O4	16031.3	6863.39	1526.66	334699	234293	447865	1.18006	0.0325416	0.106443	0.0240165	-5.37983	down
Lmhn002573	Sinapoylglucuronic acid	Phenolic acids	Phenolic acids	C17H20O11	772719	653558	1.31465e+06	49403	23080.4	60505.7	1.2174	0.0502503	0.13101	20.6101	4.36528	up
Lhqp101805	Skimmin (7-Hydroxycoumarin-7-O-glucoside)	Lignans and Coumarins	Coumarins	C15H16O8	519735	752586	829036	1.03223e+07	1.39909e+07	1.62613e+07	1.24236	0.0174897	0.0821486	0.0517901	-4.27118	down
Hmln002597	Sodium ferulate	Phenolic acids	Phenolic acids	C10H9NaO4	27190.3	22237.2	29264.9	1.18469e+06	539121	268681	1.20485	0.143395	0.236245	0.0394944	-4.66221	down
MWSslk002	Sophoricoside*	Flavonoids	Isoflavones	C21H20O10	9.23005e+06	1.45071e+07	1.32335e+07	153158	51828.8	203800	1.23074	0.0165342	0.0811935	90.44	6.49889	up
Qasp005238	Strictamine	Alkaloids	Alkaloids	C20H22N2O2	50911.3	87054.8	80013.9	497699	431610	381988	1.22764	0.00457643	0.051057	0.166232	-2.58873	down
pmp000233	Swertiajaponin	Flavonoids	Flavones	C22H22O11	49810.7	61287.7	29318.6	11430.2	9987.14	2438.87	1.0951	0.0438165	0.12577	5.88597	2.55728	up
MWSHY0042	Syringaldehyde; 4-Hydroxy-3,5-Dimethoxybenzaldehyde	Others	Aldehyde compounds	C9H10O4	12790.1	9854.82	10184.2	91479	50005	42091	1.20004	0.0811411	0.17344	0.178832	-2.48332	down
MWS20152	Syringaresinol	Lignans and Coumarins	Lignans	C22H26O8	2101.68	1293.03	1682.1	86209.6	28579.3	60907.6	1.2276	0.076253	0.166803	0.0288953	-5.11302	down
MWSHC2047	Syringaresinol-4'-O-glucoside; Acanthoside B*	Lignans and Coumarins	Lignans	C28H36O13	496987	465992	209151	1.72262e+07	2.12543e+07	1.27133e+07	1.2343	0.0210744	0.0889715	0.022896	-5.44876	down
Cmqn003939	Syringaresinol-4,4'-O-bis-β-D-glucoside; Liriodendrin	Lignans and Coumarins	Lignans	C34H46O18	16812.2	13096.6	9742.45	55005	32337.8	24495.3	1.08676	0.112939	0.204915	0.354542	-1.49597	down
HJAP126	Syringetin-3-O-rutinoside-7-O-glucoside	Flavonoids	Flavonols	C35H44O22	8816.06	6028.15	8439.97	22655.3	19677.9	19707.9	1.21443	0.00065381	0.0228834	0.375303	-1.41387	down
HJAP006	Syringetin-7-O-glucoside*	Flavonoids	Flavonols	C23H24O13	344436	135433	312443	36497.6	15176.1	44694.9	1.15316	0.0678106	0.155004	8.22169	3.03944	up
pmb0824	Syringic acid-4-O-(6''-feruloyl)glucoside	Phenolic acids	Phenolic acids	C25H28O13	324508	307628	248463	20951.2	79000	86670	1.10141	0.00180322	0.0362315	4.71865	2.23837	up
mws0011	Syringin	Phenolic acids	Phenolic acids	C17H24O9	56938.3	14400.8	17229.3	832030	709653	564987	1.21066	0.0110104	0.0738424	0.0420419	-4.57203	down
Zmhp005139	Tamarixetin-3-O-(6''-malonyl)glucoside*	Flavonoids	Flavonols	C25H24O15	1.22732e+06	1.65282e+06	1.07698e+06	3936.91	3920.08	92356.7	1.14384	0.0153842	0.0796852	39.4867	5.3033	up
HJN051	Tamarixetin-3-O-rutinoside	Flavonoids	Flavonols	C28H32O16	357924	102299	286829	3858.9	3340	22709.1	1.15442	0.0872904	0.17714	24.9784	4.64261	up
MWSslk013	Tectoridin*	Flavonoids	Isoflavones	C22H22O11	4.47803e+07	3.54518e+07	5.61572e+07	2.83414e+06	468308	9.99286e+06	1.06745	0.00969469	0.0710918	10.2585	3.35874	up
pmn001702	Tetahydroxyflavone-7-O-glucuronide*	Flavonoids	Flavones	C21H18O12	7.78313e+06	7.06824e+06	5.07312e+06	220384	20630.3	159712	1.18239	0.0147892	0.0796852	49.721	5.63578	up
Zmxp004722	Thunberginol G 3'-Glucoside*	Lignans and Coumarins	Coumarins	C21H22O10	742388	801921	508943	87867.9	26902	18640.5	1.19039	0.014786	0.0796852	15.3905	3.94397	up
Yarn005295	Tortoside A*	Lignans and Coumarins	Lignans	C28H36O13	400155	481422	271574	1.4872e+07	1.48513e+07	2.18235e+07	1.24401	0.0184985	0.0839785	0.0223709	-5.48223	down
Yarn004381	Tortoside B	Lignans and Coumarins	Lignans	C28H38O13	694860	305350	261310	1.17256e+06	1.39754e+06	969864	1.08474	0.015155	0.0796852	0.356365	-1.48857	down
MWSprf094	Tracheloside*	Lignans and Coumarins	Lignans	C27H34O12	246670	268732	170764	2.37863e+06	1.08792e+06	1353340	1.20318	0.0719671	0.160999	0.142361	-2.81237	down
pmb0751	Trans-5-O-(p-Coumaroyl)shikimate	Phenolic acids	Phenolic acids	C16H16O7	706670	717640	715907	231670	266670	358340	1.2072	0.00732798	0.0623181	2.49827	1.32093	up
MWS0434	Trans-dehydrorosinone	Others	Ketone compounds	C19H28O2	51613	52664	74891.1	3499.55	1214.99	17683.3	1.07367	0.00685114	0.0607165	7.99933	2.99988	up
Wayn004603	Tricetin 3'-glucuronide*	Flavonoids	Flavones	C21H18O13	6.66731e+06	3.54637e+06	3.80669e+06	75582.7	1670	25355.1	1.16208	0.0433773	0.125171	136.641	7.09424	up
pmb0716	Tricin-4'-O-glucoside-7-O-glucoside*	Flavonoids	Flavones	C29H34O17	23563.8	17519	22385.8	181887	226996	270516	1.24391	0.0148006	0.0796852	0.0934188	-3.42014	down
Zmxp005470	Tricin-7-O-(6''-O-malonyl)glucoside*	Flavonoids	Flavones	C26H26O15	3.02565e+07	1.96816e+07	2.3853e+07	37889.4	38695.2	65345.3	1.24941	0.0153314	0.0796852	519.912	9.02212	up
pmb3045	Tricin-7-O-Glucuronide	Flavonoids	Flavones	C23H22O13	58872.8	36078.2	76291.1	19866.3	12346.2	10308	1.1501	0.0588405	0.143788	4.02729	2.00981	up
Hmgp002564	Tricin-7-O-glucuronyl(2→1)glucuronide	Flavonoids	Flavones	C29H30O19	44334.2	45675.2	45005	19970.2	17007.6	18050.7	1.24585	0.00017632	0.014716	2.45354	1.29486	up
mws0028	Vanillic acid	Phenolic acids	Phenolic acids	C8H8O4	2.56298e+07	7.61878e+07	6.57915e+07	6.00453e+06	1.83504e+06	4.90703e+06	1.16856	0.0778388	0.168237	13.1493	3.71692	up
mws0458	Vanillin; 4-Hydroxy-3-Methoxybenzaldehyde*	Others	Aldehyde compounds	C8H8O3	25005	40254.2	45005	3.52116e+06	448926	1.44042e+06	1.18425	0.190243	0.275954	0.0203796	-5.61673	down
Hmgn001278	Verbasoside	Phenolic acids	Phenolic acids	C20H30O12	3340	2031.11	1341.35	47792.4	31412.6	17140.8	1.19823	0.0771075	0.167792	0.0696704	-3.84331	down
Lhpp101819	Verminoside	Terpenoids	Monoterpenoids	C24H28O13	1451670	748340	1383340	5311905	4682715	4594070	1.20174	0.000323081	0.0184421	0.245625	-2.02547	down
Hahn002732	Veronicoside	Terpenoids	Monoterpenoids	C22H26O11	375838	50258.5	67140.9	1.12219e+06	1.33287e+06	888540	1.0972	0.00517286	0.0529486	0.147517	-2.76105	down
Yhjp010205	Virgatic acid	Terpenoids	Triterpene	C30H46O4	125194	188247	93975.3	958211	606804	433063	1.16471	0.0710882	0.160125	0.203904	-2.29404	down
Zajp002650	Vitexin-7-O-glucoside	Flavonoids	Flavones	C27H30O15	67095.6	82324.8	95720.4	9390.08	26542.7	11670	1.1688	0.00442374	0.051057	5.14972	2.36449	up
Cmyp002064	Yuanhuanin*	Flavonoids	Flavones	C22H22O11	4.43118e+07	3.64245e+07	6.4058e+07	1.68411e+06	481002	1.00786e+07	1.08649	0.0223412	0.0894886	11.826	3.56389	up
Lcdn000147	codonopilodiynoside H	Others	Others	C20H28O8	302996	504373	539272	155304	43743.8	88957.8	1.12023	0.0262873	0.0960631	4.67574	2.2252	up
Lcgn000234	davidioside C	Phenolic acids	Phenolic acids	C15H16O9	3.084e+06	2.65902e+06	4.01868e+06	599854	350287	493134	1.22534	0.0177775	0.0825233	6.76357	2.75779	up
Lskp211385	dihydrosesamin*	Lignans and Coumarins	Lignans	C20H20O6	13613.6	4291.41	5005	1.64037e+06	802860	4.22265e+06	1.22477	0.164346	0.255309	0.00343691	-8.18467	down
Lskp211249	epieudesmin	Lignans and Coumarins	Lignans	C22H26O6	266844	362250	561670	2.04834e+06	1.4293e+06	2.03435e+06	1.19698	0.0101329	0.0713125	0.216031	-2.21069	down
Jmyn002224	glucoacetosyringone	Phenolic acids	Phenolic acids	C16H22O9	1.6594e+07	1.45434e+07	8.03188e+06	293884	141086	60005.7	1.22314	0.0377434	0.115357	79.1337	6.30622	up
Lcsn000193	isatioxyneolignoside E	Lignans and Coumarins	Lignans	C28H38O14	149405	106596	86668.5	1.15283e+06	494481	382535	1.14623	0.143314	0.236245	0.168815	-2.56648	down
Hahn002326	kurroaoside B	Others	Others	C36H48O21	18952.8	64199	15005	222135	570562	194976	1.13037	0.131469	0.22393	0.0993819	-3.33087	down
Hahn002259	kurroaoside C	Others	Others	C37H50O21	40685.7	30961.4	57056.9	858258	919462	1.14288e+06	1.24441	0.0081457	0.0664518	0.0440676	-4.50414	down
Wmmp000110	mudanoside A	Phenolic acids	Phenolic acids	C14H18O9	1.42761e+06	2.0088e+06	2.18824e+06	2.87275e+06	4.95693e+06	4.58199e+06	1.09913	0.0584784	0.143788	0.453175	-1.14186	down
Zmhn002301	p-Coumaric acid-4-O-glucoside	Phenolic acids	Phenolic acids	C15H18O8	264002	246670	331670	182186	83097.7	61573.8	1.05368	0.0235531	0.092591	2.57709	1.36574	up
Lmhp005784	p-Coumaroylferuloylcadaverine	Alkaloids	Phenolamine	C24H28N2O5	38149.8	16692.5	27669.4	57727.5	150171	342855	1.04535	0.203647	0.290733	0.149816	-2.73874	down
Lmhn002926	p-Coumaroylmalic acid	Phenolic acids	Phenolic acids	C13H12O7	493880	685766	269915	11670	8340	56881.1	1.16346	0.0602936	0.146678	18.8521	4.23666	up
Wdhp006295	p-Coumaroyltyramine*	Alkaloids	Phenolamine	C17H17NO3	366478	534604	603401	50005	32978.7	39047.8	1.23768	0.022079	0.0894886	12.3286	3.62394	up
Ymjm000152	p-Hydroxypheny-β-D-allopyranoside	Phenolic acids	Phenolic acids	C12H16O7	12889.5	18515.3	27852.3	50360	43044.2	99613.3	1.08331	0.121547	0.213395	0.307004	-1.70367	down
Ymjm000146	p-Hydroxyphenyl 6-O-(E)-caffeoyl-β-D-glucopyranoside	Phenolic acids	Phenolic acids	C21H22O10	271819	299307	255547	8340	31546.9	31840.1	1.1848	0.000256058	0.017364	11.5253	3.52673	up
Haxp007330	p-Methoxycinnamic acida	Others	Others	C10H10O3	146897	214241	217863	1719.83	1433.86	5138.57	1.23026	0.0142087	0.0796852	69.8244	6.12566	up
Lckn000316	picfeltarraegenin I	Phenolic acids	Phenolic acids	C30H44O5	2719.72	540.618	1947.24	83639.8	55122.4	70721.3	1.2141	0.0139284	0.0796852	0.0248591	-5.33008	down
Lckn000308	picfeoside A	Phenolic acids	Phenolic acids	C37H46O18	12698.6	18384.6	46014.9	189091	166289	300910	1.17628	0.0369063	0.113117	0.117476	-3.08957	down
Hahn000897	picrorhizin	Others	Others	C20H28O14	97748.6	87834.8	109597	1.65159e+06	3.54297e+06	5.15877e+06	1.22966	0.0804917	0.173075	0.0285106	-5.13236	down
Hahn000968	picroroside B	Others	Others	C32H36O15	4.77437e+06	6.73511e+06	7.67832e+06	2.58948e+07	3.01072e+07	3.30561e+07	1.22812	0.00318416	0.0436901	0.215452	-2.21456	down
Sacn004532	plantainoside B	Phenolic acids	Phenolic acids	C23H26O11	1776670	920005	2.91619e+06	13340	11670	13340	1.23925	0.0846967	0.175488	146.359	7.19337	up
Sacn005211	plantainoside E	Phenolic acids	Phenolic acids	C30H38O16	696514	495602	350101	8.99076e+06	1.78756e+07	1.94203e+07	1.23091	0.0442226	0.126197	0.0333188	-4.90752	down
Zmcp102703	saikolignanoside D*	Lignans and Coumarins	Lignans	C26H32O11	408646	549277	447663	5.85346e+06	2.46779e+06	3.05285e+06	1.20843	0.0860273	0.176447	0.123578	-3.01651	down
Hahn002673	scrophenoside B	Others	Others	C23H24O9	646711	1453340	1390005	27257.4	58048.1	302139	1.08559	0.0457361	0.128153	9.00788	3.17119	up
Hahn002722	scrophuloside B	Phenolic acids	Phenolic acids	C24H26O10	165156	58461.9	57835.6	16670	22545.5	21403	1.11646	0.174793	0.263769	4.64304	2.21507	up
Hahn002359	scroside H	Others	Others	C37H50O20	9484.93	18507	38684.8	447749	307452	483064	1.20807	0.0163761	0.0811935	0.0538469	-4.21499	down
Hahn002315	syringaresinol-4-O-β-D-glucopyranoside*	Lignans and Coumarins	Lignans	C28H36O13	408381	321263	331270	1.37574e+07	1.85428e+07	1.2284e+07	1.24891	0.0165215	0.0811935	0.0237957	-5.39316	down
Lmbn002648	α-Hydroxycinnamic Acid*	Phenolic acids	Phenolic acids	C9H8O3	1.51338e+06	2.96548e+06	1.70712e+06	177257	115675	74553.4	1.2226	0.0503513	0.13101	16.8333	4.07324	up
Hmln002996	β-Hydroxyacteoside	Phenolic acids	Phenolic acids	C29H36O16	55589.3	46402.4	63097.7	8257.42	12138.5	12379.5	1.22785	0.00802091	0.0659294	5.03699	2.33256	up
Lsjp211206	β-ionone	Terpenoids	Monoterpenoids	C13H20O	1.74312e+06	2.25585e+06	2.39585e+06	1.35541e+06	1.11726e+06	700854	1.07352	0.017642	0.0825068	2.01505	1.01082	up
Zbln004695	β-methoxy-Forsythiaside C	Phenolic acids	Phenolic acids	C30H38O16	466750	530349	337745	9.78815e+06	1.29262e+07	1.84841e+07	1.24085	0.0346592	0.110501	0.0324003	-4.94785	down
pmb0128	δ-Tridecalactone	Others	Lactones	C13H24O2	53065.8	79523.4	103506	26051.5	9384.79	5877.19	1.11789	0.031911	0.105342	5.71472	2.51468	up

## Sheet: Supplementary Table 4-2
Supplementary Table 4-1 The classification, fold change, and VIP information of DAMs identified between S and L
Index	Compounds	Class I	Class II	Formula	Stem1	Stem2	Stem3	Leaf1	Leaf2	Leaf3	VIP	P-value	FDR	Fold_Change	Log2FC	Type
Wdhp006324	(2e)-3-(4-hydroxyphenyl)-n-[2-(4-hydroxyphenyl)ethyl]prop-2-enimidic acid*	Alkaloids	Isoquinoline alkaloids	C17H17NO3	1.33181e+06	1.96499e+06	1.617e+06	331251	516960	551829	1.71218	0.0145705	0.615196	3.50975	1.81137	up
Zmyp004317	(3,4,5-trihydroxytetrahydro-2H-pyran-2-yl)methyl (E)-3-(4-hydroxy-3-methoxyphenyl)acrylate	Phenolic acids	Phenolic acids	C16H18O8	6.75745e+06	4.05537e+06	9.01717e+06	208340	360163	1.34337e+06	1.64104	0.0460785	0.643282	10.372	3.37462	up
Wbwp006397	(3r,4r)-3-(2h-1,3-benzodioxol-5-ylmethyl)-4-[(4-hydroxy-3-methoxyphenyl)methyl]oxolan-2-one*	Lignans and Coumarins	Lignans	C20H20O6	1.11108e+06	171242	2.30137e+06	10484.9	12113.4	3279.21	1.70503	0.194221	0.643282	138.486	7.1136	up
Cmsp004305	(7S,8R-Threo-3',4,9'-trihydroxy-3-methoxy-4',7-epoxy-neolignan-9-O-rhamnoside	Lignans and Coumarins	Lignans	C25H32O10	1615005	1.44661e+06	1205005	318694	766954	966683	1.38199	0.0399201	0.643282	2.07892	1.05583	up
Lmsn005253	1,2-Di-O-galloyl-3-O-Cinnamoyl-β-D-glucose	Phenolic acids	Phenolic acids	C29H26O15	75586.7	20331.5	9699.63	85701.7	145999	49281.4	1.1879	0.175407	0.643282	0.375888	-1.41162	down
Wbtp004927	1,3,6-trihydroxy-7-methoxy-2-{[(2s,3r,4s,5s,6r)-3,4,5-trihydroxy-6-(hydroxymethyl)oxan-2-yl]oxy}xanthen-9-one	Flavonoids	Other Flavonoids	C20H20O12	1.17493e+06	1.45626e+06	2.85592e+06	120224	350566	244375	1.67583	0.0899366	0.643282	7.67251	2.9397	up
Lmqn005179	1,4,8-Trihydroxynaphthalene-1-O-[6'-O-(3''-methoxy-5''-hydryoxybenzoyl)]glucoside	Quinones	Quinones	C24H24O11	58340	67605.4	36158.6	20848.9	29635.9	19416.5	1.57105	0.0683722	0.643282	2.31904	1.21353	up
Zbjp002681	1,7-bis(4-hydroxy-3-methoxyphenyl)hept-1-ene-3-ol	Phenolic acids	Phenolic acids	C21H26O5	684938	179973	797727	56351.9	120899	71120.9	1.58391	0.129685	0.643282	6.69415	2.7429	up
Lhmp110108	1-((Pentanoyl)phloroglucinyl]-β-D-glucopyranoside	Others	Others	C17H24O9	43101.8	30219.7	85757.1	24905.1	22893.4	25305.7	1.35867	0.229651	0.646423	2.17605	1.12171	up
Zbfn002690	1-(4-Hydroxybenzoyl)Glucose; 25545-07-7	Phenolic acids	Phenolic acids	C13H16O8	29382.9	96337.9	47444.3	14331.6	23888.5	27739	1.29978	0.212508	0.643282	2.62534	1.3925	up
Zbfn004509	1-O-(3-Hydroxy-4-acetylpyroxy)-2-O-caffeoyl-glucoside	Phenolic acids	Phenolic acids	C24H26O11	3.46692e+06	3.466e+06	8.32257e+06	963136	818573	2.13726e+06	1.53501	0.137271	0.643282	3.89274	1.96078	up
Lmsn003953	1-O-Caffeoyl-3,4-di-O-galloyl-β-D-glucose*	Phenolic acids	Phenolic acids	C29H26O17	13988.3	10105	28424.9	14215.1	5913.78	4104.86	1.18528	0.232355	0.646423	2.16715	1.1158	up
Lmsn004674	1-O-Cinnamoyl-β-D-glucose	Phenolic acids	Phenolic acids	C15H18O7	883677	875247	2.66068e+06	229817	450087	700585	1.35821	0.226313	0.646423	3.20148	1.67874	up
Lmsn003318	1-O-Feruloyl-β-D-glucose*	Phenolic acids	Phenolic acids	C16H20O9	813944	1.67464e+06	1.13243e+07	167897	186769	862406	1.33398	0.33875	0.693479	11.3493	3.50453	up
Wafp002988	1-O-Feruloyllysine	Alkaloids	Phenolamine	C16H22N2O5	12747.6	33609	30579.8	5421.42	10005	8768.91	1.48742	0.108342	0.643282	3.1798	1.66894	up
Lmsn002247	1-O-Salicyloyl-β-D-glucose*	Phenolic acids	Phenolic acids	C13H16O8	236975	406931	230246	874017	553139	345026	1.3159	0.181954	0.643282	0.493263	-1.01957	down
Lmsn003111	1-O-p-Coumaroyl-β-D-glucose*	Phenolic acids	Phenolic acids	C15H18O8	2.2931e+06	1.01125e+07	3.19761e+07	1.72714e+06	2.12684e+06	4.01762e+06	1.11308	0.3039	0.674298	5.6382	2.49523	up
Lmyp007581	2''-O-rhamnosyl-icariside II	Flavonoids	Flavonols	C33H40O14	45161.7	3374.61	44043.4	43630.9	276406	189856	1.19401	0.172815	0.643282	0.181567	-2.46143	down
pmn001407	2,3,16,21-Tetrahydroxyolean-12-en-28-oic acid (Platycogenic acid C)	Terpenoids	Triterpene	C30H48O6	1.52068e+06	2.32622e+06	2.50961e+06	705261	870925	1.59792e+06	1.39266	0.0611411	0.643282	2.00262	1.00189	up
Xmgp006913	2,4,2',4'-tetrahydroxy-3'-prenylchalcone	Flavonoids	Chalcones	C20H20O5	6.41421e+06	1.3795e+06	9.58543e+06	17977.4	192376	283156	1.59632	0.142469	0.643282	35.2154	5.13813	up
Lakn000379	2,5-Dihydroxyphenylacetate ethyl triglucoside	Phenolic acids	Phenolic acids	C28H42O18	61568.5	11983.4	551741	5774.58	3982.05	7147.46	1.38792	0.360193	0.698476	36.9906	5.20909	up
Wmhp000055	2,5-Dimethoxybenzoquinone*	Quinones	Quinones	C8H8O4	2.06724e+07	1.56468e+07	4.52608e+07	9.84681e+06	1.07206e+07	1.42944e+07	1.36089	0.229024	0.646423	2.3401	1.22657	up
Zmsp001834	2,6-Dimethoxy-1,4-benzoquinone*	Quinones	Quinones	C8H8O4	2.01268e+07	1.51585e+07	3.78864e+07	1.11805e+07	1.03068e+07	1.28583e+07	1.41442	0.200245	0.643282	2.13046	1.09116	up
Lmtn003441	2-Acetyl-3-hydroxyphenyl-1-O-glucoside	Phenolic acids	Phenolic acids	C15H20O7	426505	252709	754929	3713.97	8089.77	2778.55	1.77789	0.0846968	0.643282	98.3483	6.61983	up
HJN106	2-Carboxy-3-hydroxy-A(1)-norlupan-20(29)-en-28-oic acid (Ceanothic acid)	Terpenoids	Triterpene	C30H46O5	6293.7	39495.7	57449.1	5850.32	4767.43	14257.6	1.07389	0.220192	0.646423	4.15024	2.05319	up
Zbfn005497	2-Feruloyl-6-caffeoyl glucoside	Phenolic acids	Phenolic acids	C25H26O12	90824.3	308675	615278	16670	11356.1	46670	1.55726	0.174949	0.643282	13.5854	3.76399	up
Hmsn002948	2-Hydroxyphenol-1-O-glucosyl(6→1)rhamnoside	Phenolic acids	Phenolic acids	C18H26O11	26670	31384.3	160741	11670	21150.5	10005	1.33222	0.313204	0.681057	5.10899	2.35304	up
Wcgp003250	2-Methyl-3-hydroxyindan-1-one	Others	Others	C10H10O2	7.17707e+06	1.6353e+06	8.80539e+06	1.05309e+06	743027	884349	1.54353	0.148495	0.643282	6.57265	2.71647	up
Wafn001957	2-O-Caffeoylglucaric Acid	Phenolic acids	Phenolic acids	C15H16O11	6042.7	9573.17	1688.7	4608.26	65005	16965.9	1.04628	0.33632	0.693479	0.19987	-2.32287	down
Zbfn004397	2-O-caffeoyl-5-O-(3-hydroxy-4-phenoxy)-6-acetylglucose	Phenolic acids	Phenolic acids	C24H26O12	54561.8	89697.3	897142	8351.56	5551.55	19416.5	1.49799	0.346466	0.693998	31.2549	4.96601	up
Lmyp003387	2-Oxo-3,4-dihydro-1H-quinoline-3-carboxylic acid	Alkaloids	Quinoline alkaloids	C10H9NO3	45685.9	35820.8	15005	115977	132233	126169	1.63096	0.00274595	0.468534	0.257791	-1.95573	down
pmn001700	24,30-Dihydroxy-12(13)-ene-lupeol*	Terpenoids	Triterpene	C30H48O3	655556	2.1146e+06	1.18601e+06	139812	286529	377284	1.53832	0.129209	0.643282	4.92289	2.29951	up
pmp000444	27,28-Dicarboxyl ursolic acid	Terpenoids	Triterpene	C30H46O5	29020	149020	56073	20699.9	22912.5	29916.9	1.20593	0.278299	0.65651	3.18394	1.67081	up
Wabn003563	3'-O-Beta-D-Glucopyranosyl plumbagic acid	Phenolic acids	Phenolic acids	C17H22O10	173278	131126	50165.3	223526	534328	225028	1.32811	0.170592	0.643282	0.360744	-1.47095	down
Lmdn006811	3,24-Dihydroxyolean-12-en-22-one (Soyasapogenol E)*	Terpenoids	Triterpene	C30H48O3	575159	2.28383e+06	1.17385e+06	158479	104457	495862	1.44155	0.154642	0.643282	5.31477	2.41001	up
Wdtp003420	3,4,5-Trihydroxy-6-[[3-(4-methoxyphenyl)oxiran-2-yl]methoxy]oxane-2-carboxylic acid	Phenolic acids	Phenolic acids	C16H20O9	795005	385005	2015005	316670	256670	485005	1.22093	0.281898	0.65651	3.01888	1.59401	up
Lahp003986	3,4-Dihydro-4-(4'-hydroxyphenyl)-5,7-dihydroxycoumarin glucoside	Lignans and Coumarins	Coumarins	C21H22O10	1.54545e+06	881838	1.52734e+07	624094	583648	629193	1.19361	0.376656	0.713213	9.63601	3.26844	up
pmb2620	3,4-Dimethoxycinnamic acid	Phenolic acids	Phenolic acids	C11H12O4	11535.2	9196.15	38469.5	1728.37	1701.78	7165.1	1.44894	0.223687	0.646423	5.58749	2.4822	up
Wmyn000213	3,4-di-hydroxyphenethyol alcohol 4-O-β-D-(6'-O-galloyol)-glucopyranoside	Phenolic acids	Phenolic acids	C21H24O12	56023.4	45349.3	102840	22983.6	16342.4	60717.7	1.1866	0.200404	0.643282	2.04124	1.02945	up
Jmwn002752	3,4-dihydroxyphenethoxy-8-O-β-D-[6-O-(4-O-β-D-glucopyranosyl)-feruloyl]glucopyranoside	Phenolic acids	Phenolic acids	C30H38O16	9141.63	3010.31	10596.4	1736.47	5005	3010.72	1.17388	0.194905	0.643282	2.33264	1.22196	up
Zbqn006065	3,5,7,2'-Tetrahydroxyflavone; Datiscetin*	Flavonoids	Flavones	C15H10O6	186303	148186	204364	142971	616632	422363	1.01414	0.258247	0.651988	0.455895	-1.13323	down
Lmsn004970	3,6-Di-O-caffeoyl glucose*	Phenolic acids	Phenolic acids	C24H24O12	121959	102559	210248	27593.8	44750.4	76346.3	1.51239	0.0859523	0.643282	2.92397	1.54793	up
MWS3046	3-(3-Hydroxyphenyl)-3-hydroxypropanoic acid	Phenolic acids	Phenolic acids	C9H10O4	114560	85541.5	33340	10371.5	17801.2	65213	1.14897	0.193456	0.643282	2.49976	1.32179	up
mws0346	3-(3-Hydroxyphenyl)-propionic acid	Phenolic acids	Phenolic acids	C9H10O3	20005	11371.7	28744.4	1670	9488.6	6826.96	1.37962	0.090075	0.643282	3.34274	1.74103	up
HJN110	3-Hydroxylup-20(29)-en-28-oic acid (Betulinic acid)*	Terpenoids	Triterpene	C30H48O3	591558	2.48119e+06	1.12406e+06	129410	245434	391528	1.48623	0.177057	0.643282	5.4762	2.45318	up
mws1174	3-O-Acetylpinobanksin	Flavonoids	Flavanonols	C17H14O6	9183.86	11142.3	22306.2	64087.5	20196.6	43144.9	1.4106	0.145678	0.643282	0.334558	-1.57967	down
Zmhn003297	3-O-Digalloyl quinic acid	Phenolic acids	Phenolic acids	C21H20O14	10463.2	21670	51557.4	3344.68	6028.02	6688.68	1.47842	0.20673	0.643282	5.21068	2.38147	up
pmb2833	3-O-Feruloylquinic acid-O-glucoside	Phenolic acids	Phenolic acids	C23H30O14	20424.5	23872.5	8362.07	56777.5	34166	18918.8	1.13791	0.218758	0.646423	0.479319	-1.06094	down
Lhmp122024	3-O-caffeioyl p-coumarinoyl quinic acid	Others	Others	C25H24O11	10005	17812.2	22562.3	59016.5	61953.1	70601.2	1.71063	0.000746426	0.404936	0.262981	-1.92697	down
Lmzn106829	3-Oxolup-20(29)-en-28-oic acid (Betulonic acid)*	Terpenoids	Triterpene	C30H46O3	172203	151052	99114.6	76773.9	19750.2	61400.4	1.38283	0.0357679	0.643282	2.6745	1.41927	up
MWS4301	3-hydroxyphenylacetic acid*	Phenolic acids	Phenolic acids	C8H8O3	22189.5	24301.9	15796.7	34296.9	56409.3	38928.3	1.58084	0.0647893	0.643282	0.480491	-1.05742	down
Lmjp101403	3ξ-(1ξ-Hydroxyethyl)-7-hydroxy-1-isobenzofuranone	Others	Others	C10H10O4	2.18581e+06	1.31381e+06	619550	1.196e+06	133340	492311	1.03298	0.244802	0.64939	2.26122	1.1771	up
Lmqn005782	4,5,8-Trihydroxy-α-tetralone	Quinones	Quinones	C10H10O4	75694	87096.6	119216	44394.5	31878.7	56289.4	1.56248	0.0420025	0.643282	2.12735	1.08906	up
MWSmce467	4-Allylcatechol	Phenolic acids	Phenolic acids	C9H10O2	14181.1	8989.05	41691.7	9828.49	1947.72	1173.51	1.37441	0.225467	0.646423	5.00874	2.32445	up
pmb2497	4-Hydroxy-3-methoxymandelate	Phenolic acids	Phenolic acids	C9H10O5	191865	146929	408248	134608	56409.3	64241.9	1.43206	0.171055	0.643282	2.9266	1.54922	up
MWSmce466	4-Hydroxyacetophenone	Others	Ketone compounds	C8H8O2	9.6483e+06	7.02196e+06	8.31893e+06	9.92821e+06	4.40224e+07	1.98919e+07	1.27389	0.248469	0.650738	0.338412	-1.56315	down
MWSmce370	4-Hydroxyphenylacetic acid*	Phenolic acids	Phenolic acids	C8H8O3	22189.5	24301.9	15796.7	34296.9	56409.3	38928.3	1.58084	0.0647893	0.643282	0.480491	-1.05742	down
Lmbn004847	4-Methoxyphenylpropionic acid	Phenolic acids	Phenolic acids	C10H12O3	116620	11670	123886	1670	4133.16	1014.72	1.62809	0.152638	0.643282	36.9875	5.20897	up
Zmhn003098	4-O-(6'-O-Glucosylcaffeoylglucosylferuloyl)-4-hydroxybenzyl alcohol	Phenolic acids	Phenolic acids	C38H42O18	12060	12048.2	19382.1	2855.71	8340	7413.15	1.40917	0.0562419	0.643282	2.33707	1.2247	up
Hmhn003518	4-O-β-D-glucopyranosylferulic acid*	Phenolic acids	Phenolic acids	C16H20O9	813944	1.67464e+06	1.13243e+07	167897	186769	862406	1.33398	0.33875	0.693479	11.3493	3.50453	up
MWSHC20105	4-ketopinoresinol	Lignans and Coumarins	Lignans	C20H20O7	56108.9	2651.36	85797.6	6285.08	1531.76	1516.36	1.27683	0.204638	0.643282	15.4886	3.95313	up
Hmpp002596	5'-Hydroxyhexahydrocurcumin	Phenolic acids	Phenolic acids	C21H26O7	43791.3	27278.5	12585	6670	21670	11670	1.0841	0.245789	0.64939	2.09085	1.06409	up
Lmmn002260	5'-Methoxyisolariciresinol-9'-O-glucoside	Lignans and Coumarins	Lignans	C27H36O12	145762	38340	135467	38016.3	16817.6	24633	1.46093	0.14022	0.643282	4.0214	2.0077	up
Lajp005898	5,8,3'-trihydroxy-6,7,4'-trimethoxyflavone-8-O-β-D-glucoside*	Flavonoids	Flavones	C24H26O13	71670	56670	213750	18340	16670	38340	1.4971	0.213559	0.643282	4.6638	2.22151	up
Haxp002393	5H,6H,7H,8H,9H-cyclohepta[c]pyridin-7-ol	Alkaloids	Alkaloids	C10H13NO	1.50187e+06	617247	580654	4.98312e+06	1.42732e+06	1.15627e+06	1.1307	0.317677	0.682129	0.356797	-1.48683	down
Lmjp005671	6,10-O-Diferuloylcatalpol	Terpenoids	Monoterpenoids	C35H38O16	131984	39208.8	10140.8	2922.42	1852.98	7013.44	1.48497	0.263716	0.651988	15.3818	3.94316	up
zjbp110804	6,7-dimethoxy-2-[2-(4'-hydroxy-3'-methoxyphenyl)ethyl]chromone*	Others	Chromone	C20H20O6	822537	135858	1.85999e+06	3859.07	6670	7096.78	1.72219	0.203503	0.643282	159.901	7.32103	up
zjbp110819	6,7-dimethoxy-2-[2-phenylethyl]chromone	Others	Chromone	C19H18O4	590280	99060.2	688727	39089.5	27483	43762.9	1.59499	0.146332	0.643282	12.4898	3.64268	up
Wbtn006721	6,8-dihydroxy-3-methyl-9-oxoxanthene-1-carboxylic acid*	Others	Ketone compounds	C15H10O6	137988	96770.8	145035	116995	419563	261914	1.09887	0.249262	0.650738	0.475652	-1.07202	down
Lhjp110329	6-Hydroxy-3-epi-oleanolic acid	Terpenoids	Triterpene	C30H48O4	7151.17	6896.06	23095.8	4869.12	3681.24	3861.59	1.36631	0.263425	0.651988	2.99252	1.58136	up
Ymjm000101	6-Hydroxy-3-oxooleana-11,13(18)-dien-28-oic acid	Terpenoids	Triterpene	C30H44O4	31041.6	31689.2	23012.7	55874	83978.3	46691.1	1.58346	0.0879351	0.643282	0.459644	-1.12141	down
pmp001312	6-Hydroxykaempferol-3,7,6-O-triglycoside	Flavonoids	Flavonols	C33H40O22	61750	6189.06	53262.3	8340	6670	1601.86	1.31723	0.179569	0.643282	7.29608	2.86712	up
Lmdn005216	6-O-(4-Methoxybenzoyl)Ajugol	Terpenoids	Monoterpenoids	C23H30O11	276140	1.21727e+06	616577	290962	257281	372731	1.03126	0.285577	0.65651	2.29104	1.196	up
Zmhn002334	6-O-Feruloyl-β-D-glucose	Phenolic acids	Phenolic acids	C16H20O9	155005	58865.3	300005	38929.3	47456.6	83340	1.24477	0.240691	0.648786	3.02768	1.59821	up
Lmdn004261	6-O-Feruloylajugol	Terpenoids	Monoterpenoids	C25H32O12	8627.39	12646.7	8922.65	6049.32	2449.89	5005	1.44786	0.0310697	0.643282	2.2361	1.16098	up
Lmfn003035	6-O-p-Coumaroyl-β-D-glucose*	Phenolic acids	Phenolic acids	C15H18O8	2.22067e+06	1.2252e+07	1.85196e+07	1.23653e+06	2.01878e+06	3.21887e+06	1.23062	0.20212	0.643282	5.09597	2.34936	up
Hahn002432	6-feruloylcatalpol*	Others	Others	C25H30O13	7.03973e+06	4.31975e+06	9686310	2.37542e+06	1.30424e+06	2651690	1.5949	0.0783144	0.643282	3.32406	1.73295	up
Hagn003556	7-Benzyloxy-5-hydroxy-3',4'-methylenedioxyflavonoid	Flavonoids	Flavones	C23H16O6	33243.2	60629.2	53008.3	31449.3	17808.2	12155.3	1.44328	0.0523888	0.643282	2.39169	1.25803	up
Hmmn003964	7-Deoxyloganic acid	Terpenoids	Monoterpenoids	C16H24O9	627884	588217	327359	1.81126e+06	1.30302e+06	931434	1.55687	0.0679921	0.643282	0.381505	-1.39023	down
pmp000638	8-Prenylkaempferol	Flavonoids	Flavonols	C20H18O6	90075.6	26458.8	120755	3161.7	7195.73	55101	1.24555	0.16738	0.643282	3.62504	1.858	up
pmp001288	Acacetin-7-O-rutinoside (Linarin)*	Flavonoids	Flavones	C28H32O14	63405.4	9857.79	25936	3795.31	4435.86	18117.7	1.23842	0.262017	0.651988	3.76483	1.91259	up
Lasp003707	Acropyrone	Phenolic acids	Phenolic acids	C11H12O5	122808	104588	146788	13311.5	69188.5	53096.7	1.38287	0.0212998	0.643282	2.75954	1.46443	up
Sayp006468	Acutissimalignan B*	Lignans and Coumarins	Lignans	C20H20O6	1.25992e+06	176625	2.48314e+06	6609.25	4284.02	2692.04	1.73459	0.189867	0.643282	288.524	8.17255	up
mws1078	Anthranilic Acid	Phenolic acids	Phenolic acids	C7H7NO2	92133.2	94487.4	77473.8	207961	424003	145689	1.49876	0.179015	0.643282	0.339605	-1.55807	down
mws1434	Apigenin-6-C-glucoside (Isovitexin)	Flavonoids	Flavones	C21H20O10	81670	63449.8	93340	11673.8	10702.5	9728.19	1.79443	0.0153069	0.615196	7.42761	2.8929	up
MWS20151	Apigenin; 4',5,7-Trihydroxyflavone*	Flavonoids	Flavones	C15H10O5	190301	101230	87099.1	288244	302611	234989	1.51899	0.0240272	0.643282	0.458477	-1.12508	down
MWSmce675	Arbutin	Phenolic acids	Phenolic acids	C12H16O7	10486.2	5007.09	8797.11	10823.6	15542.3	24876.7	1.31631	0.149794	0.643282	0.474027	-1.07696	down
MWSslk054	Baohuoside Ⅰ; Icariside II	Flavonoids	Flavonols	C27H30O10	49827.8	3480.43	38255.2	59501.6	237948	136048	1.23288	0.150703	0.643282	0.21122	-2.24318	down
Cmyp006964	Baohuoside Ⅶ*	Flavonoids	Flavonols	C33H40O15	15037	919.875	10499.3	32589.3	42898.1	248104	1.35363	0.293454	0.659208	0.0817579	-3.6125	down
mws2120	Brevifolin carboxylic acid	Phenolic acids	Phenolic acids	C13H8O8	2.49785e+07	2.60991e+07	5.07237e+07	9.73806e+06	1.01203e+07	8.31921e+06	1.68676	0.0993098	0.643282	3.61285	1.85314	up
HJN090	Butin-7-O-glucoside*	Flavonoids	Flavanones	C21H22O10	160601	83715.1	1.35265e+06	33340	117472	75005	1.10538	0.381641	0.716403	7.07196	2.82211	up
pme1841	Cadaverine	Alkaloids	Alkaloids	C5H14N2	106453	126799	207998	26903.4	37331	57816.7	1.63247	0.06549	0.643282	3.61529	1.85411	up
Wbwn006953	Cagayanone A	Lignans and Coumarins	Lignans	C20H18O5	261671	33254.6	470380	4750.07	5669.28	3945.72	1.66209	0.185835	0.643282	53.2754	5.7354	up
Hmcn002231	Campneoside Ⅰ*	Phenolic acids	Phenolic acids	C30H38O16	452313	738192	974202	213932	486780	329850	1.35263	0.112487	0.643282	2.10051	1.07074	up
Zmgp005070	Centaurein*	Flavonoids	Flavones	C24H26O13	61073.9	65015.9	272357	61670	31526.9	53340	1.07032	0.351695	0.697604	2.71909	1.44312	up
pmp000313	Cimifugin-7,4'-di-O-glucoside	Others	Chromone	C28H38O16	13340	21577	14946.9	22704.5	136981	40607.3	1.28818	0.292931	0.659208	0.248955	-2.00604	down
MWSmce446	Cimifugin-7-O-glucoside	Others	Chromone	C22H28O11	56670	107248	94482.3	297334	76670	283121	1.18799	0.199259	0.643282	0.393228	-1.34656	down
pmp001217	Cistanoside C	Phenolic acids	Phenolic acids	C30H38O15	63340	26670	130015	45931.9	18340	32607.2	1.0098	0.306103	0.676931	2.27113	1.18341	up
Haxp005132	Cistanoside D	Phenolic acids	Phenolic acids	C31H40O15	404147	192237	675186	58294	32897.5	107404	1.59445	0.121482	0.643282	6.40281	2.67871	up
Cmrp002584	Cistanoside I	Phenolic acids	Phenolic acids	C21H28O12	118018	65709.9	167186	66520.2	46297.6	45416	1.4295	0.15365	0.643282	2.21769	1.14906	up
Lmxn007578	Clerodenoside A; 2'',3''-Diacetylmartynoside	Phenolic acids	Phenolic acids	C35H44O17	191515	264535	348095	237650	979510	462181	1.00553	0.314286	0.682	0.478846	-1.06237	down
mws0093	Coniferyl alcohol	Phenolic acids	Phenolic acids	C10H12O3	402188	50327.2	494321	3340	5054.04	5132.71	1.70546	0.148181	0.643282	69.9973	6.12923	up
pmp001143	Curculigine	Phenolic acids	Phenolic acids	C23H28O12	409337	436479	426166	62769.9	195558	134145	1.60224	0.0138014	0.615196	3.24094	1.69641	up
Lmsp004450	Dehydrodiconiferyl alcohol	Lignans and Coumarins	Lignans	C20H22O6	1.18191e+06	245882	1.597e+06	25619	23515.8	10644	1.72302	0.131862	0.643282	50.5998	5.66106	up
Cmsp003083	Dehydrodiconiferyl alcohol-4-O-glucoside*	Lignans and Coumarins	Lignans	C26H32O11	6.55109e+06	1.44749e+06	3.27957e+06	385267	580116	363034	1.66468	0.156108	0.643282	8.48992	3.08575	up
Lmsp003655	Dehydrodiconiferyl alcohol-gamma'-O-glucoside*	Lignans and Coumarins	Lignans	C26H32O11	4.84395e+06	1.41878e+06	2.70157e+06	338969	436211	351025	1.71442	0.12025	0.643282	7.95975	2.99272	up
Sazp007580	Deoxypodophyllotoxin	Lignans and Coumarins	Lignans	C22H22O7	94115.1	34345.7	336111	6677.89	3167.11	2953.97	1.66579	0.244187	0.649369	36.2976	5.1818	up
Hmsp007050	Diacetoxy-[4]-gingerdiol	Phenolic acids	Phenolic acids	C19H28O6	128937	95785.4	63721.9	249455	321957	231808	1.64462	0.00946089	0.601744	0.35911	-1.4775	down
MWSslk252	Didymin (Isosakuranetin-7-O-rutinoside)	Flavonoids	Flavanones	C28H34O14	6413.41	7368.61	18011.4	15008.6	24486.5	27556.5	1.33342	0.0908331	0.643282	0.474163	-1.07654	down
pme2433	Diethanolamine	Alkaloids	Alkaloids	C4H11NO2	34259.1	45629.5	60723.5	213642	72841.1	71528.3	1.30628	0.262528	0.651988	0.392759	-1.34828	down
Lmyn003971	Dihydrodehydrodiconiferyl alcohol-4-O-glucoside*	Lignans and Coumarins	Lignans	C26H34O11	25255	28342.2	28422.2	80386.1	55048.9	31145.9	1.35818	0.185256	0.643282	0.49237	-1.02218	down
MWSHY0190	Diosmetin-7-O-rutinoside (Diosmin)*	Flavonoids	Flavones	C28H32O15	99411	24563	54727.7	12448.1	9709.45	18340	1.53838	0.166587	0.643282	4.41265	2.14165	up
Lmyn003131	Dioxindole-3-acetic acid	Alkaloids	Plumerane	C10H9NO4	52103.2	40005	22152.4	12720.7	4688.68	17396.4	1.43797	0.076386	0.643282	3.28281	1.71493	up
Wcdp009119	Elaidolinolenic acid	Phenolic acids	Phenolic acids	C18H30O2	810282	887938	1.64284e+06	223586	365326	541696	1.53294	0.0963449	0.643282	2.9551	1.56321	up
MWSHC20189	Epipinoresinol*	Lignans and Coumarins	Lignans	C20H22O6	1.41449e+06	235117	1.50143e+06	132039	256911	144419	1.42685	0.16495	0.643282	5.9078	2.56262	up
MWSslk006	Ethyl Vanillate	Phenolic acids	Phenolic acids	C10H12O4	101354	167485	104553	46935.8	71260.4	66190.1	1.52521	0.0868793	0.643282	2.02506	1.01796	up
Lhhp102922	Fargesin	Lignans and Coumarins	Lignans	C21H22O6	525096	330005	553008	145005	141670	151958	1.74719	0.043796	0.643282	3.21022	1.68267	up
mws0014	Ferulic acid	Phenolic acids	Phenolic acids	C10H10O4	2.45124e+06	1.42493e+06	2.05671e+06	216579	1.17767e+06	680659	1.40013	0.0346739	0.643282	2.85935	1.51569	up
MWSmce083	Ferulic acid methyl ester	Phenolic acids	Phenolic acids	C11H12O4	18619.5	13970.1	50991.1	7740.47	4467.55	7340.92	1.51715	0.207428	0.643282	4.27546	2.09608	up
Lmhn003799	Feruloylferuloyltartaric acid	Phenolic acids	Phenolic acids	C24H22O12	8340	61332.8	55005	10005	10005	9824.59	1.13678	0.199031	0.643282	4.17897	2.06315	up
Lmhn003074	Feruloylmalic acid	Phenolic acids	Phenolic acids	C14H14O8	38004.4	35615.4	54998.1	15005	5005	33012.1	1.26551	0.0743889	0.643282	2.42574	1.27843	up
Lmhn003801	Feruloylsinapoyltartaric acid	Phenolic acids	Phenolic acids	C25H24O13	36670	225313	2.08915e+06	5723.2	4062.62	16345.7	1.46586	0.358306	0.698476	89.9731	6.49142	up
Wbmp003302	Frambinone	Others	Ketone compounds	C10H12O2	1.28634e+06	2.53787e+06	7.19096e+06	591670	1.41277e+06	1.40868e+06	1.17044	0.292735	0.659208	3.2273	1.69033	up
Lmyn006227	Galangin (3,5,7-Trihydroxyflavone)	Flavonoids	Flavones	C15H10O5	140963	54806.2	69119.8	251271	222710	139159	1.40481	0.0568488	0.643282	0.43202	-1.21083	down
Hmbp001276	Gallacetophenone	Phenolic acids	Phenolic acids	C8H8O4	1.39629e+07	2.04694e+07	4.57e+07	9.53997e+06	1.13014e+07	1.57697e+07	1.19333	0.270715	0.653787	2.18875	1.1301	up
Lssp210422	Genistein*	Flavonoids	Isoflavones	C15H10O5	216243	117877	110978	332396	346854	285992	1.56154	0.0195856	0.643282	0.461125	-1.11677	down
pmp000413	Genistein-8-C-glucoside	Flavonoids	Isoflavones	C21H20O10	58340	75005	24092	105735	101670	116252	1.39693	0.0563765	0.643282	0.486432	-1.03969	down
Wasn003817	Glucosyl 5,8-dihydroxy-2,6-dimethylocta-2,6-dienoic acid	Others	Others	C16H26O9	152773	163504	81508.3	458800	184343	166471	1.15803	0.281369	0.65651	0.491327	-1.02524	down
Lman004187	Grevilloside L	Phenolic acids	Phenolic acids	C21H24O11	3340	1670	8340	12965.5	8227.51	10517.7	1.30985	0.0734122	0.643282	0.420994	-1.24813	down
Lmap001821	Helicide	Phenolic acids	Phenolic acids	C13H16O7	591835	1.21988e+06	1.60774e+06	314044	334968	972498	1.14581	0.183871	0.643282	2.10881	1.07643	up
Zbhp004510	Hesperetin-3'-O-glucoside	Flavonoids	Flavanones	C22H24O11	1.32984e+06	2.49874e+06	1.48406e+06	1.86536e+06	2.35276e+06	6.48579e+06	1.04793	0.344622	0.693998	0.496327	-1.01064	down
Lmnp002584	Hispidulin-8-C-(2''-O-glucosyl)glucoside	Flavonoids	Flavones	C28H32O16	52349.2	57474.3	16446.4	117488	76060.2	70446.4	1.27324	0.0810854	0.643282	0.478304	-1.064	down
Lhhp102904	Horsfieldin*	Lignans and Coumarins	Lignans	C20H20O6	1.13833e+06	144518	2.21346e+06	8580.29	4281.08	8340	1.70912	0.192064	0.643282	164.91	7.36553	up
Wafn003070	Hydroxyferulic acid glucoside	Phenolic acids	Phenolic acids	C16H20O10	198412	46094.1	43941.1	35686.7	18591.5	20076.7	1.33995	0.297053	0.665821	3.87932	1.95581	up
Cmyp005570	Icariin	Flavonoids	Flavones	C33H40O15	23556.8	8361.74	56446.6	48290.2	1.19048e+06	48412.6	1.06172	0.404021	0.722241	0.0686502	-3.86459	down
Hmsn001911	Idesin	Phenolic acids	Phenolic acids	C13H18O8	1.88966e+06	3.83209e+06	6.37819e+06	1.35644e+06	1.10482e+06	3.25031e+06	1.0773	0.241819	0.648786	2.1185	1.08304	up
Lmdp003286	Isohyperoside*	Flavonoids	Flavonols	C21H20O12	6.20087e+07	9.46034e+07	7.57197e+07	3.97334e+06	8.5794e+07	3.44323e+06	1.24454	0.226389	0.646423	2.49255	1.31762	up
Hmbp002730	Isoscutellarein*	Flavonoids	Flavones	C15H10O6	66250.7	13340	113750	59038.7	252769	204514	1.01288	0.198493	0.643282	0.374459	-1.41712	down
Zmdn003762	Isosyringinoside	Lignans and Coumarins	Lignans	C23H34O14	26483.4	23695.1	39737.7	61326.5	66115.2	69617.7	1.66506	0.00828043	0.601744	0.456289	-1.13198	down
MWSmce040	Isovanillin	Others	Aldehyde compounds	C8H8O3	431961	292827	477383	70891.3	214193	272263	1.30068	0.0583272	0.643282	2.15695	1.10899	up
Lmbp002592	Kaempferol-3,7-O-diglucoside	Flavonoids	Flavonols	C27H30O16	20514.8	52415	30768.8	93458.4	46720.6	173596	1.3828	0.193801	0.643282	0.330487	-1.59733	down
Zbjn007837	Kaempferol-3-O-(4''-p-coumaroyl)rhamnoside*	Flavonoids	Flavonols	C30H26O12	10741.9	36107.4	27758.4	11328.5	7659.98	5066.4	1.3654	0.145954	0.643282	3.10157	1.633	up
mws1290	Kaempferol-3-O-(6''-p-Coumaroyl)glucoside (Tiliroside)	Flavonoids	Flavonols	C30H26O13	58083.1	86830.7	118431	47781.6	37742.6	25005	1.50278	0.0854123	0.643282	2.38258	1.25253	up
Lmsn002815	Kaempferol-3-O-rutinoside(Nicotiflorin)	Flavonoids	Flavonols	C27H30O15	279132	350506	198385	666929	730501	613773	1.69535	0.00261776	0.468534	0.411705	-1.28032	down
Lmmn001294	Koaburaside*	Phenolic acids	Phenolic acids	C14H20O9	123670	170986	197845	72280.4	83552.5	88357.9	1.63628	0.0563116	0.643282	2.01687	1.01212	up
Lmcp000282	L-Carnitine	Alkaloids	Alkaloids	C7H15NO3	1.43521e+07	1.35843e+07	1.10936e+07	8.37321e+06	5.64087e+06	4.67497e+06	1.61436	0.0105375	0.601744	2.08838	1.06239	up
mws1003	Laricitrin	Flavonoids	Flavonols	C16H12O8	71349.4	44615.8	80440.7	7990.11	24001.2	33074.2	1.45287	0.0341306	0.643282	3.01859	1.59388	up
Hmcn002743	Lirioresinol A	Lignans and Coumarins	Lignans	C22H26O8	153410	15175.8	99824.1	4770.99	12032.2	4208.81	1.52713	0.176472	0.643282	12.7741	3.67515	up
Zmxp003107	Luteolin-7,3'-di-O-glucoside	Flavonoids	Flavones	C27H30O16	291704	184761	93058.4	551782	300883	375996	1.33862	0.0836398	0.643282	0.463532	-1.10926	down
Lmmn006306	Machilusolide D	Others	Lactones	C18H30O3	197309	280567	528306	69197.7	51619.6	161693	1.47431	0.124432	0.643282	3.56158	1.83252	up
Lmfn001344	Maplexin C (2,3-Di-O-Galloyl-1,5-Anhydro-D-Glucitol)*	Phenolic acids	Phenolic acids	C20H20O13	16670	94189.4	86670	267062	105815	118995	1.20167	0.189494	0.643282	0.401587	-1.31621	down
Lmfn001258	Maplexin D (2,4-Di-O-Galloyl-1,5-Anhydro-D-Glucitol)*	Phenolic acids	Phenolic acids	C20H20O13	16670	94189.4	86670	267062	105815	118995	1.20167	0.189494	0.643282	0.401587	-1.31621	down
Lmcp101905	Martynoside	Phenolic acids	Phenolic acids	C31H40O15	1.87789e+06	2.33077e+06	2.33925e+06	869699	759342	1.26874e+06	1.6541	0.00498723	0.601744	2.25963	1.17609	up
Lssp210087	Matairesinol	Lignans and Coumarins	Lignans	C20H22O6	695958	290583	694273	180707	204197	221730	1.56035	0.116271	0.643282	2.77072	1.47026	up
Rfmb056	Medioresinol-4'-O-(6'''-acetyl)glucoside	Lignans and Coumarins	Lignans	C29H36O13	246827	410794	876817	86573.2	44089.3	220005	1.41526	0.16416	0.643282	4.37576	2.12953	up
pmb0818	Methoxyindoleacetic acid	Alkaloids	Plumerane	C11H11NO3	16094.1	19351.9	67861.5	15005	8903.98	15210.5	1.12533	0.329044	0.690547	2.64082	1.40099	up
Zmgn004894	Methyl 4-hydroxybenzoate*	Phenolic acids	Phenolic acids	C8H8O3	64684.9	22681.8	74744.6	1038.58	25284.6	11347.1	1.27108	0.105473	0.643282	4.30343	2.10549	up
MWSmce582	Methyl L-pyroglutamate	Alkaloids	Pyrrole alkaloids	C6H9NO3	65889.8	77963	163533	74199.7	40753.3	34691.6	1.24372	0.223078	0.646423	2.05411	1.03851	up
Lmdn003756	Methyl caffeate	Phenolic acids	Phenolic acids	C10H10O4	16756.7	4775.25	41720.6	5425.27	1917.06	3583.94	1.34248	0.2495	0.650738	5.78903	2.53332	up
Smpn005620	Minecoside*	Phenolic acids	Phenolic acids	C25H30O13	1.05634e+07	7.56536e+06	8.4945e+06	2.5766e+06	1.37704e+06	2.76262e+06	1.70596	0.00739867	0.601744	3.96399	1.98695	up
pmp000791	Moracin Y*	Phenolic acids	Phenolic acids	C15H10O5	875450	451378	431516	1.41574e+06	1.34335e+06	972667	1.48619	0.0301293	0.643282	0.471185	-1.08564	down
pmb0769	N-(p-Coumaroyl)serotonin Glucoside	Alkaloids	Plumerane	C25H28N2O8	103414	186456	385483	61237	65790.7	101884	1.35539	0.215218	0.643282	2.95028	1.56085	up
Wafp005168	N-Feruloylphenylalanine*	Alkaloids	Phenolamine	C19H19NO5	186510	35005	64079.2	6670	12941.7	8938.48	1.64155	0.20605	0.643282	10.0032	3.32239	up
Wcsp002246	N-Phenylethylcrinasiadine	Alkaloids	Alkaloids	C22H17NO3	806632	2.79781e+06	6.6909e+06	713426	615975	1.04834e+06	1.19356	0.265849	0.651988	4.32988	2.11433	up
Hmhp004269	Nodakenin	Lignans and Coumarins	Coumarins	C20H24O9	31328	27689.8	12183.1	113227	67640.9	47215.9	1.50327	0.105324	0.643282	0.31217	-1.6796	down
pma6218	O-MethylNaringenin-8-C-arabinoside	Flavonoids	Flavanones	C21H22O9	789902	289999	499694	201670	158913	127824	1.5947	0.125882	0.643282	3.23418	1.6934	up
Zmgp003335	Okanin-3',4'-di-O-glucoside*	Flavonoids	Chalcones	C27H32O16	20442.8	25071	11384.1	19895.4	66697	97646.6	1.25916	0.198085	0.643282	0.308827	-1.69513	down
Lhmp121010	Olivil Monoacetate	Lignans and Coumarins	Lignans	C22H26O8	462271	160017	338163	90910.9	134565	93232.8	1.54418	0.131533	0.643282	3.01357	1.59147	up
pmn001368	Olivil-4,4'-Di-O-glucoside	Lignans and Coumarins	Lignans	C32H44O17	157644	43530.9	465229	28171.1	19528.7	23413.7	1.46456	0.255758	0.651988	9.37099	3.2282	up
Lmlp001416	Oresbiusin A	Phenolic acids	Phenolic acids	C10H12O5	15005	14972.8	31455.2	5635.63	15904.4	3748.82	1.30808	0.153921	0.643282	2.42925	1.28051	up
Lmjp003416	Ovatoside B	Phenolic acids	Phenolic acids	C37H42O14	33479.2	64906.9	39219	78340	211670	83377.2	1.40661	0.209355	0.643282	0.368532	-1.44014	down
Lmjp003231	Patuletin-3-O-glucoside*	Flavonoids	Flavonols	C22H22O13	483340	2.21072e+06	1003340	2.58955e+06	2.64199e+06	8.33402e+06	1.39097	0.221704	0.646423	0.272558	-1.87536	down
mws1454	Persicoside*	Flavonoids	Flavanones	C23H26O11	268831	111670	128407	645860	346265	383712	1.49234	0.0721486	0.643282	0.36989	-1.43483	down
pmp000531	Phellamurin	Flavonoids	Flavanonols	C26H30O11	108357	149821	329580	38700.5	66670	144666	1.18169	0.235195	0.648786	2.35069	1.23308	up
MWS1848	Phenyl acetate	Phenolic acids	Phenolic acids	C8H8O2	7.62358e+06	5.42131e+06	6.7301e+06	8.46397e+06	4.07012e+07	1.49802e+07	1.27255	0.27146	0.653787	0.308284	-1.69767	down
Lmjp004452	Picroside III (6-O-Feruloylcatalpol)	Terpenoids	Monoterpenoids	C25H30O13	2.65635e+06	1.94249e+06	2.71284e+06	798422	514791	699983	1.74954	0.0122912	0.606178	3.63187	1.86071	up
mws0097	Pinoresinol*	Lignans and Coumarins	Lignans	C20H22O6	1.26708e+06	229363	1.14405e+06	75944.7	355375	184145	1.30831	0.169178	0.643282	4.29024	2.10106	up
pmn001370	Pinoresinol-4,4'-O-diglucoside	Lignans and Coumarins	Lignans	C32H42O16	1.35796e+06	1.02042e+06	1.635e+06	496925	170791	362564	1.62328	0.015309	0.615196	3.89542	1.96178	up
Lalp004159	Plantarenaloside	Terpenoids	Monoterpenoids	C16H24O9	482505	320178	142317	954353	590681	375993	1.15277	0.188202	0.643282	0.491924	-1.02349	down
Lmyp004770	Quercetin-3-O-(2''-O-p-Coumaroyl)glucoside	Flavonoids	Flavonols	C30H26O14	6207.1	8788.5	12273.6	17447.1	21670	18340	1.59812	0.0121414	0.606178	0.474601	-1.07521	down
MWSHY0113	Quercetin-3-O-galactoside (Hyperin)*	Flavonoids	Flavonols	C21H20O12	6.20087e+07	9.46034e+07	7.57197e+07	3.97334e+06	8.5794e+07	3.44323e+06	1.24454	0.226389	0.646423	2.49255	1.31762	up
Lmjp002461	Quercetin-3-O-neohesperidoside*	Flavonoids	Flavonols	C27H30O16	8340	16941.2	24236.1	72489.1	22612.4	26499.9	1.21455	0.26927	0.653787	0.40721	-1.29616	down
mws0059	Quercetin-3-O-rutinoside (Rutin)	Flavonoids	Flavonols	C27H30O16	2080.82	4908.53	6066.09	12753.6	11785.2	18814.2	1.59432	0.0260849	0.643282	0.301143	-1.73148	down
mws0393	Quinine	Alkaloids	Quinoline alkaloids	C20H24O2N2	42687.6	61104.8	105222	18866.6	20709.9	24114.4	1.61506	0.11973	0.643282	3.2817	1.71444	up
Lmdn003662	Rehmaionoside A	Terpenoids	Monoterpenoids	C19H34O8	51670	8340	36072	3102.19	10200.9	6670	1.37203	0.180366	0.643282	4.81056	2.26621	up
Lmdn000720	Rehmannioside B	Terpenoids	Monoterpenoids	C21H32O15	9400.12	3203.07	5009.11	11320	27202.6	15993.6	1.44439	0.106512	0.643282	0.323066	-1.6301	down
Xmdn002358	Rehmapicroside	Terpenoids	Monoterpenoids	C16H26O8	6670	71549.7	42121	190366	116171	92504.5	1.3318	0.0671181	0.643282	0.301575	-1.72941	down
Labn002291	Rhamnosyl-gentisic acid-5-O-β-D-glucoside	Phenolic acids	Phenolic acids	C19H26O13	48016.9	81147.1	204222	33921.9	37666.9	36417.5	1.33401	0.254637	0.651988	3.08673	1.62608	up
MWS20155	Rosmarinic acid	Phenolic acids	Phenolic acids	C18H16O8	33892.5	73379.4	108704	13340	50218.1	35005	1.09829	0.205311	0.643282	2.19125	1.13175	up
MWS20156	Rosmarinic acid methyl ester	Phenolic acids	Phenolic acids	C19H18O8	92695.7	197543	278434	79203.3	67469.6	113135	1.23834	0.189941	0.643282	2.18882	1.13015	up
MWSHY0025	Sagittatoside A*	Flavonoids	Flavonols	C33H40O15	11523.2	10095.5	16636.6	44658	57592.2	231818	1.57575	0.243787	0.649369	0.114514	-3.12641	down
mws1077	Scopoletin-7-O-glucoside (Scopolin)	Lignans and Coumarins	Coumarins	C16H18O9	20005	26670	154089	157305	256146	82578	1.16536	0.214655	0.643282	0.404742	-1.30493	down
Sakn005756	Scroside B	Phenolic acids	Phenolic acids	C31H40O16	1.10448e+06	3.33567e+06	3.83214e+06	349244	568236	435874	1.60037	0.109905	0.643282	6.11243	2.61175	up
Sakn005077	Scroside E*	Phenolic acids	Phenolic acids	C30H38O16	1.66359e+06	509712	1.1108e+06	489688	412568	347311	1.42638	0.177017	0.643282	2.62819	1.39407	up
Lmbp002309	Sinapaldehyde-4-O-Glucoside	Phenolic acids	Phenolic acids	C17H22O9	134266	146537	74354.9	374593	341425	140043	1.33373	0.141072	0.643282	0.414874	-1.26925	down
pme3443	Sinapinaldehyde	Phenolic acids	Phenolic acids	C11H12O4	28150.8	18169.1	33474.7	16031.3	6863.39	1526.66	1.33918	0.0404388	0.643282	3.2674	1.70814	up
Lhqp101805	Skimmin (7-Hydroxycoumarin-7-O-glucoside)	Lignans and Coumarins	Coumarins	C15H16O8	2.03732e+06	1.33311e+06	1.1375e+06	519735	752586	829036	1.56337	0.0864993	0.643282	2.14525	1.10114	up
Qasp005238	Strictamine	Alkaloids	Alkaloids	C20H22N2O2	176583	156685	197566	50911.3	87054.8	80013.9	1.68717	0.0030228	0.468534	2.43524	1.28406	up
pmp000878	Swertisin	Flavonoids	Flavones	C22H22O10	13107.1	3340	22251.9	40606.2	22279.2	24894.1	1.15507	0.107597	0.643282	0.440867	-1.18159	down
MWSHY0042	Syringaldehyde; 4-Hydroxy-3,5-Dimethoxybenzaldehyde	Others	Aldehyde compounds	C9H10O4	5851.34	2436.45	2341.83	12790.1	9854.82	10184.2	1.58529	0.00844702	0.601744	0.323786	-1.62689	down
Lmdn004974	Syringalide A	Phenolic acids	Phenolic acids	C23H26O10	10005	19107.3	2786.56	26899.2	18550.4	18550.4	1.17063	0.139118	0.643282	0.498421	-1.00456	down
MWS20152	Syringaresinol	Lignans and Coumarins	Lignans	C22H26O8	30684.1	1670	26059.2	2101.68	1293.03	1682.1	1.31203	0.186814	0.643282	11.5059	3.5243	up
Yamn004825	Syringaresinol-4'-O-glucoside	Lignans and Coumarins	Lignans	C28H36O13	373806	237204	578340	198329	174446	158871	1.4928	0.155821	0.643282	2.23711	1.16164	up
MWSHC2047	Syringaresinol-4'-O-glucoside; Acanthoside B*	Lignans and Coumarins	Lignans	C28H36O13	1.30219e+06	509220	1.33942e+06	496987	465992	209151	1.39607	0.123824	0.643282	2.68812	1.4266	up
pmb0824	Syringic acid-4-O-(6''-feruloyl)glucoside	Phenolic acids	Phenolic acids	C25H28O13	138147	186985	109721	324508	307628	248463	1.63876	0.00999677	0.601744	0.493815	-1.01796	down
mws0011	Syringin	Phenolic acids	Phenolic acids	C17H24O9	189379	46198.5	52433.5	56938.3	14400.8	17229.3	1.25057	0.288485	0.657575	3.25185	1.70126	up
Lmgn002253	Syringoylcaffeoylquinic acid-D-glucose	Phenolic acids	Phenolic acids	C31H36O18	326858	223906	222712	68181.8	143931	155364	1.46644	0.0397933	0.643282	2.10483	1.0737	up
Zmxp004722	Thunberginol G 3'-Glucoside*	Lignans and Coumarins	Coumarins	C21H22O10	1.65791e+06	924361	1.70125e+07	742388	801921	508943	1.16699	0.380908	0.716403	9.54331	3.25449	up
Yarn005295	Tortoside A*	Lignans and Coumarins	Lignans	C28H36O13	2.29726e+06	597469	1.16716e+06	400155	481422	271574	1.48799	0.19014	0.643282	3.52242	1.81657	up
mws0458	Vanillin; 4-Hydroxy-3-Methoxybenzaldehyde*	Others	Aldehyde compounds	C8H8O3	318894	94816.3	410083	25005	40254.2	45005	1.62487	0.125769	0.643282	7.47109	2.90132	up
Hmgn001278	Verbasoside	Phenolic acids	Phenolic acids	C20H30O12	8941.81	9917.26	6775.2	3340	2031.11	1341.35	1.66349	0.00752849	0.601744	3.81891	1.93316	up
Lcdn000147	codonopilodiynoside H	Others	Others	C20H28O8	1.50588e+06	1.48115e+06	2.77864e+06	302996	504373	539272	1.68819	0.0712086	0.643282	4.28152	2.09812	up
Lskp211385	dihydrosesamin*	Lignans and Coumarins	Lignans	C20H20O6	1.32506e+06	161747	2.36621e+06	13613.6	4291.41	5005	1.70561	0.182796	0.643282	168.181	7.39387	up
Lcsn000193	isatioxyneolignoside E	Lignans and Coumarins	Lignans	C28H38O14	1.46431e+06	429854	1.17547e+06	149405	106596	86668.5	1.70105	0.0977583	0.643282	8.958	3.16318	up
Hahn002259	kurroaoside C	Others	Others	C37H50O21	495541	284304	716965	40685.7	30961.4	57056.9	1.74894	0.0669905	0.643282	11.6299	3.53976	up
pma0675	o-Anisic acid	Phenolic acids	Phenolic acids	C8H8O3	11670	11670	8340	25678	50005	20613.9	1.56988	0.138872	0.643282	0.328983	-1.60392	down
Lmhn002683	p-Coumaroylcaffeoyltartaric acid	Phenolic acids	Phenolic acids	C22H18O11	66511.4	91037.5	42288.1	114798	118716	195489	1.4848	0.0813288	0.643282	0.465817	-1.10217	down
Wdhp006295	p-Coumaroyltyramine*	Alkaloids	Phenolamine	C17H17NO3	1.50715e+06	2.12004e+06	1.50731e+06	366478	534604	603401	1.71353	0.0185656	0.643282	3.4128	1.77096	up
Lckn000316	picfeltarraegenin I	Phenolic acids	Phenolic acids	C30H44O5	3023.77	4789.33	18378.5	2719.72	540.618	1947.24	1.28101	0.285162	0.65651	5.02951	2.33042	up
Hahn000897	picrorhizin	Others	Others	C20H28O14	318359	156582	674217	97748.6	87834.8	109597	1.48828	0.203491	0.643282	3.89308	1.96091	up
Hahn000968	picroroside B	Others	Others	C32H36O15	1.28335e+07	1.71057e+07	3.50852e+07	4.77437e+06	6.73511e+06	7.67832e+06	1.55815	0.152314	0.643282	3.38884	1.76079	up
Sacn005211	plantainoside E	Phenolic acids	Phenolic acids	C30H38O16	1.88346e+06	1.15954e+06	1.73088e+06	696514	495602	350101	1.67094	0.0244538	0.643282	3.09547	1.63016	up
Zmcp102703	saikolignanoside D*	Lignans and Coumarins	Lignans	C26H32O11	7.76241e+06	1.71026e+06	3.64605e+06	408646	549277	447663	1.68185	0.160094	0.643282	9.33328	3.22238	up
Hahn002359	scroside H	Others	Others	C37H50O20	165186	63034.1	182354	9484.93	18507	38684.8	1.58791	0.0844308	0.643282	6.15768	2.62239	up
Hahn002315	syringaresinol-4-O-β-D-glucopyranoside*	Lignans and Coumarins	Lignans	C28H36O13	2.07092e+06	534985	1.16571e+06	408381	321263	331270	1.5089	0.179408	0.643282	3.55506	1.82987	up
Zbln004695	β-methoxy-Forsythiaside C	Phenolic acids	Phenolic acids	C30H38O16	2.08737e+06	1.52408e+06	1.84312e+06	466750	530349	337745	1.76895	0.0080143	0.601744	4.0863	2.03079	up
pmb0128	δ-Tridecalactone	Others	Lactones	C13H24O2	161107	227915	123690	53065.8	79523.4	103506	1.47677	0.0756509	0.643282	2.17163	1.11878	up

## Sheet: Supplementary Table 4-3
Supplementary Table 4-1 The classification, fold change, and VIP information of DAMs identified between S and R
Index	Compounds	Class I	Class II	Formula	Stem1	Stem2	Stem3	Root1	Root2	Root3	VIP	P-value	FDR	Fold_Change	Log2FC	Type
Wbmp008021	(14-Ethyl-4,6,19-trimethoxy-9,11-dioxa-14-azaheptacyclo[10.7.2.12,5.01,13.03,8.08,12.016,20]docosan-21-yl)acetate	Alkaloids	Alkaloids	C26H39NO7	58001.2	61330.4	257015	1.90111e+07	4.49043e+07	7.39153e+06	1.27521	0.166603	0.281571	0.00527785	-7.56583	down
Jmwn002494	(2E)-3-[4-(β-D-glucopyranoside)-phenylacrylic]-acid	Phenolic acids	Phenolic acids	C15H18O8	118409	247097	136564	24063.5	17251.3	10005	1.26481	0.0633521	0.168473	9.78316	3.2903	up
Wdhp006324	(2e)-3-(4-hydroxyphenyl)-n-[2-(4-hydroxyphenyl)ethyl]prop-2-enimidic acid*	Alkaloids	Isoquinoline alkaloids	C17H17NO3	1.33181e+06	1.96499e+06	1.617e+06	32345	28711.2	40703.8	1.31481	0.0127539	0.101062	48.2881	5.5936	up
Wbtp006564	(2s)-4,8,10-trihydroxy-2-methoxy-1h,2h-furo[3,2-a]xanthen-11-one*	Flavonoids	Other Flavonoids	C16H12O7	2.02862e+06	1.99785e+06	2.92361e+06	17243	5343.33	20005	1.29948	0.0169272	0.106028	163.181	7.35033	up
Zmyp004317	(3,4,5-trihydroxytetrahydro-2H-pyran-2-yl)methyl (E)-3-(4-hydroxy-3-methoxyphenyl)acrylate	Phenolic acids	Phenolic acids	C16H18O8	6.75745e+06	4.05537e+06	9.01717e+06	1.4487e+07	26359190	2.07088e+07	1.18039	0.0403172	0.136414	0.322151	-1.63419	down
Cmsp004305	(7S,8R-Threo-3',4,9'-trihydroxy-3-methoxy-4',7-epoxy-neolignan-9-O-rhamnoside	Lignans and Coumarins	Lignans	C25H32O10	1615005	1.44661e+06	1205005	8.94992e+06	9091942	8.3128e+06	1.31125	0.000124646	0.0236482	0.161893	-2.62689	down
Lchp000218	(R)-3-ethyl-7-hydroxy-6-methoxyphthalide	Others	Others	C11H12O4	326460	410005	308756	179903	79759	103648	1.19743	0.00638936	0.0859458	2.87694	1.52453	up
MWSprf145	(R)-α-Methyltryptamine	Alkaloids	Alkaloids	C11H14N2	20282.1	40662.9	26558.7	10764.1	5635.63	9231.25	1.19613	0.0679469	0.173464	3.41398	1.77145	up
Lmbp000728	(S)-2-Phenyloxirane	Phenolic acids	Phenolic acids	C8H8O	4.26151e+07	1.82013e+07	2.00528e+07	1.09929e+06	1.51676e+06	4.06225e+06	1.23936	0.0856783	0.193786	12.1092	3.59804	up
Zblp004317	(S)-3-(2-oxopropyl)-3-hydroxyindolin-2-one	Alkaloids	Plumerane	C11H11NO3	58938.6	58765	56433.5	469081	95359.9	328340	1.09908	0.159001	0.275585	0.19505	-2.35808	down
Lchp000221	(Z)-3-Ethylidene-7-hydroxy-6-methoxyphthalide	Others	Others	C11H10O4	89360.6	110106	37407.5	294128	140533	326436	1.07271	0.0784593	0.185339	0.311227	-1.68396	down
Lmnn002886	1'-O-(3,4-Dihydroxyphenethyl)-O-caffeoyl-glucoside	Phenolic acids	Phenolic acids	C23H26O11	1.88242e+07	3.8667e+07	3.01939e+07	4.91268e+06	3.0739e+06	7.0674e+06	1.23815	0.0471885	0.147016	5.82472	2.54219	up
Hmdp001663	1,2,6-Tri-O-galloyl-β-D-glucose	Phenolic acids	Phenolic acids	C27H24O18	7553.51	3747.98	5005	16964.2	10299.3	10549.4	1.12638	0.0616639	0.166018	0.431242	-1.21343	down
Lmsn004921	1,2-Di-O-galloyl-5-O-Cinnamoyl-β-D-glucose	Phenolic acids	Phenolic acids	C29H26O15	36162.4	21670	10005	6670	1670	4904.9	1.09504	0.133292	0.245956	5.12178	2.35664	up
Lmsn004534	1,2-Di-O-galloyl-6-O-Cinnamoyl-β-D-glucose	Phenolic acids	Phenolic acids	C29H26O15	15005	11202.7	6670	3006.99	1670	1033.47	1.21361	0.0569825	0.161531	5.75744	2.52543	up
Wbtn004381	1,3,6,8-tetrahydroxy-2,5-dimethoxyxanthen-9-one	Flavonoids	Other Flavonoids	C15H12O8	5859.7	20581.3	13708.2	2941.87	3917.22	4166.35	1.10149	0.148907	0.26143	3.6415	1.86453	up
Wbtn005483	1,3,6-trihydroxy-2,5,7-trimethoxyxanthen-9-one	Flavonoids	Other Flavonoids	C16H14O8	37989.3	14441.2	24277.3	12379.5	6178.17	7229.85	1.10055	0.121957	0.235451	2.97461	1.5727	up
Wbtp004927	1,3,6-trihydroxy-7-methoxy-2-{[(2s,3r,4s,5s,6r)-3,4,5-trihydroxy-6-(hydroxymethyl)oxan-2-yl]oxy}xanthen-9-one	Flavonoids	Other Flavonoids	C20H20O12	1.17493e+06	1.45626e+06	2.85592e+06	772686	298759	329375	1.13291	0.110158	0.221746	3.91707	1.96977	up
Lmqn005179	1,4,8-Trihydroxynaphthalene-1-O-[6'-O-(3''-methoxy-5''-hydryoxybenzoyl)]glucoside	Quinones	Quinones	C24H24O11	58340	67605.4	36158.6	12984.5	9274.64	21670	1.19838	0.0377812	0.132662	3.69013	1.88367	up
Lasp003143	1,4-Benzodioxin-6-propanol	Others	Alcohol compounds	C11H12O3	935840	563041	1.11379e+06	1.19959e+07	1.73898e+07	1.48761e+07	1.3032	0.0116889	0.101062	0.0590275	-4.08247	down
Wmhn001495	1,4-Di-O-Galloyl-D-glucose	Phenolic acids	Phenolic acids	C20H20O14	168340	320005	163340	11366.3	18064.5	33273.1	1.2582	0.0601019	0.164951	10.393	3.37755	up
Lhgp102205	1,5-Bis(4-hydroxyphenyl)-2-(methoxymethyl)-4-penten-1-ol	Others	Others	C19H22O4	435131	452944	159430	51540.9	59557.2	149436	1.09848	0.0980954	0.2083	4.02061	2.00742	up
Waxn005373	1,5-O-dicaffeoyl-3-O-dimethylmalyl-quinic acid	Phenolic acids	Phenolic acids	C31H32O16	241670	243340	466670	27718.1	19056.3	105005	1.15446	0.0566466	0.161531	6.27015	2.6485	up
Waxn004217	1,5-O-dicaffeoyl-3-O-glucoside-quinic acid*	Phenolic acids	Phenolic acids	C31H34O17	42136.4	31350.9	21560.5	6236.23	6797.78	6009.65	1.28387	0.0506466	0.152221	4.99104	2.31934	up
Lssp210281	1,5-dihydroxy ketone-6 murine O-β-D-glucoside	Others	Others	C19H18O11	99613.4	253682	103323	19641.5	24702.4	18853.4	1.25249	0.12259	0.236253	7.22527	2.85305	up
Lmsn004322	1,6-Di-O-caffeoyl-β-D-glucose*	Phenolic acids	Phenolic acids	C24H24O12	23463.7	15005	31359.1	150428	71586.8	81662.7	1.21674	0.0830109	0.191225	0.229941	-2.12066	down
pmn001526	1,6-Di-O-galloyl-β-D-glucose	Phenolic acids	Phenolic acids	C20H20O14	140005	266670	90588.4	26189.3	19402.9	22424.5	1.25107	0.111951	0.223695	7.31091	2.87005	up
Lhmp110108	1-((Pentanoyl)phloroglucinyl]-β-D-glucopyranoside	Others	Others	C17H24O9	43101.8	30219.7	85757.1	804917	1.0088e+06	1.07335e+06	1.29308	0.00605454	0.0845591	0.0551005	-4.18179	down
Zbfn002690	1-(4-Hydroxybenzoyl)Glucose; 25545-07-7	Phenolic acids	Phenolic acids	C13H16O8	29382.9	96337.9	47444.3	274502	186670	259799	1.19232	0.00716045	0.0878787	0.240183	-2.05779	down
pmn001375	1-Hydroxypinoresinol-1-O-Glucoside	Lignans and Coumarins	Lignans	C26H32O12	42047.3	53770.6	56707.2	17697.6	3340	14684.2	1.10475	0.0034043	0.0794232	4.26981	2.09417	up
Zmcn003729	1-Hydroxypinoresinol-4'-O-Glucoside	Lignans and Coumarins	Lignans	C26H32O12	53421.7	120401	54999.6	8340	14486.6	34629.7	1.09981	0.10957	0.221384	3.98255	1.99369	up
Wasn002933	1-O-(3,4,5-Trimethoxybenzoyl)-B-D-Glucopyranoside	Phenolic acids	Phenolic acids	C16H22O10	429602	534415	494943	127470	109218	60639.6	1.26754	0.000949337	0.053016	4.90691	2.29481	up
Lmtn000940	1-O-(3,4-Dihydroxy-5-methoxy-benzoyl)-glucoside	Phenolic acids	Phenolic acids	C14H18O10	1.17953e+06	766666	737437	469638	341272	340607	1.20953	0.0597155	0.164951	2.33052	1.22065	up
Zbjn003801	1-O-(6'-O-feruloyl)glucoside-3-O-Caffeoyl Quinic Acid	Phenolic acids	Phenolic acids	C32H36O17	797286	741798	359580	46884.6	25823.5	350428	1.03144	0.0505845	0.152221	4.48712	2.16579	up
Lmsn002288	1-O-Caffeoyl-(6-O-glucosyl)-β-D-glucose	Phenolic acids	Phenolic acids	C21H28O14	76189.1	131535	71854.6	6612.42	4917.51	23710.3	1.20025	0.0412962	0.137443	7.93352	2.98796	up
Lmsn002937	1-O-Caffeoyl-6-O-galloyl-β-D-glucose	Phenolic acids	Phenolic acids	C22H22O13	47965.8	41670	40005	5349.34	5005	13340	1.24284	0.000678039	0.0477919	5.47138	2.4519	up
pmn001420	1-O-Caffeoyl-β-D-glucose*	Phenolic acids	Phenolic acids	C15H18O9	2.57859e+06	4.08588e+06	2.94496e+06	867944	547277	424784	1.26394	0.0222674	0.109904	5.2225	2.38474	up
Lmsn004674	1-O-Cinnamoyl-β-D-glucose	Phenolic acids	Phenolic acids	C15H18O7	883677	875247	2.66068e+06	432016	1670	4118.48	1.03218	0.148514	0.261163	10.0949	3.33556	up
Lmsn003318	1-O-Feruloyl-β-D-glucose*	Phenolic acids	Phenolic acids	C16H20O9	813944	1.67464e+06	1.13243e+07	52087.4	50005	111670	1.19295	0.310726	0.427097	64.6181	6.01387	up
Wafp002988	1-O-Feruloyllysine	Alkaloids	Phenolamine	C16H22N2O5	12747.6	33609	30579.8	530373	1.94735e+06	576841	1.26667	0.166221	0.281571	0.0251874	-5.31116	down
Lmsn005754	1-O-Galloyl-2-O-Cinnamoyl-β-D-glucose	Phenolic acids	Phenolic acids	C22H22O11	208698	222650	511322	22282.9	19552.9	30513.3	1.27431	0.0985976	0.2083	13.0295	3.70371	up
Lmsn004323	1-O-Galloyl-2-O-Feruloyl-β-D-glucose*	Phenolic acids	Phenolic acids	C23H24O13	181768	80137.4	74420.5	1670	10729.2	23467.6	1.11624	0.0984083	0.2083	9.37707	3.22914	up
Lmsn004162	1-O-Galloyl-2-O-p-Coumaroyl-β-D-glucose	Phenolic acids	Phenolic acids	C22H22O12	109315	145747	131163	3340	3340	1852.36	1.31113	0.00689999	0.0874454	45.2659	5.50035	up
Lmsn004092	1-O-Galloyl-3-O-Feruloyl-β-D-glucose*	Phenolic acids	Phenolic acids	C23H24O13	196786	110292	81575.9	3340	22773.5	31241.8	1.09803	0.0786051	0.185339	6.77626	2.76049	up
Lmsn004090	1-O-Galloyl-3-O-p-Coumaroyl-β-D-glucose	Phenolic acids	Phenolic acids	C22H22O12	87162.8	130227	118340	3340	11258.3	6670	1.27761	0.0125998	0.101062	15.7855	3.98053	up
Lmsn003805	1-O-Galloyl-4-O-Feruloyl-β-D-glucose*	Phenolic acids	Phenolic acids	C23H24O13	174717	72135.1	86876.7	3340	7785.47	41981.7	1.08911	0.0853688	0.193786	6.28406	2.6517	up
Lmsn003582	1-O-Galloyl-4-O-p-Coumaroyl-β-D-glucose	Phenolic acids	Phenolic acids	C22H22O12	39006	32755.3	57242.7	6670	1670	10005	1.16378	0.0277938	0.11533	7.03211	2.81396	up
Lmsn003111	1-O-p-Coumaroyl-β-D-glucose*	Phenolic acids	Phenolic acids	C15H18O8	2.2931e+06	1.01125e+07	3.19761e+07	31140.4	31434.2	105116	1.24885	0.238945	0.35908	264.664	8.04802	up
pmb1912	10-Formyltetrahydrofolic Acid	Alkaloids	Alkaloids	C20H23N7O7	57276	51259.3	63720.6	135756	127774	108275	1.28481	0.00669547	0.0864832	0.463297	-1.10999	down
Sacn002893	10-acetylmonomelittoside	Phenolic acids	Phenolic acids	C17H24O11	23589.1	17662.7	33578.7	273613	183650	179579	1.2929	0.0236822	0.110964	0.117503	-3.08924	down
Hmqp005412	12-Hydroxyabietic Acid	Terpenoids	Ditepenoids	C20H30O3	54287.2	68809.7	56823.3	17639.8	9133.18	16079.5	1.26306	0.00232125	0.0731058	4.1986	2.06991	up
Ymjm000095	13,28-Epoxyolean-11-en-3-one	Terpenoids	Triterpene	C30H46O2	7354.79	34471.9	12301.7	86913.7	95583.4	69007.1	1.16319	0.00458031	0.0828272	0.215219	-2.21612	down
Qmhp090808	18-Demethylparaensidimerin C	Alkaloids	Alkaloids	C29H28N2O4	196322	823443	375700	1.49459e+06	759056	1.49398e+06	1.00824	0.0679388	0.173464	0.372359	-1.42523	down
Lmsn011830	2,19-Dihydroxy-3-oxours-12-en-28-oic acid	Terpenoids	Triterpene	C30H46O5	188591	951303	1.40538e+06	4.733e+06	2.97183e+06	6.77641e+06	1.10578	0.0571354	0.161531	0.175763	-2.50829	down
pmn001407	2,3,16,21-Tetrahydroxyolean-12-en-28-oic acid (Platycogenic acid C)	Terpenoids	Triterpene	C30H48O6	1.52068e+06	2.32622e+06	2.50961e+06	311352	175988	279909	1.28515	0.0238698	0.111154	8.28482	3.05047	up
MWSCX013	2,3,19-trihydroxyurs-12-en-28-oic acid (Euscaphic acid)	Terpenoids	Triterpene	C30H48O5	10372.2	31634.2	42832.6	109348	53601.7	107908	1.05249	0.0575734	0.161531	0.313224	-1.67473	down
MWSmce625	2,3,5,6-Tetramethylpyrazine; Ligustrazine	Alkaloids	Alkaloids	C8H12N2	555133	1.15137e+06	808620	199189	77863.7	194548	1.20608	0.0523634	0.155656	5.33317	2.41499	up
Wbtp005060	2,3,5-trimethoxy-1-{[(2s,3r,4s,5s,6r)-3,4,5-trihydroxy-6-(hydroxymethyl)oxan-2-yl]oxy}xanthen-9-one*	Flavonoids	Other Flavonoids	C22H24O11	1.21109e+06	2.4965e+06	2.14194e+06	153490	33340	276670	1.18781	0.0388704	0.134723	12.6203	3.65768	up
Hmjn003948	2,3,6-Trihydroxyurs-12-en-28-oic acid (Madasiatic acid)*	Terpenoids	Triterpene	C30H48O5	31019.1	35480.3	31076.7	72823.4	64663.2	93788.2	1.27167	0.0327603	0.124283	0.421905	-1.24501	down
Lmfn000797	2,3-Di-O-Galloyl-β-D-Glucose*	Phenolic acids	Phenolic acids	C20H20O14	45091.2	38440.4	34160.4	14647.8	9091.33	20583.9	1.18526	0.00603136	0.0845591	2.65532	1.40889	up
Lmqp003022	2,3-Dihydro-1,4-naphthoquinone	Quinones	Quinones	C10H8O2	27225.1	16965.1	37763.6	345153	550223	588674	1.29601	0.0245673	0.11247	0.0552231	-4.17858	down
Lafp002342	2,3-Dihydroxy-1-(4-hydroxy-3,5-dimethoxyphenyl)propan-1-one	Phenolic acids	Phenolic acids	C11H14O6	33969.3	22415.1	30908.5	162267	107960	123633	1.28677	0.0202103	0.109882	0.221635	-2.17375	down
Hmjn008136	2,3-Dihydroxyoleana-11,13(18)-dien-28-oic acid (Camaldulenic acid)	Terpenoids	Triterpene	C30H46O4	49550.2	52114.1	46092.9	461396	344905	267402	1.30142	0.0316774	0.12247	0.137615	-2.86129	down
Lasp003640	2,4-Dihydroxy-6-methoxyacetophenone	Others	Ketone compounds	C9H10O4	2.61681e+06	3.09359e+06	2.527e+06	1.11131e+06	925684	1.20689e+06	1.29001	0.00409942	0.0808704	2.53936	1.34447	up
mws0885	2,4-Dihydroxybenzoic acid	Phenolic acids	Phenolic acids	C7H6O4	4.7927e+06	3.60382e+06	3.93174e+06	745298	97620.6	1.44647e+06	1.04904	0.00323885	0.0794232	5.38496	2.42894	up
Lmbn001981	2,5-Dihydroxybenzaldehyde*	Others	Aldehyde compounds	C7H6O3	3.13833e+07	2.43555e+07	1.8356e+07	1.57815e+06	724609	1.81252e+06	1.28872	0.0243357	0.111882	18.0048	4.17031	up
mws0180	2,5-Dihydroxybenzoic acid; Gentisic Acid*	Phenolic acids	Phenolic acids	C7H6O4	8.20636e+07	5.95702e+07	6.36368e+07	1.28787e+07	1.67362e+06	2.41793e+07	1.04621	0.00431662	0.0810437	5.29983	2.40595	up
Lakn000379	2,5-Dihydroxyphenylacetate ethyl triglucoside	Phenolic acids	Phenolic acids	C28H42O18	61568.5	11983.4	551741	583367	1.46712e+06	1.69089e+06	1.01313	0.0722283	0.176053	0.167129	-2.58097	down
Latp003285	2,5-Dimethyl-7-hydroxychromone glucoside	Others	Chromone	C17H20O8	419877	832687	253390	189378	55801.4	99979.8	1.09903	0.14778	0.260823	4.36308	2.12535	up
Lmdp002901	2,6-Dihydroxy-4-isopropylphenyl-1-O-β-D-glucoside	Phenolic acids	Phenolic acids	C15H22O8	1.47365e+06	231670	1.40071e+06	2.79364e+06	5.62239e+06	4.25152e+06	1.04247	0.0412414	0.137443	0.245196	-2.02799	down
Zmxn110201	2,6-Dimethoxy-4-hydroxyphenol-1-O-ß-D-glucopyranoside*	Others	Others	C14H20O9	61068.2	146611	82706.7	209228	217348	489231	1.0989	0.143525	0.257822	0.317082	-1.65707	down
pmf0348	2,6-Dimethyl-7-octene-2,3,6-triol	Others	Alcohol compounds	C10H20O3	168709	201855	121742	98910.2	41131.5	29619.3	1.1027	0.0275172	0.11533	2.9017	1.5369	up
Jmwn002117	2-(3,4-dihydroxyphenyl)ethanediol 1-O-β-D-glucopyranoside*	Phenolic acids	Phenolic acids	C14H20O9	90367.8	110113	165488	393832	322665	383786	1.25706	0.00150146	0.0626572	0.332613	-1.58808	down
Jmwn002057	2-(3-β-D-glucopyranosyloxy-4-hydroxyphenyl)ethanol-1-O-β-D-glucopyranoside*	Phenolic acids	Phenolic acids	C20H30O13	2.0334e+06	1.99062e+06	1.53774e+06	88091.4	12211.9	132168	1.21642	0.00590127	0.0845591	23.9245	4.58042	up
MWStz152	2-(Acetylamino)-3-phenyl-2-propenoic acid*	Alkaloids	Alkaloids	C11H11NO3	518587	177037	171213	93271.9	30350.2	68851.3	1.09508	0.186729	0.300149	4.50367	2.1711	up
pme3083	2-(Formylamino)benzoic acid	Phenolic acids	Phenolic acids	C8H7NO3	162755	187446	135119	23340	21554.4	6670	1.24653	0.00585131	0.0845591	9.4119	3.23449	up
Lmtn003441	2-Acetyl-3-hydroxyphenyl-1-O-glucoside	Phenolic acids	Phenolic acids	C15H20O7	426505	252709	754929	6.33316e+06	1.09033e+06	1.37816e+06	1.03659	0.285341	0.403873	0.16294	-2.61758	down
NK10253223	2-Amino-3-methoxybenzoic acid	Phenolic acids	Phenolic acids	C8H9NO3	856338	855913	369175	214112	117191	149616	1.20163	0.0772526	0.183814	4.32801	2.1137	up
HJN106	2-Carboxy-3-hydroxy-A(1)-norlupan-20(29)-en-28-oic acid (Ceanothic acid)	Terpenoids	Triterpene	C30H46O5	6293.7	39495.7	57449.1	193131	140800	239874	1.09577	0.0164164	0.106028	0.179919	-2.47458	down
Lmzn006582	2-Formyl-3-hydroxy-A(1)-norlup-20(29)-en-28-oic acid (Colubrinic acid)	Terpenoids	Triterpene	C30H46O4	1.2187e+06	4.19671e+06	2.85522e+06	1.34462e+07	1.59874e+07	1.83704e+07	1.2259	0.00296555	0.0794232	0.173011	-2.53106	down
Lmgp002452	2-Glucosyloxy-(4-hydroxyphenyl)acetic acid (Dhurrin acid)	Phenolic acids	Phenolic acids	C14H18O9	37317.4	67137.9	29208.2	3340	3340	1494.32	1.27872	0.0679037	0.173464	16.3516	4.03136	up
Lmmn001643	2-Hydroxycinnamic acid*	Phenolic acids	Phenolic acids	C9H8O3	878223	1.22133e+06	876175	186297	93353.1	82911.3	1.27805	0.0118808	0.101062	8.20751	3.03694	up
pmp000268	2-Hydroxymethyl-A(1)-nor-19,24-dihydroxyurs-2,12-dien-28-oic acid (Rosamultic acid)	Terpenoids	Triterpene	C30H46O5	4281.85	21016.2	29211.9	79183.2	61809.7	138056	1.09347	0.0718661	0.176053	0.195342	-2.35593	down
Latp003004	2-Methyl-5-acetonyl-7-hydroxychromone glucoside	Others	Chromone	C19H22O9	20294.1	17859.6	19236.5	255404	359634	370700	1.31375	0.0137697	0.104175	0.0582205	-4.10233	down
Wacn002147	2-O-(1'-O-glucosyl-p-Coumaroyl)hydroxycitric Acid	Phenolic acids	Phenolic acids	C21H24O15	18019	19406.7	12720.7	4209.3	2823.3	9667.73	1.11603	0.0187891	0.106837	3.00272	1.58627	up
Zbfn004301	2-O-(4-carboxylic acid phenethyl)-6-O-caffeoyl glucoside	Phenolic acids	Phenolic acids	C23H24O11	8.06706e+06	1.25736e+07	1.1145e+07	1.88279e+06	1.00823e+06	1.88233e+06	1.27528	0.0174102	0.106028	6.65898	2.7353	up
Hmln000873	2-O-Galloyl-D-glucose	Phenolic acids	Phenolic acids	C13H16O10	34264.7	71604.1	46061.6	120294	92734.2	100166	1.13489	0.0201777	0.109882	0.4851	-1.04364	down
MWS1850	2-Phenoxyethanol	Phenolic acids	Phenolic acids	C8H10O2	43287.9	90536.9	47411.4	9275.58	11670	10076.6	1.2711	0.0799336	0.186914	5.84215	2.5465	up
Lmgp000659	2-Phenylacetamide*	Alkaloids	Alkaloids	C8H9NO	55634.6	57037.1	101616	299047	229768	184597	1.23289	0.0231952	0.110478	0.30037	-1.73519	down
ML10179289	2-Phenylethanol	Phenolic acids	Phenolic acids	C8H10O	2.11578e+06	3.06936e+06	1.02459e+06	447081	865508	774786	1.0705	0.140032	0.254925	2.9749	1.57284	up
Labn004625	2-Phenylethyl beta-primeveroside	Phenolic acids	Phenolic acids	C19H28O10	212778	259268	334604	997899	1.13238e+06	746602	1.27219	0.018374	0.106127	0.280391	-1.83449	down
pmn001700	24,30-Dihydroxy-12(13)-ene-lupeol*	Terpenoids	Triterpene	C30H48O3	655556	2.1146e+06	1.18601e+06	7.49802e+06	1.17055e+07	8.59419e+06	1.24341	0.0162428	0.106028	0.142319	-2.8128	down
pmp000444	27,28-Dicarboxyl ursolic acid	Terpenoids	Triterpene	C30H46O5	29020	149020	56073	195851	357013	205962	1.05304	0.0580584	0.162354	0.30852	-1.69656	down
Lmtp003948	3',5',5,7-Tetrahydroxy-4'-methoxyflavanone-3'-O-glucoside	Flavonoids	Flavones	C22H24O12	1.60062e+06	2.86998e+06	2.66856e+06	360524	336685	344480	1.29282	0.0355252	0.130219	6.85345	2.77683	up
Lagp002697	3'-Methoxy-6''-O-xylosyl puerarin	Flavonoids	Isoflavones	C27H30O14	1133340	1.53729e+06	389980	21670	69015.5	65710.1	1.23795	0.102006	0.212433	19.5697	4.29055	up
Wmnp000001	3,12-Dihydroxyoleanan-28,13-olide (Oleanderolide)	Terpenoids	Triterpene	C30H48O4	6206.08	5899.36	16945.3	221632	193758	161047	1.28964	0.00711954	0.0878787	0.0503971	-4.31052	down
Lmdn006811	3,24-Dihydroxyolean-12-en-22-one (Soyasapogenol E)*	Terpenoids	Triterpene	C30H48O3	575159	2.28383e+06	1.17385e+06	8.34312e+06	1.20549e+07	8.22735e+06	1.22615	0.0131865	0.101825	0.140883	-2.82743	down
Cmsp002787	3,4'-Dihydroxy-3',5'-dimethoxypropiophenone	Others	Ketone compounds	C11H14O5	39030	50746.3	53306.9	268932	367363	474816	1.29758	0.031718	0.12247	0.128775	-2.95708	down
Lmsp004137	3,4,2',4',6'-Pentahydroxychalcone	Flavonoids	Chalcones	C15H12O6	82215.5	55914.3	87644.3	150906	291670	174945	1.18124	0.0886899	0.196385	0.365614	-1.45161	down
Lakn002368	3,4,5-Trihydroxy-6-(hydroxymethyl)oxan-2-yl2-hydroxy-5-methylbenzoate	Phenolic acids	Phenolic acids	C14H18O8	131637	106147	115190	979946	364058	339593	1.18922	0.168286	0.282616	0.209655	-2.25391	down
Wdtp004683	3,4,5-Trihydroxy-6-[1-(4-methoxyphenyl)-4-methylpentan-3-yl]oxyoxane-2-carboxylic acid	Phenolic acids	Phenolic acids	C19H28O8	33158	29952.5	32342	17547	12012.9	11656	1.25685	0.00366117	0.0794474	2.31592	1.21158	up
Layp003558	3,4,5-Trimethoxyphenol-1-O-β-D-glucoside	Phenolic acids	Phenolic acids	C15H22O9	108340	123209	89301.6	15901.5	35088.6	16670	1.25364	0.00351379	0.0794232	4.7421	2.24553	up
Hmdn006855	3,4-Cycloopen-cycloaltin-4(29),25-diene-24(R)-hydroxy-3-carboxylic acid	Terpenoids	Triterpene	C30H48O3	9282.53	20865	8667.23	41998	39598.2	26752.1	1.13892	0.0210001	0.109882	0.358241	-1.481	down
MWStz043	3,4-Di-O-caffeoylquinic acid methyl ester	Phenolic acids	Phenolic acids	C26H26O12	10005	13984.2	6670	585984	420005	631392	1.3082	0.0140106	0.104838	0.0187246	-5.73892	down
Lahp003986	3,4-Dihydro-4-(4'-hydroxyphenyl)-5,7-dihydroxycoumarin glucoside	Lignans and Coumarins	Coumarins	C21H22O10	1.54545e+06	881838	1.52734e+07	37277.5	17515.5	34462.8	1.22058	0.337268	0.45066	198.315	7.63165	up
Lmdn003075	3,4-Dihydroverbenalin	Terpenoids	Monoterpenoids	C17H26O10	46442.8	47737.8	35091.7	8340	19139.2	15005	1.20444	0.00563818	0.0845591	3.04283	1.60542	up
mws0183	3,4-Dihydroxybenzoic acid (Protocatechuic acid)*	Phenolic acids	Phenolic acids	C7H6O4	4.92994e+06	3.51927e+06	4.20406e+06	841573	83809.5	1.5306e+06	1.01619	0.0043334	0.0810437	5.15202	2.36514	up
Sakn004407	3,4-Dihydroxyphenethyl alcohol-8-O-[4-O-caffeoyl-β-D-apinosyl(1→3)-β-D-glucosyl(1→6)]-β-D-glucoside	Phenolic acids	Phenolic acids	C34H44O20	1.75245e+06	3.74639e+06	1.95533e+06	5701.7	23171.6	27351.5	1.28975	0.0600995	0.164951	132.578	7.0507	up
Sakn002857	3,4-Dihydroxyphenethyl alcohol-8-O-[β-D-apinosyl(1→3)]-β-D-glucoside	Phenolic acids	Phenolic acids	C19H28O12	872039	1.81256e+06	1.59692e+06	77463.4	128498	223217	1.25363	0.0430304	0.141051	9.9761	3.31848	up
pmb2620	3,4-Dimethoxycinnamic acid	Phenolic acids	Phenolic acids	C11H12O4	11535.2	9196.15	38469.5	393103	307328	393007	1.27207	0.00358686	0.0794232	0.0541419	-4.20711	down
Lhhp005648	3,4-Methylenedioxy cinnamyl alcohol*	Others	Alcohol compounds	C10H10O3	811360	724432	664375	97936.1	98340	161670	1.29637	0.00113414	0.0580838	6.14664	2.6198	up
Zahp007439	3,4-Methylenedioxycinnamaldehyde	Others	Aldehyde compounds	C10H8O3	59475.9	97139.3	106163	186730	247769	222581	1.21939	0.00509901	0.0845591	0.399917	-1.32223	down
Lckn000312	3,4-dihydroxy-β-phenylethoxy-O-α-L-rhamnopyranosyl(1→3)-6-O-caffeoyl(cis)-β-D-glucopyranoside	Phenolic acids	Phenolic acids	C29H36O15	264339	195139	377624	966325	1.56745e+06	1.0533e+06	1.255	0.0315748	0.12247	0.233366	-2.09933	down
Laln005325	3,4-dihydroxyallyl benzene-4-O-[α-L-rhamnosyl-(1→6)]-β-D-glucopyranoside	Phenolic acids	Phenolic acids	C21H30O11	996581	1.04374e+06	1.47417e+06	771405	483744	440770	1.13886	0.0361637	0.130681	2.07232	1.05125	up
Jmwn002752	3,4-dihydroxyphenethoxy-8-O-β-D-[6-O-(4-O-β-D-glucopyranosyl)-feruloyl]glucopyranoside	Phenolic acids	Phenolic acids	C30H38O16	9141.63	3010.31	10596.4	34779.9	14419	25884.9	1.0617	0.0824753	0.191209	0.302973	-1.72274	down
Jmwn002172	3,4-dihydroxyphenylethanol-β-D-glucopyranoside*	Phenolic acids	Phenolic acids	C14H20O8	42928.5	60487.6	30267.1	239364	174736	326432	1.25703	0.0396091	0.135784	0.180523	-2.46974	down
Lmjp004941	3,5,4'-Trihydroxy-7-methoxyflavone (Rhamnocitrin)*	Flavonoids	Flavonols	C16H12O6	2.30453e+06	1.23635e+06	3.33706e+06	292980	29391.6	147659	1.1761	0.0698277	0.17527	14.633	3.87115	up
Hmyp002315	3,5,7,4'-Tetrahydroxy-Coumaronochromone	Others	Chromone	C15H10O7	729167	2.05849e+06	1.58865e+06	358934	6697.02	7933.84	1.08562	0.0651172	0.170657	11.715	3.55028	up
Hmmp002150	3,5-Bis(3-methoxy-4-hydroxyphenyl)-2,3-dihydro-2(1H)-pyridinone*	Alkaloids	Pyridine alkaloids	C19H19NO5	131031	191622	100218	866494	601235	496020	1.25318	0.036768	0.131661	0.215339	-2.21532	down
Wmzn002116	3,5-Dicaffeoylquinic acid	Phenolic acids	Phenolic acids	C25H24O12	103380	46147.8	31961.4	7387.04	5005	6566.65	1.25281	0.131013	0.244773	9.57286	3.25895	up
Lahp002608	3,5-Dihydro-2H-Furo[3,2-C]Quinolin-4-One*	Alkaloids	Quinoline alkaloids	C11H9NO2	430385	905387	2.71816e+06	12426599	4.41563e+07	1.10952e+07	1.19253	0.188193	0.301658	0.0599002	-4.0613	down
HJN037	3,5-Dihydroxy-4-methoxybenzoic acid; 4-O-Methylgallic Acid	Phenolic acids	Phenolic acids	C8H8O5	30976.5	37935.9	44343.3	12050.4	11756.5	15037.9	1.27823	0.0177533	0.106028	2.91559	1.54379	up
Lmsn004970	3,6-Di-O-caffeoyl glucose*	Phenolic acids	Phenolic acids	C24H24O12	121959	102559	210248	602804	377253	642703	1.22735	0.0278036	0.11533	0.267917	-1.90014	down
Lmsn012425	3,7-Dihydroxyolean-12-en-28-oic acid (Rubusic acid)	Terpenoids	Triterpene	C30H48O4	73831.6	133562	98716.3	7094.43	1268.41	1418.3	1.2583	0.0281566	0.11533	31.2959	4.9679	up
mws0346	3-(3-Hydroxyphenyl)-propionic acid	Phenolic acids	Phenolic acids	C9H10O3	20005	11371.7	28744.4	10200.7	5445.68	9484.93	1.02308	0.136494	0.250316	2.39228	1.25839	up
Lafp002722	3-Hydroxy-1-(4-hydroxy-3,5-dimethoxy-phenyl)-propan-1-one glucoside	Phenolic acids	Phenolic acids	C17H24O10	9022.96	8000.16	7597.68	33765.9	42555.1	15835.8	1.18313	0.102973	0.212433	0.267162	-1.90421	down
MWStz282	3-Hydroxy-3-acetonyloxindole*	Alkaloids	Plumerane	C11H11NO3	518587	177037	171213	93271.9	30350.2	68851.3	1.09508	0.186729	0.300149	4.50367	2.1711	up
pmn001690	3-Hydroxy-4-isopropylbenzylalcohol-3-O-glucoside	Phenolic acids	Phenolic acids	C16H24O7	48248.7	55864.4	47076.3	469782	112322	177760	1.13726	0.20604	0.321659	0.198969	-2.32938	down
MWSslk066	3-Hydroxy-4-methoxybenzoic acid; Isovanillic Acid	Phenolic acids	Phenolic acids	C8H8O4	5.74475e+07	4.86978e+07	6.30957e+07	1.48378e+07	3.94927e+06	2.0698e+07	1.11901	0.00280918	0.0794232	4.2862	2.0997	up
MWSmce248	3-Hydroxycinnamic Acid*	Phenolic acids	Phenolic acids	C9H8O3	838374	1.4899e+06	1.17198e+06	177257	115675	74553.4	1.27501	0.0284103	0.11545	9.52488	3.2517	up
Zmjn014062	3-Hydroxydammara-21-oic acid 21,23-lactone*	Terpenoids	Triterpene	C30H48O3	374542	1.47165e+06	446653	4.59593e+06	3.97695e+06	3.15375e+06	1.18419	0.00494032	0.0845389	0.195525	-2.35458	down
HJN110	3-Hydroxylup-20(29)-en-28-oic acid (Betulinic acid)*	Terpenoids	Triterpene	C30H48O3	591558	2.48119e+06	1.12406e+06	8.39236e+06	1.39883e+07	9.04565e+06	1.21965	0.0268683	0.115302	0.133544	-2.90461	down
Lssp210084	3-Hydroxyurs-12-en-28-oic acid (Ursolic acid)	Terpenoids	Triterpene	C30H48O3	1624.29	2433.89	1701.1	14988	13896.7	12578.5	1.30637	0.0012848	0.0580838	0.138901	-2.84787	down
Hmmp001310	3-Indoleacrylic acid*	Alkaloids	Plumerane	C11H9NO2	261305	836581	2.44958e+06	6.49113e+06	2.03543e+07	5.7393e+06	1.12187	0.176383	0.291673	0.108869	-3.19934	down
MWS2058	3-Methylsalicylic Acid	Phenolic acids	Phenolic acids	C8H8O3	41827.7	26494.8	28547.4	3038.05	3337.7	4028.02	1.30625	0.0263215	0.114558	9.31102	3.21894	up
WaYp004929	3-O-(p-coumaroyl) 3-Hydroxy-3-methylglutaric acid*	Phenolic acids	Phenolic acids	C15H16O7	5.62002e+06	1.19112e+07	4.97684e+06	801803	337476	280005	1.26321	0.0855756	0.193786	15.8588	3.98721	up
mws1174	3-O-Acetylpinobanksin	Flavonoids	Flavanonols	C17H14O6	9183.86	11142.3	22306.2	31612.8	36875.8	91284.9	1.10453	0.172466	0.288329	0.26683	-1.90601	down
pmb2833	3-O-Feruloylquinic acid-O-glucoside	Phenolic acids	Phenolic acids	C23H30O14	20424.5	23872.5	8362.07	56201.6	49125.2	27011.9	1.01155	0.0745469	0.179342	0.397912	-1.32948	down
pme0309	3-O-Methylgallic Acid*	Phenolic acids	Phenolic acids	C8H8O5	34258	15891.1	32442	1670	7259.82	7366.5	1.11961	0.052138	0.155411	5.06808	2.34144	up
Lmsp004151	3-O-p-Coumaroyl-4,6-(S)-HHDP-β-D-glucose	Phenolic acids	Phenolic acids	C29H24O16	114361	234891	136252	16160.1	54415	56467.6	1.10948	0.07094	0.17527	3.82159	1.93417	up
pmn001421	3-O-p-Coumaroylquinic acid	Phenolic acids	Phenolic acids	C16H18O8	81291.3	194328	108379	6670	4401.15	10005	1.28154	0.0706633	0.17527	18.2196	4.18742	up
pmb3072	3-O-p-Coumaroylshikimic acid-O-glucoside	Phenolic acids	Phenolic acids	C22H26O12	9686.16	13205.3	20005	41353.1	61060.6	30768.5	1.18004	0.0644519	0.169323	0.322088	-1.63447	down
Lmmp004382	3-Oxo-α-ionol-β-D-glucoside	Others	Alcohol compounds	C19H30O7	504665	473587	257914	124760	124358	126798	1.24216	0.0660334	0.171687	3.28841	1.71739	up
Lmzn106829	3-Oxolup-20(29)-en-28-oic acid (Betulonic acid)*	Terpenoids	Triterpene	C30H46O3	172203	151052	99114.6	1.4082e+06	1.15857e+06	740622	1.27808	0.037214	0.132508	0.127705	-2.96912	down
Lmzn206829	3-Oxoolean-12-en-28-oic Acid (Oleanonic acid)*	Terpenoids	Triterpene	C30H46O3	132324	147350	113836	1.38009e+06	1.14787e+06	667257	1.28613	0.0467112	0.147016	0.123156	-3.02144	down
Lmyn012771	3-Oxoolean-18-en-28-oic acid (Moronic acid)*	Terpenoids	Triterpene	C30H46O3	9217.91	40620	18677.8	1.40501e+06	912639	563304	1.27712	0.0614194	0.166018	0.0237823	-5.39397	down
Lmzn006795	3-Oxours-12-en-28-oic acid (Ursonic acid)*	Terpenoids	Triterpene	C30H46O3	120294	110384	51845.3	1.18596e+06	894071	580129	1.26012	0.043603	0.141222	0.106205	-3.23507	down
Wcfp003437	3-Prenyl-4,2',4'-Trihydroxychalcone	Flavonoids	Chalcones	C20H20O4	475655	490711	872082	1.9839e+06	2121670	2.40458e+06	1.26333	0.000977254	0.053016	0.282397	-1.8242	down
Wayp003244	3-Succinoylpyridine	Alkaloids	Pyridine alkaloids	C9H9NO3	103092	149912	137044	36198.4	33132.2	48191.2	1.27275	0.0154106	0.10487	3.31893	1.73072	up
Lamp006750	3-[(3,4-dihydroxyphenyl)methylidene]-5,7-dihydroxy-6-methoxy-2h-1-benzopyran-4-one malonyl glucoside*	Flavonoids	Other Flavonoids	C26H26O15	1.72689e+07	1.39308e+07	1.06468e+07	66370.2	24909.9	52762.1	1.31086	0.0183888	0.106127	290.516	8.18247	up
Hmgp002327	3-amino-2-naphthoic acid*	Alkaloids	Alkaloids	C11H9NO2	97735	213104	608368	2.55527e+06	9.15705e+06	2.53073e+06	1.19177	0.18097	0.295267	0.0645372	-3.95373	down
Ladp002935	3-quinolinecarboxylic acid	Alkaloids	Quinoline alkaloids	C10H7NO3	3.1386e+06	3.4067e+06	2.88309e+06	70178.6	78669.4	697474	1.17961	0.000596006	0.0477919	11.1404	3.47773	up
Lmjp101403	3ξ-(1ξ-Hydroxyethyl)-7-hydroxy-1-isobenzofuranone	Others	Others	C10H10O4	2.18581e+06	1.31381e+06	619550	9.71413e+06	8.45795e+06	2.04197e+06	1.01484	0.148149	0.260943	0.203777	-2.29493	down
Lmqn005782	4,5,8-Trihydroxy-α-tetralone	Quinones	Quinones	C10H10O4	75694	87096.6	119216	2.56279e+06	1.37609e+06	551614	1.24405	0.138075	0.252632	0.0628008	-3.99307	down
Yshj000013	4,6-dimethoxy-2-methoxyphenyl-1-O-beta-D-glucopyranoside	Phenolic acids	Phenolic acids	C13H18O9	15531.8	27572.6	34403.5	217873	230930	286019	1.29177	0.00607683	0.0845591	0.105478	-3.24498	down
Cmhp005227	4,8-Dihydroxy Naphthol-1-O-glucoside	Quinones	Quinones	C16H18O8	507848	446776	543472	580005	2.069e+06	1.93236e+06	1.00181	0.162594	0.278709	0.326998	-1.61265	down
mws1336	4-Aminobenzoic acid	Phenolic acids	Phenolic acids	C7H7NO2	374628	843751	378840	121966	43209.8	42232.6	1.21588	0.0928595	0.201505	7.70086	2.94502	up
MWSmce466	4-Hydroxyacetophenone	Others	Ketone compounds	C8H8O2	9.6483e+06	7.02196e+06	8.31893e+06	1.87237e+06	292149	913166	1.19215	0.0026209	0.0789911	8.11948	3.02139	up
mws0749	4-Hydroxybenzoic acid	Phenolic acids	Phenolic acids	C7H6O3	3.40891e+07	2.92158e+07	2.02672e+07	1.47259e+06	606967	1.94742e+06	1.28138	0.0216759	0.109882	20.7531	4.37526	up
pme2828	4-Nitrophenol	Phenolic acids	Phenolic acids	C6H5NO3	1.96533e+07	2.49261e+07	1.65117e+07	3.22561e+06	8.92612e+06	1.04889e+07	1.08096	0.018184	0.106073	2.6983	1.43205	up
Wafn002319	4-O-(3'-O-alpha-D-Glucopyranosyl)caffeoylquinic acid	Phenolic acids	Phenolic acids	C22H28O14	1157.64	10005	15005	32381.8	150150	56502.9	1.06364	0.185454	0.299878	0.109472	-3.19136	down
Wafn002874	4-O-(4'-O-alpha-D-Glucopyranosyl)caffeoylquinic acid	Phenolic acids	Phenolic acids	C22H28O14	46823.7	80686.3	65482.6	15005	13851.9	6019.01	1.23397	0.0254339	0.113582	5.53369	2.46824	up
Zmhn003098	4-O-(6'-O-Glucosylcaffeoylglucosylferuloyl)-4-hydroxybenzyl alcohol	Phenolic acids	Phenolic acids	C38H42O18	12060	12048.2	19382.1	76947.5	270850	254627	1.24603	0.095247	0.204126	0.0721921	-3.79202	down
Zmhn001358	4-O-Glucosyl-4-hydroxybenzoic acid*	Phenolic acids	Phenolic acids	C13H16O8	307439	1.11201e+06	777923	118906	83564.1	162146	1.17437	0.118842	0.232413	6.02654	2.59133	up
Hmhn003518	4-O-β-D-glucopyranosylferulic acid*	Phenolic acids	Phenolic acids	C16H20O9	813944	1.67464e+06	1.13243e+07	52087.4	50005	111670	1.19295	0.310726	0.427097	64.6181	6.01387	up
Wccp001401	4-[2-formyl-5-(hydroxymethyl)pyrrol-1-yl]butanoic acid	Alkaloids	Alkaloids	C10H13NO4	102257	57177.4	72385.9	18713.4	6930.25	11250.4	1.24341	0.032328	0.123507	6.2834	2.65155	up
Wcsn010254	4-[3-(4,8-dimethylnona-3,7-dienyl)-3-methyloxiran-2-yl]butan-2-one	Others	Others	C18H30O2	1.05332e+07	9.35692e+06	8.5678e+06	1.47562e+06	1.52326e+06	934042	1.30214	0.00235825	0.0731058	7.23583	2.85516	up
Zaln004057	4-caffeoylshikimic acid	Phenolic acids	Phenolic acids	C16H16O8	38827.5	155091	183290	11670	8549.7	25930.7	1.1313	0.127947	0.241851	8.17346	3.03095	up
Hmln002355	5'-Methoxymatairesinoside*	Lignans and Coumarins	Lignans	C27H34O12	754282	310857	279851	1.93389e+06	1733340	1.31735e+06	1.18563	0.00748811	0.0879482	0.26983	-1.88988	down
Zmjp004852	5,6,3',4'-Tetrahydroxy-3,7-dimethoxyflavone-6-O-glucoside	Flavonoids	Flavones	C23H24O13	288060	268309	512361	29716.4	37780.7	97694.3	1.21066	0.0527357	0.155966	6.46964	2.69369	up
Layp005773	5,6,7,3',-Tetramethyl-4'-hydroxyflavone glucoside*	Flavonoids	Flavones	C25H28O12	5032.54	6067.03	3340	12362.1	12580.4	8516.5	1.16962	0.021826	0.109882	0.43156	-1.21237	down
Hagn002801	5,6,7,5'-tetramethoxy-3',4'-methylenedioxyflavonoid	Flavonoids	Flavones	C20H18O8	47419.3	47432.7	96670	6670	2682.69	2734.08	1.26877	0.0668451	0.172683	15.8456	3.98601	up
Zmjp004795	5,6,7-Tetrahydroxy-8-methoxyflavone*	Flavonoids	Flavones	C16H12O6	2.30453e+06	1.23635e+06	3.33706e+06	292980	29391.6	147659	1.1761	0.0698277	0.17527	14.633	3.87115	up
Lmtp001399	5,6-Dihydroxyindole-5-O-β-glucoside	Alkaloids	Plumerane	C14H17NO7	252695	430650	136338	47977.5	51906.8	23658	1.20767	0.111838	0.223695	6.63484	2.73006	up
Hajp007218	5,7,3',5'-tetrahydroxy-6-methylfavanone*	Flavonoids	Flavones	C16H12O6	2.40926e+06	1.31782e+06	2.57371e+06	319591	30321.5	159055	1.17096	0.0344334	0.127509	12.3796	3.62989	up
Layp002880	5,7-Dihydroxychromone glucoside	Others	Chromone	C15H16O9	803752	939061	579724	77541.6	94377.1	116637	1.30111	0.0220099	0.109882	8.04883	3.00878	up
Wbtn007495	5,8-dihydroxy-10-methoxy-2-propylbenzo[h]chromen-4-one	Others	Ketone compounds	C17H16O5	1.42027e+06	489767	1.31286e+06	391161	33549.1	158425	1.03346	0.0823688	0.191209	5.52684	2.46645	up
Hmtn001120	5-(2-Hydroxyethyl)-2-O-glucosylphenol	Phenolic acids	Phenolic acids	C14H20O8	7.07171e+06	9.79022e+06	7.39422e+06	1.96581e+06	1.69414e+06	2.09212e+06	1.30124	0.0173108	0.106028	4.21694	2.0762	up
MWSmce001	5-Acetylsalicylic acid	Phenolic acids	Phenolic acids	C9H8O4	129290	93717.5	280256	1.804e+06	1.19809e+06	1.29572e+06	1.26447	0.0149862	0.10487	0.117098	-3.09421	down
Ymjm000065	5-Epivibsanin G	Terpenoids	Ditepenoids	C25H36O6	1.5956e+06	721779	367826	6720.64	1186.65	1418.93	1.28448	0.134402	0.247582	287.92	8.16952	up
Lmmn003663	5-Glucosyloxy-2-Hydroxybenzoic acid methyl ester	Phenolic acids	Phenolic acids	C14H18O9	76596.2	102432	53844.3	24424.5	15173.1	8340	1.20921	0.0373197	0.132508	4.85784	2.28031	up
Wcgp002387	5-Methoxy-3-hydroxyindan-1-one	Others	Others	C10H10O3	441477	449634	454025	42456.5	57352.4	30499.8	1.30449	3.2482e-05	0.0117477	10.3227	3.36775	up
MWSslk149	5-Methoxysalicylic acid	Phenolic acids	Phenolic acids	C8H8O4	428980	641733	446098	177034	147439	26670	1.07468	0.0125703	0.101062	4.31964	2.11091	up
Lmgn003073	5-O-Feruloylquinic acid	Phenolic acids	Phenolic acids	C17H20O9	3.07699e+06	2.06447e+06	1.24269e+06	93940.9	446724	823333	1.05055	0.0720463	0.176053	4.68047	2.22665	up
pmb3074	5-O-p-Coumaroylquinic acid	Phenolic acids	Phenolic acids	C16H18O8	109315	194328	123670	5279.27	10085.4	1670	1.25687	0.0340238	0.127509	25.0849	4.64875	up
Lakp003115	5-O-β-D-Glucopyranosyl-3-hydrobenzo(b)fu-ran-2-one	Phenolic acids	Phenolic acids	C14H16O8	288340	158339	245399	1.06306e+06	2.70133e+06	2.08576e+06	1.25676	0.0683856	0.174175	0.118301	-3.07946	down
Zahn007990	5-hydroxy-3,4-dimethyl-5-pentylfuran-2(5H)-one*	Others	Others	C11H18O3	297401	182456	220371	23071.9	13152	14677.3	1.30058	0.022786	0.110478	13.7566	3.78205	up
pmp000191	6''-O-Acetylgenistin	Flavonoids	Isoflavones	C23H22O11	883678	1.352e+06	1.29819e+06	8230.26	162570	8340	1.17883	0.0103776	0.0979108	19.7269	4.30209	up
Lmxn002712	6''-O-Acetylharpagide	Terpenoids	Terpene	C17H26O11	204204	231009	215439	361893	1.11824e+06	1.1772e+06	1.12775	0.125504	0.23974	0.244852	-2.03002	down
pmp000194	6''-O-Malonylgenistin	Flavonoids	Isoflavones	C24H22O13	2.202e+07	3.42573e+07	2.34403e+07	93566	47321.1	49475.9	1.31426	0.0205931	0.109882	418.766	8.71	up
Lmxp102139	6''-O-α-D-Galactosylharpagide*	Terpenoids	Terpene	C21H34O15	33043.6	30926.1	22100.4	59035.8	144931	141003	1.18326	0.0890724	0.19643	0.249501	-2.00288	down
Lmxn001694	6''-O-β-D-Glucosyl-8-O-acetylharpagide	Terpenoids	Terpene	C23H36O16	671452	1.19423e+06	982694	3.22005e+06	9.57857e+06	1.00526e+07	1.22016	0.0933124	0.202084	0.124649	-3.00406	down
Lmxp002139	6''-O-β-D-Glucosylharpagide*	Terpenoids	Terpene	C21H34O15	33043.6	30926.1	22100.4	59035.8	144931	141003	1.18326	0.0890724	0.19643	0.249501	-2.00288	down
Smnp005894	6'-O-Cinnamoyl-8-Epi-Arygioside	Phenolic acids	Phenolic acids	C25H28O12	197645	404200	379695	26670	6670	13340	1.26322	0.0400679	0.136281	21.027	4.39417	up
Lmsn003628	6'-O-Sinapoylsucrose*	Phenolic acids	Phenolic acids	C23H32O15	98452.4	240063	232337	22880.1	28150.2	48490.8	1.20979	0.072091	0.176053	5.736	2.52004	up
Lmjp005671	6,10-O-Diferuloylcatalpol	Terpenoids	Monoterpenoids	C35H38O16	131984	39208.8	10140.8	6.05702e+06	3.43385e+06	558712	1.17285	0.174019	0.290027	0.0180439	-5.79234	down
Zmhp003514	6,7,8-Tetrahydroxy-5-methoxyflavone*	Flavonoids	Flavones	C16H12O6	2.31461e+06	1.25118e+06	2.89227e+06	289283	25268.4	113392	1.18054	0.0494405	0.150682	15.0909	3.91561	up
Lmjp003655	6-C-MethylKaempferol-3-glucoside*	Flavonoids	Flavones	C22H22O11	4.09885e+07	5.04255e+07	4.79449e+07	3.28167e+06	605005	11676960	1.11962	0.000797245	0.0480562	8.95414	3.16255	up
pma0214	6-C-Methylquercetin-3-O-glucoside	Flavonoids	Flavonols	C22H22O12	4.82881e+06	6.49952e+06	5.24715e+06	48340	24894.1	100005	1.2988	0.00822573	0.0900869	95.6797	6.58014	up
Lhjp110329	6-Hydroxy-3-epi-oleanolic acid	Terpenoids	Triterpene	C30H48O4	7151.17	6896.06	23095.8	160224	225727	164022	1.27147	0.0112519	0.100896	0.0675361	-3.8882	down
Ymjm000101	6-Hydroxy-3-oxooleana-11,13(18)-dien-28-oic acid	Terpenoids	Triterpene	C30H44O4	31041.6	31689.2	23012.7	1393.74	3288.01	5496.91	1.24163	0.00536097	0.0845591	8.42385	3.07448	up
Yshs000049	6-Hydroxy-lupane-20(29)-en-3-one-28-oic acid	Terpenoids	Triterpene	C30H46O4	6506.58	34186.1	11677	114999	128089	175146	1.20936	0.0106974	0.0983615	0.125216	-2.99751	down
pmp001309	6-Hydroxykaempferol-7-O-glucoside	Flavonoids	Flavonols	C21H20O12	7.98191e+07	1.12501e+08	9.25832e+07	546074	731074	489100	1.317	0.009997	0.0954435	161.304	7.33364	up
Hmcn001884	6-Hydroxyluteolin 5-glucoside*	Flavonoids	Flavones	C21H20O12	3.80122e+06	9.34923e+06	6443545	10005	3340	25005	1.29306	0.0554333	0.159275	510.926	8.99697	up
pmp000602	6-Hydroxymusizin-8-O-β-D-glucoside	Others	Ketone compounds	C19H22O9	185472	153452	86755	68376.3	49905.1	30823.4	1.12825	0.0724284	0.176053	2.8549	1.51344	up
Lmdn005216	6-O-(4-Methoxybenzoyl)Ajugol	Terpenoids	Monoterpenoids	C23H30O11	276140	1.21727e+06	616577	50477.1	49062.3	62768.7	1.23838	0.142207	0.256731	12.9999	3.70043	up
Ymjm000116	6-O-Acetylarbutin	Phenolic acids	Phenolic acids	C14H18O8	3.92299e+07	6.91932e+07	8.06918e+07	8.41403e+06	7.95874e+06	1.74888e+07	1.22738	0.0454119	0.144917	5.58495	2.48154	up
Zmhn001793	6-O-Caffeoyl-D-glucose*	Phenolic acids	Phenolic acids	C15H18O9	2.87547e+06	4.63232e+06	4.59632e+06	1.07279e+06	654270	1.09885e+06	1.25382	0.0275324	0.11533	4.28325	2.09871	up
Lmdn004261	6-O-Feruloylajugol	Terpenoids	Monoterpenoids	C25H32O12	8627.39	12646.7	8922.65	31071.4	110005	30005	1.14109	0.21804	0.335089	0.176505	-2.50222	down
Lmfn003035	6-O-p-Coumaroyl-β-D-glucose*	Phenolic acids	Phenolic acids	C15H18O8	2.22067e+06	1.2252e+07	1.85196e+07	21731.5	35097	89745.8	1.26293	0.147482	0.260823	225.089	7.81435	up
Wdsp002909	6-[(7-hydroxy-2-methyl-6-oxo-3,4-dihydroisoquinolin-1-yl)methyl]-2,3-dimethoxybenzoic acid	Alkaloids	Isoquinoline alkaloids	C20H21NO6	58938.6	58765	56433.5	153092	226040	340170	1.24903	0.0791943	0.185585	0.242092	-2.04637	down
Wdtp004707	6-[4-(Acetyloxymethyl)phenoxy]-4-hydroxyoxane-2-carboxylic acid	Phenolic acids	Phenolic acids	C15H18O7	2.23686e+07	3.60379e+07	4.74676e+07	128340	1.21235e+06	283340	1.26256	0.0406669	0.136605	65.1923	6.02663	up
Hahn002432	6-feruloylcatalpol*	Others	Others	C25H30O13	7.03973e+06	4.31975e+06	9686310	9.04024e+07	7.56059e+07	32803280	1.24591	0.0743122	0.179342	0.105858	-3.2398	down
Hmmn003964	7-Deoxyloganic acid	Terpenoids	Monoterpenoids	C16H24O9	627884	588217	327359	19648.4	35298.5	13340	1.29112	0.0342989	0.127509	22.6026	4.49842	up
Ymjm000134	7R-Dihydrodehydrodiconferyl alcohol 4-O-β-D-glucopyranoside	Lignans and Coumarins	Lignans	C25H32O11	30795.1	23462	35978.3	14538.1	5005	8340	1.16063	0.0121851	0.101062	3.2362	1.6943	up
Wbtp004798	8,11-dimethoxy-2h-[1,3]dioxolo[4,5-b]xanthen-10-one	Flavonoids	Other Flavonoids	C16H12O6	388060	503580	344509	38342.4	8967.15	101079	1.14671	0.00579361	0.0845591	8.33047	3.0584	up
Zbyn002532	8-Epiloganic acid	Terpenoids	Monoterpenoids	C16H24O10	9.54375e+06	1.15871e+07	1.01254e+07	360607	1.22576e+06	949210	1.26965	0.00125601	0.0580838	12.327	3.62376	up
MWSHC20110	8-Methoxyapigenin*	Flavonoids	Flavones	C16H12O6	2.40926e+06	1.31782e+06	2.57371e+06	319591	30321.5	159055	1.17096	0.0344334	0.127509	12.3796	3.62989	up
Zasn010433	9,12-Octadecadienoic acid,ethyl ester	Others	Others	C20H36O2	64510.9	30968.5	35388.1	307427	67879.1	213653	1.06395	0.157053	0.273519	0.222201	-2.17006	down
Wcjp001032	9-[(2S,3S,4S,5R)-3,4-dihydroxy-5-(hydroxymethyl)oxolan-2-yl]-1H-purin-6-one	Alkaloids	Alkaloids	C10H12N4O5	1.23864e+07	8.85452e+06	7.58059e+06	3.44815e+06	1.74717e+06	1.55623e+06	1.23294	0.0230948	0.110478	4.26888	2.09386	up
Lasp003707	Acropyrone	Phenolic acids	Phenolic acids	C11H12O5	122808	104588	146788	1.03702e+06	469117	902122	1.27021	0.057615	0.161531	0.155375	-2.68617	down
Lhsp101905	Actinidialactone*	Terpenoids	Monoterpenoids	C10H14O2	4.24808e+06	4.32327e+06	3.59018e+06	153340	214144	644894	1.25451	0.000418596	0.0471478	12.0128	3.5865	up
MWSmce651	Ajugol	Terpenoids	Monoterpenoids	C15H24O9	596712	1.00635e+06	574061	91761.4	191559	120881	1.25535	0.0468454	0.147016	5.38623	2.42928	up
Lmqp002761	Alnusonol	Phenolic acids	Phenolic acids	C19H20O4	264204	191642	198353	330266	811666	486203	1.0985	0.145927	0.259984	0.401809	-1.31542	down
pmb2654	Anthranilate-1-O-Sophoroside	Phenolic acids	Phenolic acids	C19H27NO12	19840.6	20099	38114.7	104228	55210.8	78902.3	1.18753	0.0472254	0.147016	0.32749	-1.61048	down
Lmtp002942	Apigenin-6,8-di-C-arabinoside*	Flavonoids	Flavones	C25H26O13	42402.3	26650.2	36822.3	261736	137813	193721	1.27503	0.043344	0.141222	0.17846	-2.48633	down
Zbsp003407	Apigenin-6,8-di-C-glucoside (Vicenin-2)	Flavonoids	Flavones	C27H30O15	168361	211306	97806.5	20430.5	9221.59	14551.6	1.27448	0.047468	0.147151	10.8017	3.43318	up
Lmtp002822	Apigenin-6-C-arabinoside-8-C-xyloside*	Flavonoids	Flavones	C25H26O13	42520.2	5005	51373.4	224477	172123	194807	1.09047	0.00141214	0.0612868	0.167226	-2.58013	down
mws1434	Apigenin-6-C-glucoside (Isovitexin)	Flavonoids	Flavones	C21H20O10	81670	63449.8	93340	522111	571882	523300	1.31068	0.000130774	0.0236482	0.147444	-2.76176	down
pmp000581	Apigenin-7-O-(6''-acetyl)glucoside	Flavonoids	Flavones	C23H22O11	770519	1.26102e+06	1.34821e+06	4012.33	3865.86	2570.46	1.3145	0.0246847	0.112533	323.463	8.33746	up
pmp000585	Apigenin-7-O-(6''-malonyl)glucoside	Flavonoids	Flavones	C24H22O13	6.30454e+06	9.28924e+06	7.42808e+06	196854	330025	186303	1.31004	0.0132326	0.101825	32.2805	5.01259	up
MWSHY0189	Apigenin-7-O-glucoside(Cosmosiin)*	Flavonoids	Flavones	C21H20O10	9.29903e+06	1.56924e+07	1.14311e+07	189905	61243.6	216635	1.29437	0.0236578	0.110964	77.862	6.28285	up
MWSHY0031	Apigenin-7-O-glucuronide*	Flavonoids	Flavones	C21H18O11	4009770	4.37073e+06	4814930	93098.8	61570.2	221809	1.29083	0.0020871	0.0731058	35.0497	5.13133	up
MWS20151	Apigenin; 4',5,7-Trihydroxyflavone*	Flavonoids	Flavones	C15H10O5	190301	101230	87099.1	7246.29	3101.1	5564.17	1.28973	0.0643557	0.169323	23.7959	4.57264	up
MWSmce675	Arbutin	Phenolic acids	Phenolic acids	C12H16O7	10486.2	5007.09	8797.11	37487.1	29936.1	65862.9	1.23361	0.0768698	0.183675	0.182242	-2.45607	down
Lmtn002796	Aromadendrin-7-O-glucoside	Flavonoids	Flavanonols	C21H22O11	428870	689915	407951	220587	212420	181116	1.22654	0.0761139	0.182304	2.48604	1.31385	up
Lmdp003808	Azaleatin (5-O-Methylquercetin)	Flavonoids	Flavonols	C16H12O7	2.03545e+06	2.29551e+06	2.87578e+06	16586.7	8795.79	23340	1.30856	0.010647	0.0983615	147.914	7.20862	up
mws0052	Baicalin*	Flavonoids	Flavones	C21H18O11	3626250	3892175	3.60867e+06	114344	57336.9	283351	1.27186	1.33614e-05	0.00724856	24.4534	4.61196	up
Zmbp102502	Baihuaqianhuoside	Others	Others	C16H22O8	23340	306770	233796	2.32184e+06	2.59952e+06	1.6637e+06	1.15025	0.0126875	0.101062	0.0856342	-3.54567	down
pme0241	Benzoic acid	Phenolic acids	Phenolic acids	C7H6O2	340773	241803	146841	95735.6	125593	131868	1.05116	0.149781	0.26228	2.06519	1.04628	up
Labn003910	Benzyl B-Primeveroside*	Phenolic acids	Phenolic acids	C18H26O10	208063	715359	456911	1.06254e+06	954399	1.57325e+06	1.0622	0.0409325	0.137073	0.384473	-1.37904	down
Hmln003529	Benzyl β-primeveroside	Phenolic acids	Phenolic acids	C18H26O10	73488.7	215004	98888.4	367481	233151	646819	1.06601	0.131072	0.244773	0.310538	-1.68716	down
Cmjn004337	Benzyl-(2''-O-xylosyl)glucoside*	Phenolic acids	Phenolic acids	C18H26O10	136083	322085	243764	929117	629351	1.07137e+06	1.2105	0.0254381	0.113582	0.266911	-1.90557	down
MWSmce548	Betaine	Alkaloids	Alkaloids	C5H11NO2	890767	777101	771164	2.10625e+06	4.8159e+06	3.19168e+06	1.24013	0.0827285	0.191225	0.241158	-2.05195	down
Zbbp005659	Biochanin A-7-O-glucoside-6''-O-malonate	Flavonoids	Isoflavones	C25H24O13	3.65136e+06	7.11126e+06	3.67898e+06	33071.4	5915.91	21159.6	1.29322	0.052899	0.155966	240.105	7.90752	up
mws2120	Brevifolin carboxylic acid	Phenolic acids	Phenolic acids	C13H8O8	2.49785e+07	2.60991e+07	5.07237e+07	2.37195e+06	398505	1.01798e+06	1.25109	0.0595547	0.164951	26.8716	4.74801	up
HJN090	Butin-7-O-glucoside*	Flavonoids	Flavanones	C21H22O10	160601	83715.1	1.35265e+06	7582.63	19323.1	11670	1.13905	0.333415	0.447375	41.3984	5.3715	up
Lmmp005689	Cajanin*	Flavonoids	Isoflavones	C16H12O6	145789	125918	219108	22932.9	1851.46	4166.78	1.19727	0.0269924	0.115302	16.9532	4.08349	up
Sakn004315	Calceolarioside C*	Phenolic acids	Phenolic acids	C28H34O15	130438	442988	309019	11008.2	7276.64	1670	1.24631	0.0863565	0.194534	44.2221	5.4667	up
Sakn004343	Calceolarioside E*	Phenolic acids	Phenolic acids	C28H34O15	123815	329999	291966	11104.9	8340	12749.2	1.28698	0.0641176	0.169323	23.1651	4.53388	up
Hmcn002231	Campneoside Ⅰ*	Phenolic acids	Phenolic acids	C30H38O16	452313	738192	974202	1.94297e+06	2.50963e+06	2.95035e+06	1.22789	0.0129875	0.101378	0.292412	-1.77393	down
Hmcp009963	Candicine	Alkaloids	Phenolamine	C11H18NO+	41942.2	67219.4	63404.7	335690	254170	380364	1.29101	0.0154725	0.10487	0.177862	-2.49117	down
pmn001716	Carthamone*	Flavonoids	Chalcones	C21H20O11	1.89476e+06	2.32419e+06	2.97927e+06	53669.2	10005	78011.7	1.25879	0.0171864	0.106028	50.8041	5.66687	up
mws0178	Chlorogenic acid (3-O-Caffeoylquinic acid)*	Phenolic acids	Phenolic acids	C16H18O9	441364	613267	812356	109785	76670	105553	1.28231	0.0381486	0.13352	6.39362	2.67663	up
Lmyp005841	Chrysin-7-O-glucoside	Flavonoids	Flavones	C21H20O9	95078.8	43637.8	44924.6	6670	4051.16	6853.5	1.27624	0.0818145	0.190491	10.4492	3.38532	up
pmp000127	Chrysoeriol-6,8-di-C-glucoside	Flavonoids	Flavones	C28H32O16	119637	115081	87736.6	13682.8	5005	4564.36	1.27541	0.00613755	0.0845591	13.8677	3.79365	up
Zbsn005918	Chrysoeriol-7-O-(6''-acetyl)glucoside*	Flavonoids	Flavones	C24H24O12	5.21076e+06	4.30468e+06	4.56338e+06	8701.86	10742.5	13071.2	1.31823	0.00329538	0.0794232	432.988	8.75818	up
pmb0608	Chrysoeriol-7-O-(6''-malonyl)glucoside	Flavonoids	Flavones	C25H24O14	912550	795740	569459	7710.52	21780.9	12590	1.3042	0.0176425	0.106028	54.1272	5.75828	up
pmb3012	Chrysoeriol-7-O-glucoside	Flavonoids	Flavones	C22H22O11	244118	352964	184153	30005	11129.6	38340	1.24285	0.0387892	0.134723	9.83	3.29719	up
Zmdn011161	Chrysophanol-9-anthrone	Quinones	Anthraquinone	C15H12O3	410671	1.35843e+06	467652	2.61014e+06	2.07985e+06	1.89896e+06	1.11077	0.0220778	0.109882	0.33947	-1.55864	down
Zmpn002553	Cichoriin*	Lignans and Coumarins	Coumarins	C15H16O9	1.36012e+06	4.34718e+06	2.97474e+06	421066	223697	453191	1.21828	0.0984979	0.2083	7.90747	2.98322	up
pmp001141	Cimicifugamide	Alkaloids	Phenolamine	C25H31NO10	62620.5	87568.5	123589	416757	237069	181641	1.15004	0.111044	0.222704	0.327695	-1.60957	down
Lmnn102707	Cimidahurinine*	Phenolic acids	Phenolic acids	C14H20O8	5.42098e+06	4.98391e+06	4.01605e+06	1.16462e+06	957848	1.77629e+06	1.26331	0.00408648	0.0808704	3.69886	1.88708	up
MWSmce446	Cimifugin-7-O-glucoside	Others	Chromone	C22H28O11	56670	107248	94482.3	638318	769838	611692	1.29514	0.00386023	0.0803224	0.12793	-2.96657	down
MWS20194	Cinnamic acid	Phenolic acids	Phenolic acids	C9H8O2	5.85727e+06	7.62657e+06	1.81716e+07	103018	449655	106469	1.26344	0.11489	0.228289	48.0253	5.58572	up
Lmnp002762	Cirsimaritin-8-C-[glucosyl-(1-2)]-glucoside	Flavonoids	Flavones	C29H34O16	27924	39596.9	59050.3	125680	65772.7	96718.2	1.09716	0.0696693	0.17527	0.439223	-1.18697	down
Laxp004467	Cis-N-(4-hydroxycinnamyl)tyrosine	Alkaloids	Alkaloids	C18H17NO5	161951	479989	232534	8777.26	38580.4	48574.4	1.16492	0.112626	0.22463	9.11555	3.18833	up
Haxp005132	Cistanoside D	Phenolic acids	Phenolic acids	C31H40O15	404147	192237	675186	1.52411e+06	2.02908e+06	1.55039e+06	1.18439	0.00439732	0.0810437	0.249153	-2.0049	down
Cmrn001690	Cistanoside E	Phenolic acids	Phenolic acids	C21H32O12	19364.2	24767.4	58020.2	112694	245866	115661	1.17009	0.0967099	0.20615	0.215409	-2.21485	down
Cmrp002584	Cistanoside I	Phenolic acids	Phenolic acids	C21H28O12	118018	65709.9	167186	25492.6	17683.4	57010.5	1.08848	0.0883399	0.196385	3.5026	1.80843	up
Lmxn007001	Cistanoside J	Phenolic acids	Phenolic acids	C33H42O16	70339.4	126622	166402	619387	231339	981568	1.11107	0.150141	0.262324	0.19831	-2.33417	down
mws0906	Coniferin	Phenolic acids	Phenolic acids	C16H22O8	3.88185e+06	4.49299e+06	3.65294e+06	1.46935e+06	1.04896e+06	1.0599e+06	1.29198	0.00190532	0.0731058	3.36139	1.74906	up
mws2108	Cryptochlorogenic acid (4-O-Caffeoylquinic acid)*	Phenolic acids	Phenolic acids	C16H18O9	325279	520403	433269	81684.9	54197.4	74628.1	1.29057	0.0222847	0.109904	6.07547	2.603	up
pmp001143	Curculigine	Phenolic acids	Phenolic acids	C23H28O12	409337	436479	426166	76552.6	16061.9	37131.9	1.23691	0.000473131	0.0471478	9.8036	3.29331	up
Zmdn003480	Cycloolivil-6-O-glucoside	Lignans and Coumarins	Lignans	C26H34O12	305246	217897	357134	937741	1.32687e+06	845507	1.25905	0.0299085	0.119744	0.283037	-1.82094	down
Lmzn001983	D-Threo-guaiacylglycerol-7-O-β-D-glucoside	Phenolic acids	Phenolic acids	C16H24O10	2.63199e+06	3.09026e+06	1.89843e+06	670492	539900	1.12762e+06	1.21323	0.0205392	0.109882	3.25947	1.70464	up
mws1346	DL-2-Aminoadipic acid	Alkaloids	Alkaloids	C6H11NO4	141389	144864	126693	728615	586681	503532	1.30289	0.0185096	0.106259	0.227039	-2.13899	down
Zjbn102208	Dactylorhin E(iso-1)	Others	Others	C27H40O16	60146.8	107961	292845	38879.2	8340	39190	1.00548	0.218684	0.33513	5.33454	2.41536	up
MWSmce017	Daphnetin	Lignans and Coumarins	Coumarins	C9H6O4	48340	126136	158218	1.2171e+06	1.17054e+06	818302	1.25838	0.012562	0.101062	0.103774	-3.26848	down
Wcdp001713	Daphnetin-8-Glucoside	Lignans and Coumarins	Coumarins	C15H16O9	979531	854914	462647	5556.94	34306.6	6700.76	1.26865	0.0400598	0.136281	49.3316	5.62444	up
Jmwn006041	Dehydrodiconiferylalcohol-9'-O-glucoside	Lignans and Coumarins	Lignans	C26H32O11	73527.2	142130	166395	31270.9	19548.2	30194.9	1.22541	0.0664807	0.172152	4.71588	2.23753	up
Lmap001823	Dhurrin	Alkaloids	Phenolamine	C14H17NO7	6.48426e+06	1.17296e+07	4.79207e+06	1.28801e+06	819291	559657	1.25385	0.0817267	0.190491	8.62626	3.10874	up
Hmsp007050	Diacetoxy-[4]-gingerdiol	Phenolic acids	Phenolic acids	C19H28O6	128937	95785.4	63721.9	24980.3	34716.2	32385.8	1.22748	0.0704014	0.17527	3.13246	1.6473	up
Lmgp003989	Dicaffeoylshikimic acid	Phenolic acids	Phenolic acids	C25H22O11	50005	168340	63340	8340	21670	13503.2	1.17539	0.166607	0.281571	6.47355	2.69456	up
MWSslk252	Didymin (Isosakuranetin-7-O-rutinoside)	Flavonoids	Flavanones	C28H34O14	6413.41	7368.61	18011.4	2383.65	3340	3434.97	1.12321	0.178546	0.293518	3.47142	1.79553	up
Lmyn003971	Dihydrodehydrodiconiferyl alcohol-4-O-glucoside*	Lignans and Coumarins	Lignans	C26H34O11	25255	28342.2	28422.2	325855	294824	269094	1.31759	0.00358221	0.0794232	0.0921802	-3.4394	down
Lmlp005236	Dihydrokaempferol-3-O-glucoside*	Flavonoids	Flavanonols	C21H22O11	3046160	5.80996e+06	2.95922e+06	270668	192391	152069	1.29709	0.0573104	0.161531	19.2079	4.26363	up
Lmmn004625	Dihydrokaempferol-7-O-glucoside	Flavonoids	Flavanonols	C21H22O11	39669.7	150045	105237	12340.8	12000	20875.3	1.17964	0.120588	0.23442	6.52315	2.70557	up
Wagp004588	Dihydrovomifoliol 4-O-malonyl glucoside	Others	Others	C22H34O11	685339	935137	809616	6.56531e+06	6.40945e+06	4.98361e+06	1.30916	0.00829217	0.0900869	0.135318	-2.88557	down
HJAP056	Dihydroxy-dimethoxyflavone-7-O-glucoside*	Flavonoids	Flavones	C23H24O11	58011.9	126944	212122	25136.7	11379.5	22614.5	1.17552	0.126069	0.239974	6.71524	2.74744	up
MWSHY0009	Diosmetin (5,7,3'-Trihydroxy-4'-methoxyflavone)*	Flavonoids	Flavones	C16H12O6	1.91336e+06	1.28338e+06	2.56142e+06	250910	17001.3	113288	1.16545	0.0361234	0.130681	15.1054	3.91699	up
pmp000579	Diosmetin-7-O-galactoside*	Flavonoids	Flavones	C22H22O11	4.33634e+07	5.02429e+07	4.65418e+07	3.2731e+06	467913	1.07489e+07	1.11373	0.000748813	0.0477919	9.67215	3.27384	up
pmp000583	Diosmetin-7-O-glucuronide	Flavonoids	Flavones	C22H20O12	14995485	8.2048e+06	1.27659e+07	523939	92661.3	2.42953e+06	1.12502	0.021564	0.109882	11.8072	3.5616	up
mad1424	Ditartaroyl-hydroxycoumarin	Lignans and Coumarins	Coumarins	C17H14O13	465715	571656	479111	1.8e+06	2.31332e+06	2.16006e+06	1.3058	0.00693116	0.0874454	0.241733	-2.04851	down
Hmyn001360	Doitungbiphenyl A	Phenolic acids	Phenolic acids	C18H20O4	308340	181670	64247.2	56305.4	46465.1	47965.4	1.02541	0.196346	0.310096	3.67701	1.87853	up
Wcdp009119	Elaidolinolenic acid	Phenolic acids	Phenolic acids	C18H30O2	810282	887938	1.64284e+06	216823	300452	427314	1.18697	0.0881779	0.196385	3.53705	1.82255	up
Qahn003953	Erigeside B	Others	Others	C12H22O6	89716.9	152188	102328	19937.3	30805.4	9979.63	1.22541	0.0292655	0.118041	5.66897	2.50309	up
Lmyn004037	Eriodictyol-7-O-(6''-O-galloyl)glucoside	Flavonoids	Flavanones	C28H26O15	16517.2	23695.2	18555.3	3340	6670	3100.27	1.24987	0.00761535	0.0879482	4.48256	2.16432	up
MWS20145	Eriodictyol-7-O-glucoside*	Flavonoids	Flavanones	C21H22O11	1.7308e+06	4700105	1.91026e+06	181404	212677	39735.6	1.22462	0.110799	0.222624	19.2274	4.26509	up
WaYn003112	Erythro-Guaiacylglycerol-β-threo-syringylglycerol Ether	Lignans and Coumarins	Lignans	C21H28O10	80191.7	57346.4	77106.2	202008	185828	125679	1.21749	0.040454	0.136414	0.41799	-1.25846	down
Lmbn001162	Esculetin-7-O-glucoside*	Lignans and Coumarins	Coumarins	C15H16O9	1.46605e+06	3.43677e+06	1.53457e+06	554803	261257	464124	1.20159	0.114393	0.227737	5.02848	2.33012	up
mws1015	Esculin (6,7-Dihydroxycoumarin-6-O-glucoside)*	Lignans and Coumarins	Coumarins	C15H16O9	1.17679e+06	3.24113e+06	2.27167e+06	518122	228419	510564	1.18294	0.0899447	0.197331	5.32143	2.41181	up
Lbhp011917	Esculin glucoside	Lignans and Coumarins	Coumarins	C21H26O14	266857	365803	217141	37526.2	44562.1	85321.2	1.24659	0.025159	0.113299	5.07618	2.34374	up
MWSslk006	Ethyl Vanillate	Phenolic acids	Phenolic acids	C10H12O4	101354	167485	104553	882.336	13099.4	1670	1.21247	0.027769	0.11533	23.8563	4.5763	up
MWS1830	Ethylsalicylate	Phenolic acids	Phenolic acids	C9H10O3	162120	120005	42061.7	16709.4	18340	27499.7	1.15285	0.13007	0.243741	5.18293	2.37377	up
pmn001380	Eucommiol	Others	Alcohol compounds	C9H16O4	77589.1	133939	109276	75074.3	24514.9	27961.2	1.05057	0.0491637	0.150261	2.51512	1.33062	up
Lhhp120823	Eugenyl formate	Others	Others	C11H12O3	248217	151278	169195	4.98749e+06	4.73599e+06	7.34523e+06	1.30938	0.0219592	0.109882	0.0333177	-4.90757	down
pmp000013	Eupatilin-7-O-glucoside	Flavonoids	Flavones	C24H26O12	180430	114974	106567	6670	4507.74	6352.71	1.3088	0.0315347	0.12247	22.9299	4.51916	up
Lhhp102922	Fargesin	Lignans and Coumarins	Lignans	C21H22O6	525096	330005	553008	1.96397e+06	2.74742e+06	2.93339e+06	1.2831	0.0157547	0.10487	0.184192	-2.44072	down
MWSmce083	Ferulic acid methyl ester	Phenolic acids	Phenolic acids	C11H12O4	18619.5	13970.1	50991.1	419594	348197	402948	1.27386	0.000587376	0.0477919	0.0713915	-3.8081	down
pmb0108	Feruloyl syringic acid	Phenolic acids	Phenolic acids	C19H18O8	2.71561e+06	5.60787e+06	5.16956e+06	759510	215633	1.12348e+06	1.15474	0.0426503	0.140229	6.42948	2.6847	up
pmp000727	Feruloylhistamine	Alkaloids	Phenolamine	C15H17N3O3	3310.9	5005	16375.6	57446.3	48539.7	53747.3	1.20709	0.00162347	0.0652393	0.15458	-2.69358	down
Lahp004593	Flavoyadorinin A	Flavonoids	Flavonols	C23H24O12	1.03369e+07	1.62916e+07	2.63168e+07	3.86903e+06	279128	4.18588e+06	1.0182	0.077025	0.183675	6.3529	2.66742	up
Smhn005676	Fortuneanoside G	Phenolic acids	Phenolic acids	C20H22O10	17668.9	40714.8	9966.1	5005	4793.76	687.755	1.05422	0.169367	0.283586	6.51788	2.7044	up
pmn001672	Furanofructosyl-α-D-(3-mustard acyl)glucoside*	Phenolic acids	Phenolic acids	C23H32O15	5005	12339.5	10005	18570.4	31808.9	45709.1	1.13345	0.0905485	0.198075	0.284629	-1.81285	down
pmn001671	Furanofructosyl-α-D-(6-mustard acyl)glucoside*	Phenolic acids	Phenolic acids	C23H32O15	65420.5	228519	450700	29918.3	33429.8	43104.1	1.08068	0.196897	0.310513	6.99505	2.80634	up
Lmyn006227	Galangin (3,5,7-Trihydroxyflavone)	Flavonoids	Flavones	C15H10O5	140963	54806.2	69119.8	11038.6	1467.43	6634.66	1.19201	0.0900266	0.197331	13.839	3.79067	up
Lmlp005572	Galangin-7-O-glucoside	Flavonoids	Flavones	C21H20O10	8.37355e+06	1.15001e+07	1.10245e+07	175078	45535.4	241093	1.28212	0.00888415	0.0900869	66.9217	6.0644	up
pmb0475	Gallic acid-4-O-(6'''-feruloyl)sophoroside	Phenolic acids	Phenolic acids	C29H34O18	70475.6	68842.9	42514.2	6670	5005	8006.64	1.29714	0.0260655	0.114558	9.2387	3.20769	up
Lmdn001501	Gardoside	Terpenoids	Monoterpenoids	C16H22O10	1.10607e+07	1.67026e+07	1.06188e+07	236279	1.12358e+06	620359	1.26423	0.0234804	0.110964	19.3827	4.2767	up
Lssp210422	Genistein*	Flavonoids	Isoflavones	C15H10O5	216243	117877	110978	31541.3	3219.9	20760.3	1.12442	0.0551223	0.159275	8.01667	3.003	up
mws0895	Genistein-7-O-Glucoside (Genistin)	Flavonoids	Isoflavones	C21H20O10	46565.8	86363.5	142345	4841.77	10113.3	8905.9	1.24956	0.0940746	0.203329	11.5366	3.52814	up
Lmgp004731	Genistein-7-O-galactoside*	Flavonoids	Isoflavones	C21H20O10	8.49232e+06	1.28408e+07	8.45628e+06	145092	52905.2	271026	1.2852	0.0212994	0.109882	63.5135	5.98899	up
pmp000413	Genistein-8-C-glucoside	Flavonoids	Isoflavones	C21H20O10	58340	75005	24092	23340	3340	3340	1.06591	0.0882469	0.196385	5.2444	2.39078	up
WaYn005157	Gentisic acid 2-O-(6''-O-Feruloyl)Glucoside*	Phenolic acids	Phenolic acids	C23H24O12	2.36635e+07	2.90702e+07	2.62054e+07	139067	158757	371605	1.30819	0.00350239	0.0794232	117.92	6.88166	up
Wasn003821	Glucosyl 3,7-dimethyloct-2-ene-1,6,7-triol	Others	Others	C16H30O8	145312	251364	255131	39385.5	6691.46	21967.7	1.19899	0.0262261	0.114558	9.57911	3.25989	up
Wasn003141	Glucosyl 3,7-dimethylocta-2,6-diene-1,4,8-trio	Others	Others	C16H28O8	1.56971e+07	2.24055e+07	1.58657e+07	2.55686e+06	6.99619e+06	4.15332e+06	1.21284	0.0111834	0.100896	3.93746	1.97726	up
Wasn003817	Glucosyl 5,8-dihydroxy-2,6-dimethylocta-2,6-dienoic acid	Others	Others	C16H26O9	152773	163504	81508.3	28953.6	29782.1	11670	1.21723	0.0452627	0.144867	5.64991	2.49823	up
Wasn003942	Glucosyl 6,9-dihydroxydec-4-enoic acid	Others	Others	C16H28O9	227276	169372	72379.6	21979.4	51736.2	20025	1.15445	0.102892	0.212433	5.00347	2.32293	up
Wasn003353	Glucosyl 6-Hydroxy-2,6-Dimethyl-2E,7-Octadienoate	Others	Others	C16H26O8	140740	171587	184838	350032	1.34457e+06	1388340	1.15265	0.125903	0.239974	0.161263	-2.63251	down
Lahp003997	Glucosyl-rhamnazin-3-O-β-D-glucoside*	Flavonoids	Flavonols	C29H34O17	22045.9	6670	22387.8	55330	27608.9	58085.5	1.00984	0.0713421	0.175524	0.362374	-1.46445	down
Hmtn001302	Glucosyloxybenzoic acid	Phenolic acids	Phenolic acids	C13H16O8	769248	1.28898e+07	6.21454e+06	513533	632575	444423	1.00414	0.224176	0.34161	12.495	3.64327	up
Xmyn008071	Gnetifolin B*	Flavonoids	Flavones	C16H12O6	1.41768e+06	531563	1.27461e+06	381019	30983.5	168639	1.03623	0.0707745	0.17527	5.55222	2.47307	up
Lmmp001947	Gossypetin-3-O-glucoside*	Flavonoids	Flavonols	C21H20O13	1.16068e+06	2.97242e+06	1.3434e+06	92620.6	25580.7	56956.9	1.27178	0.0916446	0.199668	31.2661	4.96653	up
Cmyp005063	Grandidentatin	Phenolic acids	Phenolic acids	C21H28O9	97632.1	148340	203340	32126.4	24284.1	20005	1.26309	0.053576	0.157331	5.87986	2.55578	up
Lman002731	Grevilloside F	Phenolic acids	Phenolic acids	C15H18O9	1.51154e+06	2.79258e+06	1.86064e+06	533280	508887	422708	1.27208	0.0537033	0.157331	4.20839	2.07327	up
Wbmn002079	Grevilloside G*	Phenolic acids	Phenolic acids	C14H20O8	42928.5	60487.6	30267.1	239364	174736	326432	1.25703	0.0396091	0.135784	0.180523	-2.46974	down
Lman004187	Grevilloside L	Phenolic acids	Phenolic acids	C21H24O11	3340	1670	8340	32092.8	43926.7	9731.53	1.09018	0.132846	0.245956	0.155683	-2.68332	down
Haxp006367	Harpagoside	Terpenoids	Monoterpenoids	C24H30O11	121743	128825	72394.2	10749.9	13382.9	5522.16	1.27783	0.0296508	0.119152	10.8907	3.44502	up
Hahn001347	Hebitol II	Phenolic acids	Phenolic acids	C21H30O14	3.16399e+06	1.12193e+06	1.2043e+06	8.0291e+06	1.1225e+07	1.38323e+07	1.22476	0.0202234	0.109882	0.165936	-2.5913	down
WaYn006734	Hedyotisol A*	Lignans and Coumarins	Lignans	C42H50O16	98581.1	70600	42011.6	5300.45	5451.06	5144.01	1.29779	0.0575462	0.161531	13.2863	3.73187	up
Lmxp000429	Hercynine	Alkaloids	Alkaloids	C9H15N3O2	809724	1.01394e+06	864636	1.53405e+07	1.08775e+07	1.13117e+07	1.31346	0.0145079	0.10487	0.071631	-3.80327	down
Zbhp004510	Hesperetin-3'-O-glucoside	Flavonoids	Flavanones	C22H24O11	1.32984e+06	2.49874e+06	1.48406e+06	655266	291719	539306	1.186	0.0636753	0.168919	3.57443	1.83771	up
pme1598	Hesperetin-5-O-glucoside	Flavonoids	Flavanones	C22H24O11	5614485	4481170	5842310	205005	10005	245005	1.17858	0.00545738	0.0845591	34.6466	5.11464	up
pmb0645	Hesperetin-6-C-glucoside-7-O-glucoside	Flavonoids	Flavonols	C28H34O16	153667	288998	177103	26670	42510.4	28229.2	1.27735	0.0511055	0.153175	6.36249	2.66959	up
Lmzp002365	Hesperetin-7-O-glucoside*	Flavonoids	Flavanones	C22H24O11	2.17422e+06	3.73541e+06	2.75879e+06	392705	23340	367901	1.10587	0.0228141	0.110478	11.0574	3.46694	up
mws0036	Hesperetin-7-O-rutinoside (Hesperidin)	Flavonoids	Flavanones	C28H34O15	32367	40691.8	29273.3	3340	5005	2699.57	1.29956	0.0100282	0.0954435	9.26538	3.21185	up
Hmgp002189	Hispidulin-7-O-glucoside(Homoplantaginin)*	Flavonoids	Flavones	C22H22O11	4.24387e+07	5.1022e+07	6.53032e+07	3.45522e+06	640047	1.04016e+07	1.14504	0.00937212	0.0941533	10.9516	3.45307	up
WaYn002313	Homosyringic Acid 4'-O-Glucoside	Phenolic acids	Phenolic acids	C16H22O10	9.03323e+06	1.15149e+07	9.02003e+06	217355	946505	460017	1.27174	0.00530469	0.0845591	18.2083	4.18653	up
mws0008	Hydrocinnamic acid	Phenolic acids	Phenolic acids	C9H10O2	34786.8	22568.2	48680.2	3524.35	779.556	6139.48	1.17131	0.0467197	0.147016	10.1533	3.34388	up
Zmhn001905	HydroxyAloe-emodin-8-O-glucoside	Quinones	Anthraquinone	C21H20O11	3657305	4.40908e+06	2543340	73170.2	9264.17	81670	1.2547	0.0232156	0.110478	64.6523	6.01463	up
Lmxn008846	Hydroxydihydrobovolide*	Others	Lactones	C11H18O3	237793	143098	192239	19468	8822.48	9906.94	1.29067	0.0213634	0.109882	15.0044	3.90732	up
Wafn003070	Hydroxyferulic acid glucoside	Phenolic acids	Phenolic acids	C16H20O10	198412	46094.1	43941.1	816236	361140	443710	1.1409	0.072669	0.176053	0.177934	-2.49058	down
Layp000971	Hydroxymenisdaurin D	Alkaloids	Alkaloids	C14H21NO8	1.30396e+06	2.19569e+06	1.92724e+06	4.76637e+06	3.44256e+06	5.26632e+06	1.21092	0.0229723	0.110478	0.40273	-1.31211	down
mws0103	Indole-3-carboxaldehyde	Alkaloids	Plumerane	C9H7NO	534122	508968	493590	282209	104915	188618	1.15638	0.0202036	0.109882	2.66904	1.41632	up
pmp001166	Irilin D	Flavonoids	Isoflavones	C16H12O7	271007	290933	269211	6623.24	5005	2579.82	1.30742	0.000477996	0.0471478	58.4986	5.87033	up
Hmgp002033	Isocrenatoside	Phenolic acids	Phenolic acids	C29H34O15	65541.4	190039	220554	21670	17570.4	28191.4	1.20241	0.102155	0.212433	7.06099	2.81987	up
Lmdp003286	Isohyperoside*	Flavonoids	Flavonols	C21H20O12	6.20087e+07	9.46034e+07	7.57197e+07	2.03744e+07	1.23129e+07	2.02994e+07	1.26918	0.0179808	0.106028	4.38472	2.13248	up
Lmmn002274	Isolariciresinol-9'-O-glucoside*	Lignans and Coumarins	Lignans	C26H34O11	28342.2	14215.1	34538.6	184735	174422	210722	1.27728	0.000738357	0.0477919	0.135285	-2.88593	down
Sakn004920	Isolugrandoside*	Phenolic acids	Phenolic acids	C29H36O16	301164	328542	511670	2421670	3603825	3.50191e+06	1.29693	0.0155741	0.10487	0.119799	-3.06131	down
pmb0667	Isoorientin-7-O-(6''-feruloyl)arabinoside	Flavonoids	Flavones	C36H36O18	10002.2	13028.2	10013.6	30836.3	75622.7	93262.5	1.21832	0.0955724	0.204126	0.16545	-2.59553	down
Hmcp001489	Isorhamnetin-3-O-(2''-O-glucosyl)galactoside-7-O-glucoside	Flavonoids	Flavonols	C34H42O22	9888.59	15005	13340	65866.6	81448	88034.4	1.30218	0.00740074	0.0879482	0.162455	-2.62189	down
Zbpp002024	Isorhamnetin-3-O-(6''-acetylglucoside)	Flavonoids	Flavonols	C24H24O13	707338	1.30146e+06	1.03244e+06	8006.64	2245.15	1670	1.29791	0.0277216	0.11533	255.099	7.99491	up
Hmcp001919	Isorhamnetin-3-O-(6''-acetylglucosyl)(1→3)-glucoside	Flavonoids	Flavonols	C30H34O18	5217.18	6367.23	9127.51	16756.6	11670	27459.6	1.12812	0.120549	0.23442	0.370609	-1.43203	down
Zbpp002027	Isorhamnetin-3-O-(6''-malonyl)glucoside*	Flavonoids	Flavonols	C25H24O15	1.71524e+06	1796670	1.49901e+06	8340	298210	3500.99	1.12506	0.000301165	0.0408455	16.1616	4.0145	up
Zbpp001992	Isorhamnetin-3-O-Glucoside*	Flavonoids	Flavonols	C22H22O12	881018	1388340	1.25124e+06	122070	30119.5	43258.8	1.2653	0.0155499	0.10487	18.0129	4.17096	up
Lhfp112906	Isosclerone;(4S)-4,8-Dihydroxy-3,4-Dihydronaphthalene-1(2H)-One	Quinones	Quinones	C10H10O3	507382	791774	486182	97591	101619	115798	1.29683	0.037744	0.132662	5.6676	2.50274	up
Zmdn003762	Isosyringinoside	Lignans and Coumarins	Lignans	C23H34O14	26483.4	23695.1	39737.7	1.14048e+06	321645	201433	1.22511	0.217356	0.334513	0.0540505	-4.20955	down
MWSmce040	Isovanillin	Others	Aldehyde compounds	C8H8O3	431961	292827	477383	3.30151e+06	642809	1.77882e+06	1.07328	0.188949	0.302373	0.210054	-2.25116	down
Zmhp003186	Isovitexin-2''-O-(6'''-feruloyl)glucoside	Flavonoids	Flavones	C37H38O18	37098	43547.2	24342.9	6649.1	5028.7	5005	1.29178	0.0338042	0.127353	6.2932	2.65379	up
Zmhp006502	Kaempferide-3-O-(6''-malonyl)glucoside	Flavonoids	Flavonols	C25H24O14	5.27818e+06	5.9449e+06	4.06778e+06	1.34668e+06	1.39747e+06	1.66894e+06	1.29349	0.01945	0.10878	3.46489	1.79281	up
Zbjn005825	Kaempferide-3-O-（6'-O-acetyl）glucoside*	Flavonoids	Flavonols	C24H24O12	6.75651e+06	4.66993e+06	4.822e+06	8947.34	2062.76	8700.86	1.30508	0.0150658	0.10487	824.336	9.68709	up
Lmyp003857	Kaempferol-3-O-(2'',6''-digalloyl)glucoside	Flavonoids	Flavonols	C35H28O19	61402.5	227405	187849	721547	980530	592501	1.17706	0.0203732	0.109882	0.207732	-2.26721	down
Lmmp003903	Kaempferol-3-O-(2''-O-acetyl)glucoside	Flavonoids	Flavonols	C23H22O12	4.1868e+06	7.41829e+06	5.43981e+06	32811.7	3340	23333.7	1.28014	0.0265015	0.114558	286.539	8.16259	up
Lmmn003398	Kaempferol-3-O-(6''-O-acetyl)glucoside	Flavonoids	Flavonols	C23H22O12	1328340	4.80369e+06	4872380	9246.57	1670	4321.04	1.29189	0.0886699	0.196385	722.187	9.49623	up
Lmdp004892	Kaempferol-3-O-(6''-malonyl)galactoside*	Flavonoids	Flavonols	C24H22O14	17613985	22500055	20304805	38340	48748	6670	1.2973	0.00489806	0.0845389	644.413	9.33184	up
Lmmp003817	Kaempferol-3-O-(6''-malonyl)glucoside*	Flavonoids	Flavonols	C24H22O14	441670	378340	400411	7181.17	7275.86	8941.15	1.31814	0.00213889	0.0731058	52.1588	5.70484	up
mws1290	Kaempferol-3-O-(6''-p-Coumaroyl)glucoside (Tiliroside)	Flavonoids	Flavonols	C30H26O13	58083.1	86830.7	118431	26727	14571	21162.6	1.2272	0.0564428	0.161531	4.21617	2.07593	up
Lmbp003668	Kaempferol-3-O-arabinoside	Flavonoids	Flavonols	C20H18O10	17677.7	19154.5	31670	65005	51455.3	49105	1.21266	0.00851021	0.0900869	0.413747	-1.27318	down
mws0913	Kaempferol-3-O-galactoside (Trifolin)*	Flavonoids	Flavonols	C21H20O11	1.95255e+06	2.74991e+06	2.04316e+06	106215	18340	108200	1.25076	0.0123216	0.101062	28.9816	4.85707	up
Lmzn001894	Kaempferol-3-O-glucuronide*	Flavonoids	Flavonols	C21H18O12	8.58119e+06	5.70504e+06	8.18908e+06	263166	16670	142468	1.23074	0.0142367	0.10487	53.2206	5.73391	up
Lmsn002815	Kaempferol-3-O-rutinoside(Nicotiflorin)	Flavonoids	Flavonols	C27H30O15	279132	350506	198385	116212	101257	165623	1.14686	0.0602798	0.164951	2.16142	1.11198	up
HJAP024	Kaempferol-6,8-di-C-glucoside	Flavonoids	Flavonols	C27H30O16	105648	61345.8	87599.2	8450.63	11250.4	6670	1.29587	0.0263528	0.114558	9.65424	3.27116	up
mws0089	Kaempferol-7-O-glucoside*	Flavonoids	Flavonols	C21H20O11	2.22862e+06	1.99654e+06	1.76426e+06	89654.5	16517.2	40267.2	1.27855	0.00392358	0.0803224	40.9005	5.35405	up
Lmmn001294	Koaburaside*	Phenolic acids	Phenolic acids	C14H20O9	123670	170986	197845	423181	384070	413619	1.26598	0.00198201	0.0731058	0.403403	-1.30971	down
MWSmce461	L-Azetidine-2-carboxylic acid	Alkaloids	Alkaloids	C4H7NO2	308596	370698	610020	547629	1.27757e+06	1.30483e+06	1.02471	0.11891	0.232413	0.411918	-1.27957	down
Hmzp004605	Ladanetin-6-O-β-D-glucosid*	Flavonoids	Flavones	C22H22O11	3.51785e+07	6.09378e+07	6.08051e+07	2.29728e+06	626473	1.00937e+07	1.15596	0.0212878	0.109882	12.0547	3.59152	up
HJAP005	Laricitrin-3-O-glucoside*	Flavonoids	Flavonols	C22H22O13	8.24011e+06	9.12923e+06	7.12649e+06	697019	632774	1.24207e+06	1.29549	0.00316587	0.0794232	9.52455	3.25165	up
Hmcn001989	Lavandulifolioside	Phenolic acids	Phenolic acids	C34H44O19	44760	24224	57636.7	4734.95	981.55	7877.34	1.15329	0.055447	0.159275	9.31456	3.21949	up
Zbsp003145	Leucopelargonidin; 3,4,5,7,4'-Pentahydroxyflavan	Others	Others	C15H14O6	80182.5	45829.2	67201.3	11670	9938.36	28126.8	1.17707	0.0225972	0.110478	3.88484	1.95786	up
Hmcp002187	Limocitrin-3-O-galactoside*	Flavonoids	Flavonols	C23H24O13	235798	282329	337758	26795.5	15005	61850.3	1.23282	0.0053758	0.0845591	8.25739	3.04569	up
Hmcp002399	Limocitrin-3-O-glucoside	Flavonoids	Flavonols	C23H24O13	217715	313890	348340	8340	11622.6	83183.6	1.15429	0.00820633	0.0900869	8.53105	3.09272	up
Wagp004984	Limocitrol 3-Glucoside	Flavonoids	Flavones	C24H26O14	25005	21864.1	10056.7	208034	147648	61436.7	1.18755	0.104311	0.213619	0.136474	-2.8733	down
Wayn007331	Luteolin 7-O-p-coumaroyl rhamnoside*	Flavonoids	Flavones	C30H26O12	13763.5	13687.2	16662.2	4441.62	6743.53	820	1.03092	0.0108063	0.0985279	3.67449	1.87755	up
Hmpp003270	Luteolin-4'-O-glucoside	Flavonoids	Flavones	C21H20O11	496149	534180	531592	35005	39647.3	8340	1.25735	9.65328e-06	0.00724856	18.8201	4.2342	up
pmp000241	Luteolin-6-C-(2''-glucuronyl)glucoside	Flavonoids	Flavones	C27H28O17	541046	680454	616792	20171	13879.5	23986.9	1.31193	0.00440698	0.0810437	31.6743	4.98524	up
MWSHY0016	Luteolin-6-C-glucoside (Isoorientin)*	Flavonoids	Flavones	C21H20O11	27895.5	37416.2	40005	15005	8737.81	8340	1.23772	0.00864595	0.0900869	3.28265	1.71486	up
Zmxp003107	Luteolin-7,3'-di-O-glucoside	Flavonoids	Flavones	C27H30O16	291704	184761	93058.4	19238.1	28636.3	8340	1.22098	0.0950218	0.204126	10.1313	3.34075	up
pmp000587	Luteolin-7-O-(6''-malonyl)glucoside*	Flavonoids	Flavones	C24H22O14	41801545	4.28355e+07	3.07879e+07	303861	268392	163573	1.31524	0.0100096	0.0954435	156.865	7.29338	up
MWSHY0104	Luteolin-7-O-glucoside (Cynaroside)	Flavonoids	Flavones	C21H20O11	406656	663962	424828	10005	18340	30047.1	1.29079	0.028168	0.11533	25.6104	4.67866	up
MWSHY0121	Luteolin-7-O-glucuronide*	Flavonoids	Flavones	C21H18O12	1.63885e+07	1.0082e+07	1.28163e+07	580348	85955.7	253146	1.2674	0.0192484	0.10821	42.7286	5.41713	up
Wbmp010456	Macrophypene B	Terpenoids	Ditepenoids	C18H28O2	6.43414e+06	8.00885e+06	5.92097e+06	144190	95045.5	110551	1.3157	0.00872154	0.0900869	58.2183	5.8634	up
Li512113	Maleoyl-caffeoylquinic acid	Phenolic acids	Phenolic acids	C20H20O12	21213.6	21208.9	30299.5	8184.1	10612.6	6955.63	1.25059	0.0250188	0.113299	2.8239	1.49769	up
Lahp005742	Malonyl Phellamurin	Flavonoids	Flavanonols	C29H32O14	18340	32753.7	33791.8	14754	6670	2518.81	1.05383	0.0343327	0.127509	3.54535	1.82593	up
Labp005025	Malonyl isoSakuranin	Flavonoids	Flavanones	C25H26O13	413340	710005	441670	10036.3	19010.7	1670	1.24771	0.0321934	0.123427	50.9496	5.671	up
pmp000682	Matairesinol-4'-O-glucoside (Matairesinoside)	Lignans and Coumarins	Lignans	C26H32O11	68403.1	33950.4	62188.4	119453	106666	123031	1.15204	0.0154016	0.10487	0.471264	-1.08539	down
Lmtn002997	Mearnsetin-3-O-glucoside	Flavonoids	Flavones	C22H22O13	75225.7	46461.2	90622	6670	10313	8230.78	1.28647	0.0396716	0.135784	8.42035	3.07388	up
Rfmb056	Medioresinol-4'-O-(6'''-acetyl)glucoside	Lignans and Coumarins	Lignans	C29H36O13	246827	410794	876817	6.51179e+06	5.75344e+06	8.10962e+06	1.27466	0.00830969	0.0900869	0.0753104	-3.73101	down
pmn001372	Medioresinol-4,4'-di-O-glucoside	Lignans and Coumarins	Lignans	C33H44O17	16670	8145.64	12056.2	198340	238340	86808.1	1.26725	0.0696022	0.17527	0.070435	-3.82756	down
pmb0818	Methoxyindoleacetic acid	Alkaloids	Plumerane	C11H11NO3	16094.1	19351.9	67861.5	252721	1.1188e+06	279252	1.19191	0.211016	0.327451	0.0625811	-3.99813	down
Lmbn004790	Methyl 3-(3-hydroxy-4-methoxyphenyl)propanoate	Phenolic acids	Phenolic acids	C11H14O4	5122.17	1015.05	5005	12239.3	9612.63	12236.2	1.0293	0.0129697	0.101378	0.326865	-1.61323	down
Lmqp008175	Methyl Cinnamate	Phenolic acids	Phenolic acids	C10H10O2	184092	198861	364857	20607	23650.7	34799.5	1.27938	0.0606596	0.164951	9.45911	3.2417	up
Lmdn003756	Methyl caffeate	Phenolic acids	Phenolic acids	C10H10O4	16756.7	4775.25	41720.6	849873	257080	381994	1.21869	0.118432	0.232413	0.0424814	-4.55702	down
MWSHC20168	Methyl cumalate*	Phenolic acids	Phenolic acids	C7H6O4	4.98191e+06	3.79866e+06	3.77995e+06	809577	119281	1.492e+06	1.05727	0.00383285	0.0803224	5.18845	2.3753	up
Zblp002750	Methyl-3-(3-hydroxyphenyl)Propionate	Phenolic acids	Phenolic acids	C10H12O3	1.15479e+07	1.48938e+07	8.33882e+06	320416	166846	67865.3	1.28839	0.0262792	0.114558	62.6534	5.96932	up
Jmsp005717	Methyl-6-Paradol	Phenolic acids	Phenolic acids	C18H28O3	32586.8	23060.7	81529.8	4049.76	5476.22	596.136	1.14808	0.143463	0.257822	13.5522	3.76046	up
Smpn005620	Minecoside*	Phenolic acids	Phenolic acids	C25H30O13	1.05634e+07	7.56536e+06	8.4945e+06	9.04616e+07	8.2285e+07	2.68859e+07	1.21341	0.101612	0.212433	0.133361	-2.90659	down
pmp000791	Moracin Y*	Phenolic acids	Phenolic acids	C15H10O5	875450	451378	431516	47329.7	10074.9	19785.8	1.26088	0.0599201	0.164951	22.7793	4.50965	up
Lmyn000503	Mucic acid-1,4-lactone-2-O-gallate	Phenolic acids	Phenolic acids	C13H12O11	22780.2	17924.8	19004	45362.5	33867.1	61314.4	1.20509	0.0726928	0.176053	0.424842	-1.235	down
Lmdp002969	Myricetin-3-O-galactoside*	Flavonoids	Flavonols	C21H20O13	1.63538e+06	2.87271e+06	1.22092e+06	380708	403673	396401	1.25549	0.0924582	0.201036	4.85188	2.27854	up
Hmlp002821	Myricetin-3-O-glucuronide	Flavonoids	Flavonols	C21H18O14	283585	588995	333786	1670	43475.2	6630.94	1.1834	0.0528861	0.155966	23.2997	4.54224	up
Lmwp102904	N,N-Dimethyl-5-methoxytryptamine	Alkaloids	Plumerane	C13H18N2O	136580	76224.1	150444	468340	688270	562568	1.26381	0.0117813	0.101062	0.211292	-2.24269	down
MWStz070	N-(2-Hydroxy-4-methoxyphenyl)acetamide	Alkaloids	Phenolamine	C9H11NO3	1.06904e+06	1.15621e+06	1.89078e+06	7.13915e+06	5.04434e+06	4.12003e+06	1.25111	0.0364237	0.13086	0.252463	-1.98586	down
Wagp001741	N-(gamma-L-glutamyl)tyramine O-glucoside	Alkaloids	Phenolamine	C19H28N2O9	124555	343091	204784	24445	47727.6	15595.7	1.21504	0.0894559	0.196876	7.66143	2.93761	up
Zmtn001624	N-Acetylisatin	Alkaloids	Plumerane	C10H7NO3	1.63686e+06	1.68053e+06	1.47386e+06	33791.9	39335.4	280529	1.20687	0.000199449	0.0309145	13.5477	3.75998	up
pmp001287	N-Benzylmethylene isomethylamine	Alkaloids	Alkaloids	C8H9N	269723	370081	509611	1.52864e+06	1.33997e+06	990888	1.24401	0.0166921	0.106028	0.297815	-1.74751	down
Wafp003720	N-Feruloyloctopamine glucoside	Alkaloids	Phenolamine	C24H29NO10	57696.8	161070	216571	394863	812883	619219	1.14039	0.0472889	0.147016	0.238285	-2.06924	down
Wafp005168	N-Feruloylphenylalanine*	Alkaloids	Phenolamine	C19H19NO5	186510	35005	64079.2	672230	309301	437392	1.12979	0.053797	0.157331	0.201275	-2.31276	down
Lahp005799	N-MethylCinnamamide	Alkaloids	Alkaloids	C10H11NO	171502	193520	266896	52019.6	7982.1	56550.1	1.09557	0.0127609	0.101062	5.42178	2.43877	up
Wcsp002246	N-Phenylethylcrinasiadine	Alkaloids	Alkaloids	C22H17NO3	806632	2.79781e+06	6.6909e+06	35005	138636	91938.4	1.21068	0.19264	0.306023	38.7655	5.2767	up
HJKP000649	N-benzylformamide*	Alkaloids	Alkaloids	C8H9NO	48540.7	45530.1	81352.1	251423	188098	159895	1.24502	0.0217765	0.109882	0.292656	-1.77272	down
pma0692	N1,N10-Bis(p-coumaroyl)spermidine	Alkaloids	Phenolamine	C25H31N3O4	255604	132915	85632.5	30499.9	12122.1	44166.4	1.1452	0.12117	0.234766	5.4633	2.44977	up
pma0702	N1,N8-Bis(sinapoyl)spermidine	Alkaloids	Phenolamine	C29H39N3O8	11670	7984.45	18237.2	52588.5	89859.5	51197.7	1.24198	0.0480915	0.148172	0.195675	-2.35347	down
pma0791	Naringenin-7-O-(6''-malonyl)glucoside	Flavonoids	Flavanones	C24H24O13	674341	788013	704916	8036.35	9787.02	10005	1.31843	0.00225371	0.0731058	77.8799	6.28318	up
mws1179	Naringenin-7-O-glucoside (Prunin)	Flavonoids	Flavanones	C21H22O10	35061.5	46418.7	36670	1670	1937.87	6670	1.24924	0.00353647	0.0794232	11.4956	3.52301	up
pmp000003	Nepetin (5,7,3',4'-Tetrahydroxy-6-methoxyflavone)*	Flavonoids	Flavones	C16H12O7	280153	281142	294397	52774.8	10757.9	31670	1.22519	0.000739983	0.0477919	8.98811	3.16802	up
Hmgp002148	Nepetin-7-O-alloside*	Flavonoids	Flavones	C22H22O12	5.28321e+06	5.95557e+06	5.47782e+06	183330	115945	160005	1.31479	0.00123482	0.0580838	36.3974	5.18576	up
Hmgp002036	Nepetin-7-O-glucoside(Nepitrin)*	Flavonoids	Flavones	C22H22O12	4.09883e+06	7.01118e+06	4.82834e+06	47768	15005	209067	1.24755	0.0264722	0.114558	58.6313	5.8736	up
mws1478	Nicotine	Alkaloids	Pyridine alkaloids	C10H14N2	97739.3	202499	117168	815345	342346	840931	1.19265	0.0777566	0.184205	0.208847	-2.25948	down
Hmln101664	Nortrachelogenin-4'-O-gentiobioside*	Lignans and Coumarins	Lignans	C32H42O17	753340	1.08505e+06	1068340	355072	281547	425855	1.2471	0.0188072	0.106837	2.73581	1.45197	up
pmb1207	O-Feruloyl 3-hydroxycoumarin	Lignans and Coumarins	Coumarins	C19H14O6	2.33662e+06	3.64071e+06	4.02324e+06	12639440	7028050	1.41623e+07	1.20589	0.0603198	0.164951	0.295614	-1.75821	down
pma6218	O-MethylNaringenin-8-C-arabinoside	Flavonoids	Flavanones	C21H22O9	789902	289999	499694	6337865	7.08435e+06	8.7185e+06	1.28672	0.00823152	0.0900869	0.0713435	-3.80908	down
Zmgp003335	Okanin-3',4'-di-O-glucoside*	Flavonoids	Chalcones	C27H32O16	20442.8	25071	11384.1	5681.21	6208.6	9121.89	1.15013	0.0881105	0.196385	2.70792	1.43718	up
Zmgp004436	Okanin-4'-(6''-O-acetyl)glucoside*	Flavonoids	Chalcones	C23H24O13	250972	281357	418901	25005	1670	61670	1.07438	0.0216841	0.109882	10.7672	3.42857	up
Cmxp003975	Okanin-4'-O-glucoside(Marein)*	Flavonoids	Chalcones	C21H22O11	2.53904e+06	3.63233e+06	2.49251e+06	136752	75873.5	18340	1.25979	0.016458	0.106028	37.5115	5.22926	up
Lhmp121010	Olivil Monoacetate	Lignans and Coumarins	Lignans	C22H26O8	462271	160017	338163	5.25036e+06	4.84393e+06	4.70029e+06	1.28754	0.000129595	0.0236482	0.0649191	-3.94521	down
Lmdn001925	Olivil-4'-O-glucoside	Lignans and Coumarins	Lignans	C26H34O12	345637	266327	551103	992893	1.1068e+06	589619	1.09653	0.0630566	0.168215	0.432477	-1.2093	down
Lmlp001416	Oresbiusin A	Phenolic acids	Phenolic acids	C10H12O5	15005	14972.8	31455.2	1.11839e+06	593006	363502	1.28701	0.0951633	0.204126	0.0296077	-5.07788	down
Sacn004878	Orobanchoside*	Phenolic acids	Phenolic acids	C29H36O16	254518	497114	620574	1603340	4.51131e+06	4469015	1.21229	0.0840017	0.192282	0.129653	-2.94727	down
Lmjp003416	Ovatoside B	Phenolic acids	Phenolic acids	C37H42O14	33479.2	64906.9	39219	19409	5005	15963.9	1.0775	0.0608663	0.1651	3.40792	1.76889	up
Lmxn001753	Pedicularis lactone	Terpenoids	Terpene	C9H12O4	9.6613e+06	4.14851e+06	3.88375e+06	836810	200908	729259	1.20162	0.104618	0.213714	10.0135	3.32387	up
pmp000531	Phellamurin	Flavonoids	Flavanonols	C26H30O11	108357	149821	329580	674661	474777	1.40508e+06	1.1282	0.139681	0.254713	0.230086	-2.11975	down
MWS1848	Phenyl acetate	Phenolic acids	Phenolic acids	C8H8O2	7.62358e+06	5.42131e+06	6.7301e+06	1.25189e+06	243208	752746	1.21487	0.00472456	0.0840353	8.7973	3.13706	up
Hmhn003067	Phenylpropionic acid-O-β-D-glucopyranoside	Phenolic acids	Phenolic acids	C15H18O8	195741	299218	228810	21833.9	21482.4	14743.7	1.30639	0.0179257	0.106028	12.4659	3.63992	up
MWSprf063	Picroside I	Terpenoids	Monoterpenoids	C24H28O11	1.52857e+08	1.1465e+08	115961561	9.11908e+06	2.76818e+06	2.90211e+06	1.28379	0.00876845	0.0900869	25.9287	4.69648	up
Lmjp004452	Picroside III (6-O-Feruloylcatalpol)	Terpenoids	Monoterpenoids	C25H30O13	2.65635e+06	1.94249e+06	2.71284e+06	4.28985e+07	2.77705e+07	1.26559e+07	1.25689	0.100925	0.211807	0.087749	-3.51047	down
mws0789	Pinocembrin (Dihydrochrysin)	Flavonoids	Flavanones	C15H12O4	3364.89	1699.55	2401.74	10826.1	127500	12147.3	1.07738	0.342947	0.454887	0.0496179	-4.333	down
pmn001370	Pinoresinol-4,4'-O-diglucoside	Lignans and Coumarins	Lignans	C32H42O16	1.35796e+06	1.02042e+06	1.635e+06	4.37366e+06	8.43721e+06	6.40106e+06	1.26308	0.0468233	0.147016	0.2089	-2.25912	down
MWS20158	Pinoresinol-4,4'-O-β-D-bisglucopyranoside	Lignans and Coumarins	Lignans	C32H42O16	75077.6	48724.6	95560.2	347651	335802	235694	1.25906	0.0134325	0.102635	0.238659	-2.06698	down
Rfmb25702	Pinoresinol-4-O-(6''-acetyl)glucoside	Lignans and Coumarins	Lignans	C28H34O12	48904.9	74320.8	265152	450156	259498	355710	1.01758	0.0644426	0.169323	0.36455	-1.45581	down
pmb0782	Piperidine	Alkaloids	Piperidine alkaloids	C5H11N	322899	383687	494219	920914	797473	994877	1.25556	0.00291115	0.0794232	0.442568	-1.17603	down
Lalp004159	Plantarenaloside	Terpenoids	Monoterpenoids	C16H24O9	482505	320178	142317	64839	39508	55857.4	1.20329	0.116006	0.229264	5.89871	2.5604	up
Hmgn001653	Protocatechualdehyde*	Others	Aldehyde compounds	C7H6O3	2.42619e+07	2.05493e+07	1.34432e+07	1.20027e+06	393557	1.42577e+06	1.26841	0.0274704	0.11533	19.2921	4.26994	up
MWSmce501	Protocatechuic Acid Methyl Ester	Phenolic acids	Phenolic acids	C8H8O4	3.25275e+06	2.16315e+06	2.36424e+06	1.10568e+06	584496	825435	1.23001	0.0206855	0.109882	3.09274	1.62888	up
Wasn004683	Protocatechuic acid 1-O-(Glucosylvanilloyl)	Phenolic acids	Phenolic acids	C21H22O12	88340	196670	133340	8831.88	6868.44	5005	1.29536	0.0516981	0.154525	20.2049	4.33664	up
Wasn005803	Protocatechuic acid 4-O-(6''-O-Feruloyl)Glucoside*	Phenolic acids	Phenolic acids	C23H24O12	2.65917e+07	1.47505e+07	1.8166e+07	176479	196488	1128340	1.26012	0.0307099	0.121607	39.6376	5.3088	up
Lakn002165	Protocatechuic acid glucosyl xyloside	Phenolic acids	Phenolic acids	C18H24O13	3826.39	6511.46	5005	42593.1	21415.6	10175.4	1.1255	0.174284	0.290027	0.206821	-2.27355	down
MWStz040	Pterolactam	Alkaloids	Pyrrole alkaloids	C5H9NO2	5.19203e+06	3.26772e+06	3.95033e+06	8.11763e+06	1.53384e+07	7.72927e+06	1.1361	0.120775	0.23442	0.397947	-1.32935	down
Lahp001956	Pyran[3,4-b]indole-2-ketone	Alkaloids	Plumerane	C11H9O2N	261305	836581	2.44958e+06	6.49113e+06	2.03543e+07	5.7393e+06	1.12187	0.176383	0.291673	0.108869	-3.19934	down
Lmjn004351	Quercetagetin-4'-Methyl Ether	Flavonoids	Flavonols	C16H12O8	30037.8	15974.3	46855.5	521122	131240	1.73705e+06	1.15269	0.254218	0.374923	0.0388663	-4.68534	down
Zahp003766	Quercetin 3-O-glucoside 7-O-xyloside	Flavonoids	Flavonols	C26H28O16	21913.3	9744.52	31864	250711	122568	48431.1	1.10601	0.179346	0.293943	0.150629	-2.73092	down
Lmdp004160	Quercetin-3-O-(2'''-O-caffeoyl)sophoroside	Flavonoids	Flavonols	C36H36O20	84748.4	138565	159191	27473.6	39457.2	62187.9	1.15255	0.0450587	0.144641	2.96243	1.56678	up
pmn001644	Quercetin-3-O-(2''-O-acetyl)glucuronide	Flavonoids	Flavonols	C23H20O14	6.19765e+06	3.11936e+06	1.43827e+06	3706.06	874.015	3484.35	1.30046	0.123825	0.237621	1333.67	10.3812	up
Lmjp003360	Quercetin-3-O-(2''-O-malonyl)sophoroside-7-O-arabinoside	Flavonoids	Flavonols	C35H40O24	5005	8340	10664	13587.3	31834.6	48030	1.09567	0.14204	0.256731	0.256913	-1.96065	down
Lmyp004516	Quercetin-3-O-(2''-O-p-Coumaroyl)galactoside	Flavonoids	Flavonols	C30H26O14	102792	119809	181410	22329.5	17061.4	22445.7	1.28804	0.0404842	0.136414	6.53353	2.70786	up
Zmsp004363	Quercetin-3-O-(6''-O-acetyl)glucoside	Flavonoids	Flavonols	C23H22O13	766725	1.20876e+06	1.30734e+06	36432.1	40005	62368.9	1.3035	0.0240207	0.111378	23.6504	4.56379	up
Hmln002321	Quercetin-3-O-(6''-O-malonyl)glucoside	Flavonoids	Flavonols	C24H22O15	154186	92404.4	133257	3340	28531.5	1670	1.15654	0.0118278	0.101062	11.3247	3.5014	up
Lmdp004267	Quercetin-3-O-(6''-O-p-Coumaroyl)glucoside	Flavonoids	Flavonols	C30H26O14	110993	142349	167827	32309.7	10484.5	21011.8	1.23979	0.0105107	0.0983113	6.60078	2.72264	up
MWSHY0113	Quercetin-3-O-galactoside (Hyperin)*	Flavonoids	Flavonols	C21H20O12	6.20087e+07	9.46034e+07	7.57197e+07	2.03744e+07	1.23129e+07	2.02994e+07	1.26918	0.0179808	0.106028	4.38472	2.13248	up
Lmmp003783	Quercetin-3-O-glucuronide	Flavonoids	Flavonols	C21H18O13	251670	333576	465704	25615.5	8340	61073.9	1.19799	0.0301242	0.120165	11.0592	3.46718	up
Lmjp002461	Quercetin-3-O-neohesperidoside*	Flavonoids	Flavonols	C27H30O16	8340	16941.2	24236.1	82338.6	67117.7	43077.4	1.1767	0.038481	0.134251	0.257187	-1.95911	down
Lmjp002596	Quercetin-3-O-sambubioside*	Flavonoids	Flavonols	C26H28O16	50976.9	36203.4	55768.1	136121	86705.3	114713	1.2149	0.0312667	0.12247	0.423502	-1.23956	down
mws0856	Quercetin-4'-O-glucoside (Spiraeoside)*	Flavonoids	Flavonols	C21H20O12	3.92076e+06	2446670	4783605	133340	18340	195005	1.22289	0.0334251	0.126363	32.1647	5.00741	up
Lmfn003760	Quercetin-4'-O-glucuronide*	Flavonoids	Flavonols	C21H18O13	4.64267e+06	3.63333e+06	3.55671e+06	71670	8265.89	68432.5	1.26108	0.00780887	0.0891856	79.7522	6.31745	up
Hmjp003123	Quercetin-5-O-glucuronide	Flavonoids	Flavonols	C21H18O13	1.01572e+07	9340045	1.28246e+07	63340	24098.1	25580.7	1.3098	0.00945872	0.0941533	285.986	8.1598	up
Smgp004575	Quercetin-5-O-β-D-glucoside*	Flavonoids	Flavonols	C21H20O12	1.09377e+06	875103	719325	123731	63271.4	83444.9	1.2949	0.0156962	0.10487	9.93983	3.31322	up
pmp000589	Quercetin-7-O-(6''-malonyl)glucoside	Flavonoids	Flavonols	C24H22O15	2.3763e+07	2.3746e+07	1.40196e+07	88646.7	52022.1	80687.7	1.31513	0.0242977	0.111882	277.961	8.11874	up
mws1329	Quercetin-7-O-glucoside	Flavonoids	Flavonols	C21H20O12	5993240	3.97418e+06	4.2964e+06	351670	35005	163027	1.23069	0.0166031	0.106028	25.9483	4.69757	up
MWSmce475	Quinidine	Alkaloids	Quinoline alkaloids	C20H24N2O2	18289.1	25736.7	29092.2	69359.8	28340	59191.2	1.00558	0.14458	0.258434	0.466043	-1.10146	down
MWSmce174	Raspberry ketone	Others	Ketone compounds	C10H12O2	66670	82625.8	62919.3	299336	187380	90924.5	1.03162	0.17927	0.293943	0.367383	-1.44464	down
Lmdn000791	Rehmaglutin C	Terpenoids	Terpene	C9H12O5	1.77525e+06	693443	584182	143861	33610.8	120738	1.18866	0.135953	0.250016	10.2373	3.35577	up
Lmdn001550	Rehmaglutoside J	Terpenoids	Monoterpenoids	C30H48O18	2.76802e+07	2.64435e+07	1.11541e+07	1.52129e+06	5.21746e+06	2.13292e+06	1.20605	0.0655204	0.170938	7.358	2.87931	up
Lmdn000720	Rehmannioside B	Terpenoids	Monoterpenoids	C21H32O15	9400.12	3203.07	5009.11	9918.95	32692.5	22931	1.06304	0.127799	0.241851	0.268716	-1.89585	down
Lmjp002906	Rhamnetin-3-O-Glucoside*	Flavonoids	Flavonols	C22H22O12	5.2622e+06	8.84741e+06	6.09836e+06	30005	16670	226613	1.25256	0.0251658	0.113299	73.9438	6.20836	up
Zmhp004034	Rhodiolgin	Flavonoids	Flavonols	C21H20O12	1108340	2.87587e+06	2.68177e+06	18340	9987.14	21717.9	1.30093	0.0587725	0.163929	133.199	7.05744	up
Lmdp003146	Rhododendrol*	Phenolic acids	Phenolic acids	C10H14O2	3.07049e+06	3.99284e+06	3.14472e+06	120005	137312	257992	1.30176	0.00728948	0.0878787	19.8096	4.30813	up
Lman004552	Robustaside A;[6'-p-Coumarylarbutin]	Phenolic acids	Phenolic acids	C21H22O9	23711.1	22693.3	19587.7	4129.58	4128.91	3105.37	1.31027	0.0027447	0.0794232	5.80719	2.53784	up
MWS20156	Rosmarinic acid methyl ester	Phenolic acids	Phenolic acids	C19H18O8	92695.7	197543	278434	1.38278e+06	532282	502793	1.11514	0.162211	0.278709	0.235197	-2.08806	down
Jmzn003343	Saikolignanoside A	Lignans and Coumarins	Lignans	C26H34O11	237822	150005	153340	667458	830005	483468	1.24754	0.0327435	0.124283	0.273188	-1.87203	down
Qaxp004688	Scrophuloside A	Phenolic acids	Phenolic acids	C24H26O10	2.3176e+06	5930040	4.12442e+06	96670	171670	253340	1.28022	0.0629004	0.168215	23.7158	4.56778	up
Sakn005756	Scroside B	Phenolic acids	Phenolic acids	C31H40O16	1.10448e+06	3.33567e+06	3.83214e+06	1.64219e+07	2.26691e+07	3.38047e+07	1.23156	0.0480764	0.148172	0.113481	-3.13948	down
Hahn000943	Scroside D*	Phenolic acids	Phenolic acids	C20H30O13	166589	295955	207368	576437	962757	520869	1.19916	0.07028	0.17527	0.32519	-1.62065	down
Lmdp006732	Scutellarein-4'-methyl ether (5,6,7-Trihydroxy-4'-methoxyflavone)*	Flavonoids	Flavones	C16H12O6	153734	115536	234058	19128.5	1010.86	6769.16	1.16976	0.042335	0.139615	18.7051	4.22536	up
MWSHY0035	Scutellarein-7-O-glucuronide (Scutellarin)*	Flavonoids	Flavones	C21H18O12	1.63885e+07	1.0082e+07	1.28163e+07	580348	85955.7	253146	1.2674	0.0192484	0.10821	42.7286	5.41713	up
Zmzp004111	Selagin	Flavonoids	Flavones	C16H12O7	2.1183e+06	3.20659e+06	2151670	30005	6553.57	84407.9	1.25112	0.0202262	0.109882	61.8069	5.9497	up
pmp000253	Senkyunolide H	Others	Lactones	C12H16O4	74702.6	66670	101680	1.12193e+06	1.89434e+06	1335005	1.30745	0.0269285	0.115302	0.0558579	-4.1621	down
pmp000252	Senkyunolide I	Others	Lactones	C12H16O4	232985	117999	161107	1.41655e+06	1.84253e+06	2.86586e+06	1.28508	0.048207	0.148172	0.0836075	-3.58022	down
[truncated: 63 more rows]

## Sheet: Supplementary Table 5
Specific types of differential terpenoid metabolites
[truncated: 64 more rows]

## Sheet: Supplementary Table 6
Table S5 Major indicators of the full-length transcriptome of N.scrophulariiflora
[truncated: 20 more rows]

## Sheet: Supplementary Table 7
Database	Number of Genes	Percentage (%)
[truncated: 9 more rows]

[truncated: 2 more sheets: Supplementary Table 8, Supplementary Table 9]
