# Supplementary material for: Integrative analysis of metabolite and transcriptome reveals the biosynthetic pathway and candidate genes for iridoid glycoside biosynthesis in Neopicrorhiza scrophulariiflora (Pennell) D.Y.Hong
Source: Front Plant Sci. 2025 Feb 3;16:1527477. doi: 10.3389/fpls.2025.1527477 (PMC11830703; doi:10.3389/fpls.2025.1527477)
Supplement: Supplementary file 3 [file Table2.xlsx]

## Sheet: Sheet1
ID	Leaf1_fpkm	Leaf2_fpkm	Leaf3_fpkm	Stem1_fpkm	Stem2_fpkm	Stem3_fpkm	Root1_fpkm	Root2_fpkm	Root3_fpkm	Leaf1_count	Leaf2_count	Leaf3_count	Stem1_count	Stem2_count	Stem3_count	Root1_count	Root2_count	Root3_count	Stem_vs_Root_log2FoldChange	Stem_vs_Root_pvalue	Stem_vs_Root_padj	Stem_vs_Root_regulated	Stem_vs_Leaf_log2FoldChange	Stem_vs_Leaf_pvalue	Stem_vs_Leaf_padj	Stem_vs_Leaf_regulated	Leaf_vs_Root_log2FoldChange	Leaf_vs_Root_pvalue	Leaf_vs_Root_padj	Leaf_vs_Root_regulated	Length	KEGG	KEGG pathway	NR	Swissprot	TrEMBL	KOG	GO	Pfam	TF-Family	TF-Category	TF-Classification		ID
Cluster-10010.0	0	0	0	0	0	0	0	1.62	5.11	0	0	0	0	0	0	0	43	137	-8.56265	0.0131822	0.0488472	down	NA	NA	NA	NA	-8.06425	0.0209938	0.0525699	false	1705	--	--	--	--	--	Smad anchor for receptor activation	--	Domain of unknown function (DUF3480)	--	--	--		Cluster-78440.4
Cluster-10012.0	0	0	0	0	0	0	0.04	2.02	7.59	0	0	0	0	0	0	2	92	281	-9.62102	5.32545e-05	0.000432691	down	NA	NA	NA	NA	-9.12283	0.00014181	0.000649574	down	3012	--	--	--	--	A0A7S0HA40_9EUKA SubName: Full=Hypothetical protein {ECO:0000313|EMBL:CAD8465025.1};	Organic anion transporter	GO:0016021,integral component of membrane; GO:0055085,transmembrane transport; GO:0006810,transport; GO:0008150,biological_process; GO:0009987,cellular process; GO:0051179,localization; GO:0051234,establishment of localization; GO:0005575,cellular_component; GO:0016020,membrane; GO:0031224,intrinsic component of membrane; GO:0110165,cellular anatomical entity	Organic Anion Transporter Polypeptide (OATP) family	--	--	--		Cluster-78440.9
Cluster-10014.0	0	0	0	0	0	0	0.1	4.55	15.11	0	0	0	0	0	0	4	152	472	-10.3643	4.80177e-06	5.8929e-05	down	NA	NA	NA	NA	-9.86604	1.52102e-05	9.2306e-05	down	2480	K14943 muscleblind | (RefSeq) zinc finger CCCH domain-containing protein 28 (A)	--	zinc finger CCCH domain-containing protein 28, partial [Lilium regale]	C3H28_ORYSJ RecName: Full=Zinc finger CCCH domain-containing protein 28; Short=OsC3H28;	A0A649UAM3_LILRE SubName: Full=Zinc finger CCCH domain-containing protein 28 {ECO:0000313|EMBL:QGH84104.1}; Flags: Fragment;	C3H1-type Zn-finger protein	GO:0005737,cytoplasm; GO:0005654,nucleoplasm; GO:0003677,DNA binding; GO:0046872,metal ion binding; GO:0003723,RNA binding; GO:0000381,regulation of alternative mRNA splicing, via spliceosome; GO:0003674,molecular_function; GO:0003676,nucleic acid binding; GO:0005488,binding; GO:0097159,organic cyclic compound binding; GO:1901363,heterocyclic compound binding; GO:0043167,ion binding; GO:0043169,c…	--	C3H	TF	C3H		Cluster-62528.3
Cluster-10018.0	0	0	0	0	0	0	0.12	5.12	13.06	0	0	0	0	0	0	2	88	231	-9.40004	7.25747e-05	0.000557548	down	NA	NA	NA	NA	-8.90239	0.000191449	0.000844559	down	1251	--	--	m-phase inducer phosphatase [Quercus suber]	--	A0A7S0H7Y1_9EUKA RecName: Full=Protein-tyrosine-phosphatase {ECO:0000256|ARBA:ARBA00013064}; EC=3.1.3.48 {ECO:0000256|ARBA:ARBA00013064};	M-phase inducer phosphatase	GO:0004725,protein tyrosine phosphatase activity; GO:0007049,cell cycle; GO:0051301,cell division; GO:1902751,positive regulation of cell cycle G2/M phase transition; GO:0006470,protein dephosphorylation; GO:0003674,molecular_function; GO:0003824,catalytic activity; GO:0004721,phosphoprotein phosphatase activity; GO:0016787,hydrolase activity; GO:0016788,hydrolase activity, acting on ester bonds;…	Rhodanese-like domain	--	--	--		Cluster-69095.1
Cluster-10025.4	0	0	0	0	0	0	0.22	4.62	14.2	0	0	0	0	0	0	1	22	70	-7.60652	0.00294814	0.0136003	down	NA	NA	NA	NA	-7.10831	0.00600217	0.0176437	down	553	--	--	--	--	--	--	--	--	--	--	--		Cluster-51991.0
Cluster-10030.0	0	0	0	0	0	0	0	2.05	4.79	0	0	0	0	0	0	0	60	141	-8.72929	0.0103061	0.0397628	down	NA	NA	NA	NA	-8.23198	0.0167316	0.0432514	down	1843	--	--	--	--	--	--	--	Domain of unknown function (DUF4507)	--	--	--		Cluster-64344.0
Cluster-10031.0	0	0	0	0	0	0	0	3.33	6.22	0	0	0	0	0	0	0	255	480	-10.606	0.000760019	0.00414543	down	NA	NA	NA	NA	-10.1095	0.0014605	0.00501105	down	4350	K01537 P-type Ca2+ transporter type 2C [EC:7.2.2.10] | (RefSeq) hypothetical protein (A)	--	plasma membrane calcium-transporting ATPase 2 isoform X1 [Olea europaea subsp. europaea]	ACA8_ARATH RecName: Full=Calcium-transporting ATPase 8, plasma membrane-type; EC=7.2.2.10; AltName: Full=Ca(2+)-ATPase isoform 8;	A0A8B8P9W7_9MYRT RecName: Full=Calcium-transporting ATPase {ECO:0000256|RuleBase:RU361146}; EC=7.2.2.10 {ECO:0000256|RuleBase:RU361146};	Calcium transporting ATPase	GO:0005887,integral component of plasma membrane; GO:0043231,intracellular membrane-bounded organelle; GO:0005886,plasma membrane; GO:0009506,plasmodesma; GO:0009536,plastid; GO:0005524,ATP binding; GO:0016887,ATP hydrolysis activity; GO:0019829,ATPase-coupled cation transmembrane transporter activity; GO:0005516,calmodulin binding; GO:0046872,metal ion binding; GO:0005388,P-type calcium transpor…	Cation transporting ATPase, C-terminus	--	--	--		Cluster-74188.18
Cluster-10031.2	0	0	0	0	0	0	0	5.65	7.28	0	0	0	0	0	0	0	166	505	-10.4621	0.00104444	0.00545696	down	NA	NA	NA	NA	-9.96388	0.00195956	0.00651597	down	3948	K01537 P-type Ca2+ transporter type 2C [EC:7.2.2.10] | (RefSeq) hypothetical protein (A)	--	plasma membrane calcium-transporting ATPase 2 isoform X1 [Olea europaea subsp. europaea]	ACA8_ARATH RecName: Full=Calcium-transporting ATPase 8, plasma membrane-type; EC=7.2.2.10; AltName: Full=Ca(2+)-ATPase isoform 8;	A0A8B8PC82_9MYRT RecName: Full=Calcium-transporting ATPase {ECO:0000256|RuleBase:RU361146}; EC=7.2.2.10 {ECO:0000256|RuleBase:RU361146};	Calcium transporting ATPase	GO:0005887,integral component of plasma membrane; GO:0043231,intracellular membrane-bounded organelle; GO:0005886,plasma membrane; GO:0009506,plasmodesma; GO:0009536,plastid; GO:0005524,ATP binding; GO:0016887,ATP hydrolysis activity; GO:0019829,ATPase-coupled cation transmembrane transporter activity; GO:0005516,calmodulin binding; GO:0046872,metal ion binding; GO:0005388,P-type calcium transpor…	Cation transporting ATPase, C-terminus	--	--	--		Cluster-81322.4
Cluster-10038.0	0	0	0	0	0	0	0	3.99	10.76	0	0	0	0	0	0	0	66	180	-9.01702	0.00739209	0.0299251	down	NA	NA	NA	NA	-8.51915	0.0122562	0.0329934	down	1174	K17508 protein phosphatase PTC7 [EC:3.1.3.16] | (RefSeq) uncharacterized protein (A)	--	probable protein phosphatase 2C 55 [Tripterygium wilfordii]	P2C55_ARATH RecName: Full=Probable protein phosphatase 2C 55; Short=AtPP2C55; EC=3.1.3.16;	A0A1D1ZM13_9ARAE RecName: Full=Protein phosphatase {ECO:0000256|RuleBase:RU366020}; EC=3.1.3.16 {ECO:0000256|RuleBase:RU366020};	Serine/threonine protein phosphatase	GO:0046872,metal ion binding; GO:0017018,myosin phosphatase activity; GO:0003674,molecular_function; GO:0005488,binding; GO:0043167,ion binding; GO:0043169,cation binding; GO:0003824,catalytic activity; GO:0004721,phosphoprotein phosphatase activity; GO:0004722,protein serine/threonine phosphatase activity; GO:0016787,hydrolase activity; GO:0016788,hydrolase activity, acting on ester bonds; GO:00…	Stage II sporulation protein E (SpoIIE)	--	--	--		Cluster-68586.0
Cluster-10042.0	0	0	0	0	0	0	0	2.71	7.04	0	0	0	0	0	0	0	53	139	-8.6604	0.0113772	0.0431645	down	NA	NA	NA	NA	-8.16268	0.0183329	0.0467981	down	1332	K18164 NADH dehydrogenase [ubiquinone] 1 alpha subcomplex assembly factor 7 | (RefSeq) hypothetical protein (A)	--	hypothetical protein Lal_00005319 [Lupinus albus]	--	A0A8B8QGK4_9MYRT RecName: Full=Protein arginine methyltransferase NDUFAF7 {ECO:0000256|RuleBase:RU364114}; EC=2.1.1.320 {ECO:0000256|RuleBase:RU364114};	Uncharacterized conserved protein	GO:0005739,mitochondrion; GO:0008168,methyltransferase activity; GO:0032259,methylation; GO:0003674,molecular_function; GO:0003824,catalytic activity; GO:0016740,transferase activity; GO:0016741,transferase activity, transferring one-carbon groups; GO:0008150,biological_process; GO:0008152,metabolic process; GO:0005575,cellular_component; GO:0005622,intracellular anatomical structure; GO:0005737,…	Putative S-adenosyl-L-methionine-dependent methyltransferase	--	--	--		Cluster-62662.19
Cluster-10046.0	0	0	0	0	0	0	0	1.48	7.13	0	0	0	0	0	0	0	80	388	-9.93272	0.0025351	0.0119152	down	NA	NA	NA	NA	-9.43305	0.00447154	0.0135954	down	3155	K18464 WASH complex subunit strumpellin | (RefSeq) WASH complex, subunit strumpellin (A)	ko04144: Endocytosis	WASH complex subunit strumpellin homolog isoform X1 [Ananas comosus]	--	A0A6G0SI59_9STRA SubName: Full=WASH complex subunit 5 {ECO:0000313|EMBL:KAE9359606.1};	Uncharacterized conserved protein	GO:0071203,WASH complex; GO:0005575,cellular_component; GO:0005622,intracellular anatomical structure; GO:0005737,cytoplasm; GO:0032991,protein-containing complex; GO:0110165,cellular anatomical entity	Hereditary spastic paraplegia protein strumpellin	--	--	--		Cluster-66193.0
Cluster-10048.0	0	0	0	0	0	0	0	6.27	12.76	0	0	0	0	0	0	0	62	128	-8.65154	0.0111302	0.0423769	down	NA	NA	NA	NA	-8.15474	0.0179907	0.046041	down	822	K08493 vesicle transport through interaction with t-SNAREs 1 | (RefSeq) vesicle transport v-SNARE 13-like (A)	ko04130: SNARE interactions in vesicular transport	vesicle transport v-SNARE 13 isoform X1 [Gossypium hirsutum]	VTI11_ARATH RecName: Full=Vesicle transport v-SNARE 11 {ECO:0000303|PubMed:11739776}; Short=AtVTI11 {ECO:0000303|PubMed:11739776}; AltName: Full=Protein SHOOT GRAVITROPISM 4 {ECO:0000303|PubMed:9210330}; AltName: Full=Vesicle soluble NSF attachment protein receptor VTI1a {ECO:0000303|PubMed:10397763}; Short=AtVTI1a {ECO:0000303|PubMed:10397763}; AltName: Full=Vesicle transport v-SNARE protein VTI…	A0A150GHM9_GONPE RecName: Full=t-SNARE coiled-coil homology domain-containing protein {ECO:0000259|SMART:SM00397};	V-SNARE	GO:0005789,endoplasmic reticulum membrane; GO:0012507,ER to Golgi transport vesicle membrane; GO:0005794,Golgi apparatus; GO:0043657,host cell; GO:0016021,integral component of membrane; GO:0005770,late endosome; GO:0031902,late endosome membrane; GO:0000325,plant-type vacuole; GO:0009536,plastid; GO:0031201,SNARE complex; GO:0005802,trans-Golgi network; GO:0005774,vacuolar membrane; GO:0005773,v…	Snare region anchored in the vesicle membrane C-terminus	--	--	--		Cluster-80722.0
Cluster-10054.0	0	0	0	0.02	0	0	0	2.18	5.45	0	0	0	1	0	0	0	93	235	-8.47217	0.0016685	0.00824998	down	NA	NA	NA	NA	-8.9364	0.00731596	0.0209911	down	2559	K20299 vacuolar protein sorting-associated protein 53 | (RefSeq) vacuolar protein sorting-associated protein 53 A-like (A)	--	unnamed protein product [Triticum turgidum subsp. durum]	VP53A_ARATH RecName: Full=Vacuolar protein sorting-associated protein 53 A; Short=AtVPS53; AltName: Full=Protein HEAT-INTOLERANT 1;	A0A8B8QF25_9MYRT SubName: Full=vacuolar protein sorting-associated protein 53 homolog {ECO:0000313|RefSeq:XP_030545705.1};	Late Golgi protein sorting complex, subunit Vps53	GO:0005829,cytosol; GO:0010008,endosome membrane; GO:0000938,GARP complex; GO:0000139,Golgi membrane; GO:0005739,mitochondrion; GO:0010286,heat acclimation; GO:0007009,plasma membrane organization; GO:0015031,protein transport; GO:0009408,response to heat; GO:0006970,response to osmotic stress; GO:0042147,retrograde transport, endosome to Golgi; GO:0006890,retrograde vesicle-mediated transport, G…	Vps53-like, N-terminal	--	--	--		Cluster-58032.0
Cluster-10061.0	0	0	0	0	0	0	0	2.23	7.38	0	0	0	0	0	0	0	47	157	-8.74218	0.0107556	0.0411806	down	NA	NA	NA	NA	-8.24361	0.0173576	0.0446456	down	1413	--	--	--	--	W4G2Y8_9STRA RecName: Full=Nup54 domain-containing protein {ECO:0000259|Pfam:PF13874};	Nuclear pore complex, p54 component (sc Nup57)	GO:0005643,nuclear pore; GO:0005575,cellular_component; GO:0005622,intracellular anatomical structure; GO:0005634,nucleus; GO:0005635,nuclear envelope; GO:0012505,endomembrane system; GO:0031967,organelle envelope; GO:0031975,envelope; GO:0032991,protein-containing complex; GO:0043226,organelle; GO:0043227,membrane-bounded organelle; GO:0043229,intracellular organelle; GO:0043231,intracellular me…	Nucleoporin complex subunit 54	--	--	--		Cluster-58767.67
Cluster-10063.0	0	0	0	0	0	0.49	0	63.45	120.52	0	0	0	0	0	1	0	147	290	-8.89272	0.000861753	0.00462045	down	NA	NA	NA	NA	-9.35789	0.00411217	0.0126146	down	417	--	--	--	--	--	DNA-binding nuclear protein p8	--	--	--	--	--		Cluster-80747.1
Cluster-10073.0	0	0	0	0	0	0	0	1.26	5.2	0	0	0	0	0	0	0	38	158	-8.67988	0.0120905	0.0454193	down	NA	NA	NA	NA	-8.18064	0.019312	0.0489478	down	1891	K01487 guanine deaminase [EC:3.5.4.3] | (RefSeq) uncharacterized protein LOC107434499 (A)	ko00230: Purine metabolism; ko01100: Metabolic pathways; ko01232: Nucleotide metabolism	--	--	A0A2D4C0M6_PYTIN SubName: Full=Formiminoglutamate deiminase {ECO:0000313|EMBL:GAX99800.1};	Atrazine chlorohydrolase/guanine deaminase	GO:0016810,hydrolase activity, acting on carbon-nitrogen (but not peptide) bonds; GO:0003674,molecular_function; GO:0003824,catalytic activity; GO:0016787,hydrolase activity	Amidohydrolase family	--	--	--		Cluster-68879.3
Cluster-10074.0	0	0	0	0	0	0	0	4.38	9.7	0	0	0	0	0	0	0	76	170	-9.02208	0.00711753	0.028975	down	NA	NA	NA	NA	-8.52496	0.0118482	0.0320343	down	1216	K15423 serine/threonine-protein phosphatase 4 catalytic subunit [EC:3.1.3.16] | (RefSeq) predicted protein (A)	--	PREDICTED: serine/threonine-protein phosphatase PP-X isozyme 2 [Ipomoea nil]	PPX2_ARATH RecName: Full=Serine/threonine-protein phosphatase PP-X isozyme 2; EC=3.1.3.16;	A0A8B8R2N2_9MYRT RecName: Full=Serine/threonine-protein phosphatase {ECO:0000256|RuleBase:RU004273}; EC=3.1.3.16 {ECO:0000256|RuleBase:RU004273};	Serine/threonine specific protein phosphatase involved in glycogen accumulation, PP2A-related	GO:0005737,cytoplasm; GO:0005829,cytosol; GO:0005634,nucleus; GO:0009532,plastid stroma; GO:0046872,metal ion binding; GO:0017018,myosin phosphatase activity; GO:0004722,protein serine/threonine phosphatase activity; GO:0000724,double-strand break repair via homologous recombination; GO:0007131,reciprocal meiotic recombination; GO:0003674,molecular_function; GO:0005488,binding; GO:0043167,ion bin…	Calcineurin-like phosphoesterase	--	--	--		Cluster-51942.3
Cluster-10076.0	0	0	0	0	0	0	0	4.29	14.35	0	0	0	0	0	0	0	172	580	-10.6242	0.000844023	0.004541	down	NA	NA	NA	NA	-10.1256	0.00160363	0.0054451	down	2419	--	--	--	--	--	--	--	PAN domain	--	--	--		Cluster-61045.0
Cluster-10088.0	0	0	0	0	0	0	0	2.25	6.1	0	0	0	0	0	0	0	63	172	-8.95099	0.00802976	0.0321115	down	NA	NA	NA	NA	-8.45312	0.0132409	0.0352767	down	1777	K00763 nicotinate phosphoribosyltransferase [EC:6.3.4.21] | (RefSeq) nicotinate phosphoribosyltransferase 2 (A)	ko00760: Nicotinate and nicotinamide metabolism; ko01100: Metabolic pathways; ko01240: Biosynthesis of cofactors	nicotinate phosphoribosyltransferase 2 [Arachis hypogaea]	NPRT2_ARATH RecName: Full=Nicotinate phosphoribosyltransferase 2 {ECO:0000303|PubMed:18978034}; EC=6.3.4.21 {ECO:0000250|UniProtKB:Q6XQN6};	A0A445ET37_ARAHY RecName: Full=Nicotinate phosphoribosyltransferase {ECO:0000256|ARBA:ARBA00013236, ECO:0000256|RuleBase:RU365100}; EC=6.3.4.21 {ECO:0000256|ARBA:ARBA00013236, ECO:0000256|RuleBase:RU365100};	Nicotinic acid phosphoribosyltransferase	GO:0005829,cytosol; GO:0046872,metal ion binding; GO:0004516,nicotinate phosphoribosyltransferase activity; GO:0004514,nicotinate-nucleotide diphosphorylase (carboxylating) activity; GO:0034355,NAD salvage; GO:0003674,molecular_function; GO:0005488,binding; GO:0043167,ion binding; GO:0043169,cation binding; GO:0003824,catalytic activity; GO:0016874,ligase activity; GO:0016879,ligase activity, for…	Nicotinate phosphoribosyltransferase (NAPRTase) N-terminal domain	--	--	--		Cluster-74188.4
Cluster-10094.0	0	0	0	0	0	0	0	5.46	16.97	0	0	0	0	0	0	0	44	139	-8.58669	0.012798	0.0476709	down	NA	NA	NA	NA	-8.08832	0.0204245	0.0513425	false	725	--	--	--	--	--	--	--	Mitochondrial 28S ribosomal protein S34	--	--	--		Cluster-62585.0
Cluster-10099.0	0	0	0	0	0	0	0.11	14.32	36.32	0	0	0	0	0	0	1	131	360	-10.0163	5.87442e-05	0.000468713	down	NA	NA	NA	NA	-9.51842	0.00014861	0.000676765	down	894	K13449 pathogenesis-related protein 1 | (RefSeq) pathogenesis-related protein 1A-like (A)	ko04016: MAPK signaling pathway - plant; ko04075: Plant hormone signal transduction; ko04626: Plant-pathogen interaction	PREDICTED: pathogenesis-related protein 1A-like [Cucumis melo]	--	D0NSG4_PHYIT SubName: Full=SCP-like extracellular protein, putative {ECO:0000313|EMBL:EEY64509.1};	Defense-related protein containing SCP domain	GO:0016021,integral component of membrane; GO:0005575,cellular_component; GO:0016020,membrane; GO:0031224,intrinsic component of membrane; GO:0110165,cellular anatomical entity	Cysteine-rich secretory protein family	--	--	--		Cluster-79061.9
Cluster-10110.0	0	0	0	0	0	0.04	0	3.27	9.56	0	0	0	0	0	1	0	93	274	-8.63052	0.00138384	0.00700212	down	NA	NA	NA	NA	-9.09418	0.00616066	0.0180627	down	1801	--	--	--	--	--	Abl interactor ABI-1, contains SH3 domain	--	Abl-interactor HHR	--	--	--		Cluster-60333.1
Cluster-10112.0	0	0	0	0	0	0	3.36	56.66	149.84	0	0	0	0	0	0	10	189	508	-10.5364	4.84155e-07	8.55101e-06	down	NA	NA	NA	NA	-10.0388	1.9029e-06	1.45556e-05	down	698	K14407 cleavage stimulation factor subunit 2 | (RefSeq) RNA recognition motif-containing protein (A)	ko03015: mRNA surveillance pathway	hypothetical protein [Adiantum nelumboides]	CTF64_ARATH RecName: Full=Cleavage stimulating factor 64 {ECO:0000303|PubMed:12379796}; Short=AtCstF-64 {ECO:0000303|PubMed:12379796}; Short=AtCstF64 {ECO:0000303|PubMed:16282318}; AltName: Full=CF-1 64 kDa subunit {ECO:0000305}; AltName: Full=Cleavage stimulation factor 64 kDa subunit {ECO:0000305}; Short=CSTF 64 kDa subunit {ECO:0000305}; AltName: Full=Protein ENHANCED SILENCING PHENOTYPE 1 {EC…	A0A7S3EJ57_9RHOD SubName: Full=Hypothetical protein {ECO:0000313|EMBL:CAE0058132.1};	mRNA cleavage and polyadenylation factor I complex, subunit RNA15	GO:0005847,mRNA cleavage and polyadenylation specificity factor complex; GO:0003729,mRNA binding; GO:0042868,antisense RNA metabolic process; GO:0048589,developmental growth; GO:0031047,gene silencing by RNA; GO:0045892,negative regulation of DNA-templated transcription; GO:0016441,post-transcriptional gene silencing; GO:0098789,pre-mRNA cleavage required for polyadenylation; GO:0031123,RNA 3'-en…	--	--	--	--		Cluster-65791.1
Cluster-10121.0	0	0	0	1.4	0.98	2.1	0	0.04	0.04	0	0	0	34	23	45	0	1	1	5.53899	1.13401e-05	0.000119184	up	7.13416	4.3054e-06	3.54453e-05	up	NA	NA	NA	NA	1581	--	--	--	--	--	--	--	--	--	--	--		Cluster-60757.1
Cluster-10125.0	0	0	0	0	0	0	0.13	5.26	13.73	0	0	0	0	0	0	8	300	784	-11.1663	2.19589e-07	4.37539e-06	down	NA	NA	NA	NA	-10.6687	8.67898e-07	7.14659e-06	down	4031	K16803 cytoskeleton-associated protein 5 | (RefSeq) protein MOR1 isoform X1 (A)	--	HEAT [Macleaya cordata]	MOR1_ORYSJ RecName: Full=Protein MOR1; AltName: Full=Protein GEM1; AltName: Full=Protein MICROTUBULE ORGANIZATION 1;	A0A200PQP7_9MAGN SubName: Full=HEAT {ECO:0000313|EMBL:OVA00544.1};	Microtubule-associated protein	GO:0005737,cytoplasm; GO:0000776,kinetochore; GO:0005874,microtubule; GO:0000922,spindle pole; GO:0008017,microtubule binding; GO:0061863,microtubule plus end polymerase; GO:0051010,microtubule plus-end binding; GO:0030951,establishment or maintenance of microtubule cytoskeleton polarity; GO:0046785,microtubule polymerization; GO:0007052,mitotic spindle organization; GO:0003674,molecular_function…	HEAT repeat	--	--	--		Cluster-35812.9
Cluster-10136.0	0	0	0	0	0	0	0	2.6	7.88	0	0	0	0	0	0	0	52	159	-8.79286	0.00994647	0.0385702	down	NA	NA	NA	NA	-8.29459	0.0161661	0.041993	down	1355	--	--	--	--	A0A1V9ZRX2_9STRA SubName: Full=Malate dehydrogenase {ECO:0000313|EMBL:OQS00743.1};	--	GO:0016491,oxidoreductase activity; GO:0003674,molecular_function; GO:0003824,catalytic activity	Malate/L-lactate dehydrogenase	--	--	--		Cluster-77765.5
Cluster-10139.0	0	0	0	0	0	0	0	2.28	8.84	0	0	0	0	0	0	0	41	160	-8.71749	0.0114067	0.0432561	down	NA	NA	NA	NA	-8.21844	0.0183213	0.0467749	down	1256	K13216 nuclear inhibitor of protein phosphatase 1 [EC:3.1.4.-] | (RefSeq) protein phosphatase 1 regulatory inhibitor subunit PPP1R8 homolog (A)	--	kanadaptin-like [Selaginella moellendorffii]	PP1R8_ARATH RecName: Full=Protein phosphatase 1 regulatory inhibitor subunit PPP1R8 homolog {ECO:0000305};	A0A8J9RQG0_9CHLO SubName: Full=Probable nuclear inhibitor of protein phosphatase 1 at N-terminal half {ECO:0000313|EMBL:BDA49952.1};	Nuclear inhibitor of phosphatase-1	GO:0003729,mRNA binding; GO:0004864,protein phosphatase inhibitor activity; GO:0003674,molecular_function; GO:0003676,nucleic acid binding; GO:0003723,RNA binding; GO:0005488,binding; GO:0097159,organic cyclic compound binding; GO:1901363,heterocyclic compound binding; GO:0004857,enzyme inhibitor activity; GO:0019208,phosphatase regulator activity; GO:0019212,phosphatase inhibitor activity; GO:00…	FHA domain	--	--	--		Cluster-63363.0
Cluster-10145.2	0	0	0	0	0	0	0.22	9.59	24.5	0	0	0	0	0	0	6	275	709	-11.0255	5.27892e-07	9.21264e-06	down	NA	NA	NA	NA	-10.5279	1.94343e-06	1.48489e-05	down	1846	K09568 FK506-binding protein 1 [EC:5.2.1.8] | (RefSeq) hypothetical protein (A)	--	hypothetical protein [Adiantum nelumboides]	FKB65_ARATH RecName: Full=Peptidyl-prolyl cis-trans isomerase FKBP65; Short=PPIase FKBP65; EC=5.2.1.8; AltName: Full=70 kDa peptidyl-prolyl isomerase; AltName: Full=FK506-binding protein 65; Short=AtFKBP65; AltName: Full=Immunophilin FKBP65; AltName: Full=Peptidyl-prolyl isomerase ROF2; AltName: Full=Protein ROTAMASE FKBP 2; AltName: Full=Rotamase;	A0A5J4YMS5_PORPP RecName: Full=Peptidylprolyl isomerase {ECO:0000256|PROSITE-ProRule:PRU00277}; EC=5.2.1.8 {ECO:0000256|PROSITE-ProRule:PRU00277};	FKBP-type peptidyl-prolyl cis-trans isomerase	GO:0005737,cytoplasm; GO:0005634,nucleus; GO:0000325,plant-type vacuole; GO:0009536,plastid; GO:0005516,calmodulin binding; GO:0003755,peptidyl-prolyl cis-trans isomerase activity; GO:0070370,cellular heat acclimation; GO:0061077,chaperone-mediated protein folding; GO:0000413,protein peptidyl-prolyl isomerization; GO:0003674,molecular_function; GO:0005488,binding; GO:0005515,protein binding; GO:0…	FKBP-type peptidyl-prolyl cis-trans isomerase	--	--	--		Cluster-75577.0
Cluster-10148.0	0	0	0	0	0	0	0	3.58	26.05	0	0	0	0	0	0	0	62	623	-10.4722	0.00153276	0.00766421	down	NA	NA	NA	NA	-9.97098	0.00276034	0.00882774	down	2122	--	--	--	--	--	--	--	--	--	--	--		Cluster-69459.0
Cluster-10156.0	0	0	0	0	0	0	0	4.17	10.52	0	0	0	0	0	0	0	65	166	-8.92788	0.00817299	0.0325767	down	NA	NA	NA	NA	-8.43025	0.0134688	0.0358122	down	1124	--	--	--	--	--	Cell polarity protein PAR6	--	PDZ domain	--	--	--		Cluster-85672.15
Cluster-10168.1	0.05	0	0	0	0	0	0.17	2.91	9.79	1	0	0	0	0	0	3	53	180	-8.94832	0.000108207	0.000782556	down	NA	NA	NA	NA	-7.488	0.000324048	0.00133594	down	1266	--	--	--	--	--	--	--	--	--	--	--		Cluster-68674.8
Cluster-10173.1	0	0	0	0	0	0	0.08	1.63	2.7	0	0	0	0	0	0	1	22	37	-6.98842	0.00580114	0.0243337	down	NA	NA	NA	NA	-6.49273	0.01147	0.0311621	down	1042	--	--	--	--	--	--	--	XLF-Cernunnos, XRcc4-like factor, NHEJ component	--	--	--		Cluster-45239.14
Cluster-10189.0	0	0	0	0	0	0	0	2.14	10.01	0	0	0	0	0	0	0	68	321	-9.66646	0.00360411	0.0161757	down	NA	NA	NA	NA	-9.16686	0.00622042	0.0182157	down	1980	--	--	--	--	--	--	--	MAM domain, meprin/A5/mu	--	--	--		Cluster-68208.0
Cluster-10193.0	0	0	0	0	0	0	0	12.61	21.83	0	0	0	0	0	0	0	119	209	-9.44382	0.00398196	0.0176382	down	NA	NA	NA	NA	-8.94768	0.00688599	0.0199087	down	798	--	--	stromal cell-derived factor 2-like protein [Chenopodium quinoa]	SDF2_ARATH RecName: Full=Stromal cell-derived factor 2-like protein; Short=AtSDF2; Short=SDF2-like protein; Flags: Precursor;	I0Z521_COCSC SubName: Full=Uncharacterized protein {ECO:0000313|EMBL:EIE25740.1};	Uncharacterized secreted protein SDF2 (Stromal cell-derived factor 2), contains MIR domains	GO:0005783,endoplasmic reticulum; GO:0005773,vacuole; GO:0042742,defense response to bacterium; GO:0050832,defense response to fungus; GO:0002221,pattern recognition receptor signaling pathway; GO:0006950,response to stress; GO:0006952,defense response; GO:0008150,biological_process; GO:0009605,response to external stimulus; GO:0009607,response to biotic stimulus; GO:0009617,response to bacterium…	MIR domain	--	--	--		Cluster-82417.0
Cluster-10197.0	0	0	0	0	0	0	0	1.44	4.1	0	0	0	0	0	0	0	48	138	-8.61235	0.0122216	0.0458328	down	NA	NA	NA	NA	-8.1143	0.0195831	0.0495406	down	2062	--	--	Tam3-transposase (Ac family) protein [Dioscorea alata]	--	A0A1U7X4Y5_NICSY SubName: Full=zinc finger BED domain-containing protein RICESLEEPER 2-like {ECO:0000313|RefSeq:XP_009781949.1};	Tam3-transposase (Ac family)	GO:0005634,nucleus; GO:0003677,DNA binding; GO:0046872,metal ion binding; GO:0046983,protein dimerization activity; GO:0009791,post-embryonic development; GO:0003674,molecular_function; GO:0003676,nucleic acid binding; GO:0005488,binding; GO:0097159,organic cyclic compound binding; GO:1901363,heterocyclic compound binding; GO:0043167,ion binding; GO:0043169,cation binding; GO:0005515,protein bind…	hAT family C-terminal dimerisation region	--	--	--		Cluster-59867.6
Cluster-10205.0	0	0	0	0	0.11	0	0	7.35	14.82	0	0	0	0	1	0	0	80	173	-8.10163	0.00270007	0.012599	down	NA	NA	NA	NA	-8.56647	0.0112332	0.0306022	down	1067	--	--	--	--	--	--	--	CX module	--	--	--		Cluster-37987.0
Cluster-10205.1	0	0	0	0	0	0	0.15	2.14	11.31	0	0	0	0	0	0	2	31	167	-8.70149	0.000371362	0.00223544	down	NA	NA	NA	NA	-8.20171	0.000874674	0.00319239	down	1072	--	--	--	--	--	--	--	CX module	--	--	--		Cluster-70295.0
Cluster-10206.0	0	0	0	0	0	0	0	1.52	3.98	0	0	0	0	0	0	0	63	165	-8.90839	0.00840734	0.0333992	down	NA	NA	NA	NA	-8.41067	0.0138262	0.0366323	down	2533	K22184 bromodomain-containing protein 9 | (RefSeq) bromodomain-containing protein DDB_G0270170 (A)	ko03082: ATP-dependent chromatin remodeling	hypothetical protein [Adiantum nelumboides]	--	A0A7S2Y8G8_9STRA SubName: Full=Hypothetical protein {ECO:0000313|EMBL:CAD9959497.1};	PHD finger protein BR140/LIN-49	GO:0005634,nucleus; GO:0005524,ATP binding; GO:0140658,ATP-dependent chromatin remodeler activity; GO:0003677,DNA binding; GO:0000166,nucleotide binding; GO:0003674,molecular_function; GO:0005488,binding; GO:0017076,purine nucleotide binding; GO:0030554,adenyl nucleotide binding; GO:0032553,ribonucleotide binding; GO:0032555,purine ribonucleotide binding; GO:0032559,adenyl ribonucleotide binding;…	RNA polymerase II transcription mediator complex subunit 9	--	--	--		Cluster-85672.5
Cluster-10209.1	0	0	0	0	0	0	0.23	4.67	11.28	0	0	0	0	0	0	2	42	105	-8.29165	0.000460233	0.00268036	down	NA	NA	NA	NA	-7.7943	0.00111041	0.00393556	down	785	--	--	--	--	--	--	--	gp58-like protein	--	--	--		Cluster-59821.6
Cluster-10216.9	2.52	0.47	0.23	4.33	9.66	13.91	46.37	19.67	45.22	112	22	10	185	400	523	1853	839	1943	-2.13164	6.34864e-05	0.000499914	down	2.6256	0.00498397	0.0199054	up	-4.6758	7.77908e-08	7.90007e-07	down	2555	K01723 hydroperoxide dehydratase [EC:4.2.1.92] | (RefSeq) allene oxide synthase 3-like (A)	ko00592: alpha-Linolenic acid metabolism; ko01100: Metabolic pathways; ko01110: Biosynthesis of secondary metabolites	allene oxide synthase 3-like [Sesamum indicum]	AOS3_SOLLC RecName: Full=Allene oxide synthase 3 {ECO:0000303|PubMed:12351632}; Short=LeAOS3 {ECO:0000303|PubMed:12351632}; EC=4.2.1.92 {ECO:0000269|PubMed:12351632}; AltName: Full=Allene oxide cyclase {ECO:0000303|PubMed:12351632}; EC=5.3.99.6 {ECO:0000269|PubMed:12351632}; AltName: Full=Cytochrome P450 CYP74C3 {ECO:0000303|PubMed:12351632}; AltName: Full=Cytochrome P450 CYP74D1 {ECO:0000303|Pub…	A0A6I9TX10_SESIN SubName: Full=allene oxide synthase 3-like {ECO:0000313|RefSeq:XP_011088323.1};	--	GO:0009978,allene oxide synthase activity; GO:0046423,allene-oxide cyclase activity; GO:0020037,heme binding; GO:0005506,iron ion binding; GO:0004497,monooxygenase activity; GO:0016491,oxidoreductase activity; GO:0016705,oxidoreductase activity, acting on paired donors, with incorporation or reduction of molecular oxygen; GO:0006952,defense response; GO:0006633,fatty acid biosynthetic process; GO…	--	--	--	--		Cluster-58186.1
Cluster-10217.0	0	0	0	0	0	0	0	4.23	10.39	0	0	0	0	0	0	0	115	285	-9.7208	0.00287432	0.0133048	down	NA	NA	NA	NA	-9.22328	0.00506837	0.0151868	down	1737	K14788 ribosome biogenesis protein ENP2 | (RefSeq) WD40 repeat-like protein (A)	--	hypothetical protein KP509_16G023700 [Ceratopteris richardii]	--	A0A8B8PPP3_9MYRT SubName: Full=nucleolar protein 10-like {ECO:0000313|RefSeq:XP_030536307.1};	WD40 repeat protein	--	WD domain, G-beta repeat	--	--	--		Cluster-55009.1
Cluster-10247.0	0	0	0	0	0	0	0	2.76	6.85	0	0	0	0	0	0	0	57	143	-8.72042	0.0105165	0.040431	down	NA	NA	NA	NA	-8.22286	0.0170418	0.0439356	down	1392	K12735 peptidyl-prolyl cis-trans isomerase-like 4 [EC:5.2.1.8] | (RefSeq) hypothetical protein (A)	--	peptidylprolyl cis-trans isomerase 34 [Clitoria ternatea]	CYP59_ARATH RecName: Full=Peptidyl-prolyl cis-trans isomerase CYP59; Short=AtCYP59; Short=PPIase CYP59; EC=5.2.1.8; AltName: Full=Cyclophilin-59;	A0A7G5F3L6_CLITE RecName: Full=Peptidyl-prolyl cis-trans isomerase {ECO:0000256|RuleBase:RU365081}; Short=PPIase {ECO:0000256|RuleBase:RU365081}; EC=5.2.1.8 {ECO:0000256|RuleBase:RU365081};	Predicted peptidyl prolyl cis-trans isomerase	GO:0005634,nucleus; GO:0003755,peptidyl-prolyl cis-trans isomerase activity; GO:0003723,RNA binding; GO:0008270,zinc ion binding; GO:0000413,protein peptidyl-prolyl isomerization; GO:1901407,regulation of phosphorylation of RNA polymerase II C-terminal domain; GO:0003674,molecular_function; GO:0003824,catalytic activity; GO:0016853,isomerase activity; GO:0016859,cis-trans isomerase activity; GO:0…	Cyclophilin type peptidyl-prolyl cis-trans isomerase/CLD	--	--	--		Cluster-82911.7
Cluster-10253.0	0	0	0	0	0	0	0	2.19	9.48	0	0	0	0	0	0	0	35	153	-8.61879	0.0131181	0.0486592	down	NA	NA	NA	NA	-8.11941	0.0208258	0.0522089	false	1143	--	--	--	--	--	--	--	--	--	--	--		Cluster-61278.1
Cluster-10275.0	0	0	0	0.02	0	0	0	1.29	4.2	0	0	0	1	0	0	0	52	171	-7.90918	0.00383296	0.0170683	down	NA	NA	NA	NA	-8.3725	0.014958	0.0392398	down	2437	--	--	--	--	--	--	--	FLYWCH zinc finger domain	--	--	--		Cluster-84609.0
Cluster-10289.0	0	0	0	0	0.03	0	0	2.99	6.65	0	0	0	0	1	0	0	99	222	-8.44414	0.00169145	0.00834347	down	NA	NA	NA	NA	-8.90882	0.0074356	0.0212942	down	2050	K08819 cyclin-dependent kinase 12/13 [EC:2.7.11.22 2.7.11.23] | (RefSeq) predicted protein (A)	--	hypothetical protein AQUCO_04200066v1 [Aquilegia coerulea]	CDKC2_ARATH RecName: Full=Cyclin-dependent kinase C-2; Short=CDKC;2; EC=2.7.11.22; EC=2.7.11.23;	A4RRK6_OSTLU RecName: Full=Protein kinase domain-containing protein {ECO:0000259|PROSITE:PS50011}; Flags: Fragment;	Cyclin T-dependent kinase CDK9	GO:0000307,cyclin-dependent protein kinase holoenzyme complex; GO:0016604,nuclear body; GO:0005634,nucleus; GO:0005524,ATP binding; GO:0004693,cyclin-dependent protein serine/threonine kinase activity; GO:0016301,kinase activity; GO:0106310,protein serine kinase activity; GO:0008353,RNA polymerase II CTD heptapeptide repeat kinase activity; GO:0048440,carpel development; GO:0009908,flower develop…	Protein kinase domain	--	--	--		Cluster-62585.1
Cluster-10298.0	0	0	0	0	0	0	0	2.15	8.42	0	0	0	0	0	0	0	45	178	-8.86708	0.00956102	0.0372972	down	NA	NA	NA	NA	-8.36799	0.0155256	0.0405296	down	1406	--	--	--	--	--	--	--	--	--	--	--		Cluster-78718.9
Cluster-10301.0	0	0	0	0	0	0	0	8.19	23.18	0	0	0	0	0	0	0	141	363	-10.0533	0.00181844	0.00889517	down	NA	NA	NA	NA	-9.55561	0.00329921	0.010355	down	1628	K06874 zinc finger protein | (RefSeq) LOW QUALITY PROTEIN: zinc finger protein ZPR1-like (A)	--	predicted protein [Hordeum vulgare subsp. vulgare]	--	F2E5X6_HORVV SubName: Full=Predicted protein {ECO:0000313|EMBL:BAK02748.1};	C4-type Zn-finger protein	GO:0008270,zinc ion binding; GO:0003674,molecular_function; GO:0005488,binding; GO:0043167,ion binding; GO:0043169,cation binding; GO:0046872,metal ion binding; GO:0046914,transition metal ion binding	ZPR1 zinc-finger domain	--	--	--		Cluster-62079.3
Cluster-10306.0	0	0	0	0	0	0	0.11	1.62	8	0	0	0	0	0	0	7	113	338	-9.90712	4.02952e-06	5.09592e-05	down	NA	NA	NA	NA	-9.40912	1.37549e-05	8.4477e-05	down	3986	K21867 potassium channel | (RefSeq) potassium channel SKOR-like isoform X1 (A)	--	hypothetical protein BC332_34849 [Capsicum chinense]	KAT1_ORYSJ RecName: Full=Potassium channel KAT1;	A0A2R5GM83_9STRA SubName: Full=Potassium/sodium hyperpolarization-activated cyclic nucleotide-gated channel 1 {ECO:0000313|EMBL:GBG29401.1};	Cyclic nucleotide-gated cation channel CNGA1-3 and related proteins	GO:0016021,integral component of membrane; GO:0005249,voltage-gated potassium channel activity; GO:0034765,regulation of ion transmembrane transport; GO:0003674,molecular_function; GO:0005215,transporter activity; GO:0005216,ion channel activity; GO:0005244,voltage-gated ion channel activity; GO:0005261,cation channel activity; GO:0005267,potassium channel activity; GO:0008324,cation transmembran…	Cyclic nucleotide-binding domain	--	--	--		Cluster-78923.0
Cluster-10312.0	0	0	0	0	0	0	0	69.65	466.03	0	0	0	0	0	0	0	69	497	-10.2008	0.00198735	0.00963191	down	NA	NA	NA	NA	-9.70024	0.00353885	0.0110368	down	335	--	--	--	--	--	--	--	--	--	--	--		Cluster-77038.1
Cluster-10315.0	0	0	0	0	0	0	0	2.48	7.68	0	0	0	0	0	0	0	53	166	-8.846	0.00936515	0.0366511	down	NA	NA	NA	NA	-8.34765	0.0152667	0.0399528	down	1431	--	--	--	--	--	--	--	--	--	--	--		Cluster-80661.5
Cluster-10316.1	0.07	0	0.07	0.59	0.61	0.59	4.95	1.63	6.65	1	0	1	8	8	7	63	22	91	-3.04282	3.80436e-05	0.000325454	down	NA	NA	NA	NA	-6.08003	6.09887e-06	4.11628e-05	down	1014	K14488 SAUR family protein | (RefSeq) uncharacterized protein LOC105166046 (A)	ko04075: Plant hormone signal transduction	hypothetical protein Pfo_020263 [Paulownia fortunei]	SAU32_ARATH RecName: Full=Auxin-responsive protein SAUR32 {ECO:0000305}; AltName: Full=Protein ABOLISHED APICAL HOOK MAINTENANCE 1 {ECO:0000303|Ref.6}; AltName: Full=Protein SMALL AUXIN UP RNA 32 {ECO:0000303|PubMed:12036261};	A0A6I9TQV6_SESIN SubName: Full=uncharacterized protein LOC105166046 {ECO:0000313|RefSeq:XP_011083566.2};	--	GO:0005737,cytoplasm; GO:0005634,nucleus; GO:0005886,plasma membrane; GO:0009734,auxin-activated signaling pathway; GO:0040008,regulation of growth; GO:1900140,regulation of seedling development; GO:0007154,cell communication; GO:0007165,signal transduction; GO:0008150,biological_process; GO:0009719,response to endogenous stimulus; GO:0009725,response to hormone; GO:0009733,response to auxin; GO:…	Auxin responsive protein	--	--	--		Cluster-69972.0
Cluster-10317.0	0	0	0	0	0	0	0	2.69	9.6	0	0	0	0	0	0	0	54	195	-9.02808	0.00769632	0.0309597	down	NA	NA	NA	NA	-8.52927	0.0126915	0.0340083	down	1362	K12492 ADP-ribosylation factor GTPase-activating protein 1 | (RefSeq) probable ADP-ribosylation factor GTPase-activating protein AGD6 (A)	ko04144: Endocytosis	putative ADP-ribosylation factor GTPase-activating protein AGD6, partial [Capsicum baccatum]	AGD7_ARATH RecName: Full=ADP-ribosylation factor GTPase-activating protein AGD7; Short=ARF GAP AGD7; AltName: Full=Protein ARF-GAP DOMAIN 7; Short=AtAGD7; AltName: Full=Protein PDE1 SUPPRESSOR 1;	A0A2G2VUT8_CAPBA SubName: Full=Putative ADP-ribosylation factor GTPase-activating protein AGD6 {ECO:0000313|EMBL:PHT36760.1}; Flags: Fragment;	ADP-ribosylation factor GTPase activator	GO:0005783,endoplasmic reticulum; GO:0005794,Golgi apparatus; GO:0005096,GTPase activator activity; GO:0046872,metal ion binding; GO:0016192,vesicle-mediated transport; GO:0003674,molecular_function; GO:0008047,enzyme activator activity; GO:0030234,enzyme regulator activity; GO:0030695,GTPase regulator activity; GO:0060589,nucleoside-triphosphatase regulator activity; GO:0098772,molecular functio…	Putative GTPase activating protein for Arf	--	--	--		Cluster-74665.12
Cluster-10318.0	0	0	0	0	0	0	0.04	3.3	10.26	0	0	0	0	0	0	1	89	279	-9.59792	0.000129624	0.000912713	down	NA	NA	NA	NA	-9.0996	0.00031376	0.00129868	down	1780	--	--	--	--	A0A024TH70_9STRA SubName: Full=Uncharacterized protein {ECO:0000313|EMBL:ETV92906.1};	--	--	Tetratricopeptide repeat	--	--	--		Cluster-76249.0
Cluster-10340.0	0	0	0	0	0	0	0	4.4	11.36	0	0	0	0	0	0	0	83	218	-9.30907	0.00504822	0.0216052	down	NA	NA	NA	NA	-8.81134	0.00858362	0.024155	down	1471	K03979 GTPase [EC:3.6.5.-] | (RefSeq) uncharacterized protein (A)	--	hypothetical protein Lal_00014594 [Lupinus albus]	OBG_PAUCH RecName: Full=Putative GTPase Obg {ECO:0000305}; EC=3.6.5.- {ECO:0000250|UniProtKB:P42641}; AltName: Full=GTP-binding protein Obg {ECO:0000250|UniProtKB:P42641};	A0A8B8PPD6_9MYRT SubName: Full=mitochondrial ribosome-associated GTPase 2-like {ECO:0000313|RefSeq:XP_030536217.1};	Predicted GTP-binding protein (ODN superfamily)	GO:0070111,organellar chromatophore; GO:0009536,plastid; GO:0005525,GTP binding; GO:0003924,GTPase activity; GO:0000287,magnesium ion binding; GO:0000166,nucleotide binding; GO:0003674,molecular_function; GO:0005488,binding; GO:0017076,purine nucleotide binding; GO:0019001,guanyl nucleotide binding; GO:0032553,ribonucleotide binding; GO:0032555,purine ribonucleotide binding; GO:0032561,guanyl rib…	GTP1/OBG	--	--	--		Cluster-29651.7
Cluster-10350.0	0	0	0	0	0	0	0	6.86	10.32	0	0	0	0	0	0	0	81	124	-8.76968	0.00937718	0.0366869	down	NA	NA	NA	NA	-8.27412	0.0153493	0.0401338	down	981	--	--	--	--	--	--	--	SPRY domain	--	--	--		Cluster-60234.2
Cluster-10353.0	3.45	1.81	3.79	12.59	16.21	16.8	12.08	3.7	3.38	16	9	17	55	69	64	50	16	15	1.16894	0.0444762	0.131852	false	1.76333	0.00017551	0.00103358	up	NA	NA	NA	NA	527	--	--	--	--	--	--	--	--	--	--	--		Cluster-81525.0
Cluster-10357.0	0	0	0	0	0	0	0	1.88	5.73	0	0	0	0	0	0	0	91	278	-9.59931	0.00354039	0.0159234	down	NA	NA	NA	NA	-9.10104	0.00614894	0.0180332	down	2906	--	--	--	--	--	--	--	PDZ domain	--	--	--		Cluster-48925.2
Cluster-10361.0	0	0	0	0	0	0	0.24	7.56	24.64	0	0	0	0	0	0	5	160	496	-10.4379	2.82297e-06	3.78313e-05	down	NA	NA	NA	NA	-9.93965	9.36725e-06	6.02703e-05	down	1461	K18749 protein LSM14 | (RefSeq) hypothetical protein (A)	--	hypothetical protein CY35_02G193700 [Sphagnum magellanicum]	DCP5_ARATH RecName: Full=Protein decapping 5;	A0A812T632_SYMMI SubName: Full=DCP5 protein {ECO:0000313|EMBL:CAE7507504.1}; Flags: Fragment;	Uncharacterized mRNA-associated protein RAP55	GO:1990124,messenger ribonucleoprotein complex; GO:0005634,nucleus; GO:0000932,P-body; GO:0003729,mRNA binding; GO:0042803,protein homodimerization activity; GO:0031087,deadenylation-independent decapping of nuclear-transcribed mRNA; GO:0006397,mRNA processing; GO:0017148,negative regulation of translation; GO:0033962,P-body assembly; GO:0010606,positive regulation of cytoplasmic mRNA processing …	Scd6-like Sm domain	--	--	--		Cluster-73992.0
Cluster-10374.0	0	0	0	0	0	0	0	3.81	8.46	0	0	0	0	0	0	0	73	161	-8.9503	0.00777521	0.0312408	down	NA	NA	NA	NA	-8.45323	0.012869	0.034422	down	1620	--	--	--	--	--	Arginyl-tRNA synthetase	--	Arginyl tRNA synthetase N terminal domain	--	--	--		Cluster-76798.0
Cluster-10374.1	0	0	0	0	0	0.07	0.35	10.66	25.79	0	0	0	0	0	2	11	361	880	-9.44729	7.93082e-07	1.30136e-05	down	NA	NA	NA	NA	-10.8676	2.83399e-07	2.58748e-06	down	2090	K01887 arginyl-tRNA synthetase [EC:6.1.1.19] | (RefSeq) arginine--tRNA ligase, chloroplastic/mitochondrial-like (A)	ko00970: Aminoacyl-tRNA biosynthesis	PREDICTED: arginine--tRNA ligase, chloroplastic/mitochondrial-like isoform X2 [Ipomoea nil]	SYRC_ARATH RecName: Full=Arginine--tRNA ligase, cytoplasmic {ECO:0000305}; EC=6.1.1.19 {ECO:0000305}; AltName: Full=Arginyl-tRNA synthetase {ECO:0000305}; Short=ArgRS {ECO:0000305};	A0A8B8PYN3_9MYRT RecName: Full=Arginine--tRNA ligase {ECO:0000256|ARBA:ARBA00012837}; EC=6.1.1.19 {ECO:0000256|ARBA:ARBA00012837}; AltName: Full=Arginyl-tRNA synthetase {ECO:0000256|ARBA:ARBA00033033};	Arginyl-tRNA synthetase	GO:0005829,cytosol; GO:0005739,mitochondrion; GO:0004814,arginine-tRNA ligase activity; GO:0005524,ATP binding; GO:0006420,arginyl-tRNA aminoacylation; GO:0009791,post-embryonic development; GO:0048608,reproductive structure development; GO:0003674,molecular_function; GO:0003824,catalytic activity; GO:0004812,aminoacyl-tRNA ligase activity; GO:0016874,ligase activity; GO:0016875,ligase activity, …	tRNA synthetases class I (R)	--	--	--		Cluster-84369.0
Cluster-10374.2	0	0	0	0	0	0	0.17	4.91	16.28	0	0	0	0	0	0	3	113	410	-10.1053	1.39695e-05	0.000141859	down	NA	NA	NA	NA	-9.60657	4.07252e-05	0.000218044	down	1842	K01887 arginyl-tRNA synthetase [EC:6.1.1.19] | (RefSeq) hypothetical protein (A)	ko00970: Aminoacyl-tRNA biosynthesis	arginine--tRNA ligase, chloroplastic/mitochondrial isoform X2 [Selaginella moellendorffii]	SYRC_ARATH RecName: Full=Arginine--tRNA ligase, cytoplasmic {ECO:0000305}; EC=6.1.1.19 {ECO:0000305}; AltName: Full=Arginyl-tRNA synthetase {ECO:0000305}; Short=ArgRS {ECO:0000305};	G4YXG9_PHYSP RecName: Full=Arginine--tRNA ligase {ECO:0000256|ARBA:ARBA00012837}; EC=6.1.1.19 {ECO:0000256|ARBA:ARBA00012837}; AltName: Full=Arginyl-tRNA synthetase {ECO:0000256|ARBA:ARBA00033033};	Arginyl-tRNA synthetase	GO:0005829,cytosol; GO:0005739,mitochondrion; GO:0004814,arginine-tRNA ligase activity; GO:0005524,ATP binding; GO:0006420,arginyl-tRNA aminoacylation; GO:0009791,post-embryonic development; GO:0048608,reproductive structure development; GO:0003674,molecular_function; GO:0003824,catalytic activity; GO:0004812,aminoacyl-tRNA ligase activity; GO:0016874,ligase activity; GO:0016875,ligase activity, …	Arginyl tRNA synthetase N terminal domain	--	--	--		Cluster-79817.0
Cluster-10380.0	0	0	0	0	0	0	0	6.52	16.63	0	0	0	0	0	0	0	54	140	-8.67564	0.0111524	0.0424401	down	NA	NA	NA	NA	-8.17796	0.0179964	0.0460525	down	737	K10847 DNA-repair protein complementing XP-A cells | (RefSeq) DNA repair protein complementing XP-A cells homolog (A)	ko03420: Nucleotide excision repair	--	--	A0A8B8PPR4_9MYRT SubName: Full=DNA repair protein complementing XP-A cells homolog {ECO:0000313|RefSeq:XP_030536218.1};	DNA excision repair protein XPA/XPAC/RAD14	GO:0005634,nucleus; GO:0003684,damaged DNA binding; GO:0046872,metal ion binding; GO:0006289,nucleotide-excision repair; GO:0003674,molecular_function; GO:0003676,nucleic acid binding; GO:0003677,DNA binding; GO:0005488,binding; GO:0097159,organic cyclic compound binding; GO:1901363,heterocyclic compound binding; GO:0043167,ion binding; GO:0043169,cation binding; GO:0006139,nucleobase-containing …	XPA protein C-terminus	--	--	--		Cluster-49493.3
Cluster-10382.0	0	0	0	0	0	0	0.75	21.18	68.93	0	0	0	0	0	0	4	119	389	-10.0681	8.85238e-06	9.7033e-05	down	NA	NA	NA	NA	-9.56967	2.7204e-05	0.000153612	down	696	--	--	--	--	--	--	--	--	--	--	--		Cluster-78249.2
Cluster-10384.0	0	0	0	0	0	0	0	6.24	21.61	0	0	0	0	0	0	0	112	392	-10.0461	0.00197581	0.00958025	down	NA	NA	NA	NA	-9.54736	0.00355502	0.011078	down	1248	--	--	--	--	--	--	--	Collagen triple helix repeat (20 copies)	--	--	--		Cluster-65151.0
Cluster-10388.0	0.03	0	0	0	0.04	0	0.35	10.62	20.49	1	0	0	0	2	0	16	303	838	-9.39201	4.10586e-07	7.42518e-06	down	NA	NA	NA	NA	-9.78691	2.83073e-07	2.58546e-06	down	2916	K14012 UBX domain-containing protein 1 | (RefSeq) plant UBX domain-containing protein 4 (A)	ko04141: Protein processing in endoplasmic reticulum	hypothetical protein OsJ_33894 [Oryza sativa Japonica Group]	SC24C_ARATH RecName: Full=Protein transport protein Sec24-like CEF;	A3CBA1_ORYSJ SubName: Full=Uncharacterized protein {ECO:0000313|EMBL:EAZ18364.1};	Vesicle coat complex COPII, subunit SFB3	GO:0030127,COPII vesicle coat; GO:0070971,endoplasmic reticulum exit site; GO:0005789,endoplasmic reticulum membrane; GO:0000139,Golgi membrane; GO:0000149,SNARE binding; GO:0008270,zinc ion binding; GO:0090110,COPII-coated vesicle cargo loading; GO:0006886,intracellular protein transport; GO:0006979,response to oxidative stress; GO:0003674,molecular_function; GO:0005488,binding; GO:0005515,prote…	Sec23/Sec24 trunk domain	--	--	--		Cluster-42787.0
Cluster-10391.0	0	0	0	0	0	0	0.04	4.63	12.16	0	0	0	0	0	0	3	203	530	-10.5981	4.29327e-06	5.36547e-05	down	NA	NA	NA	NA	-10.1004	1.34169e-05	8.27481e-05	down	5048	K04498 E1A/CREB-binding protein [EC:2.3.1.48] | (RefSeq) histone acetyltransferase HAC1-like isoform X1 (A)	ko03083: Polycomb repressive complex; ko03250: Viral life cycle - HIV-1	hypothetical protein KY285_022050 [Solanum tuberosum]	HAC12_ARATH RecName: Full=Histone acetyltransferase HAC12; EC=2.3.1.48 {ECO:0000250|UniProtKB:Q9C5X9};	A0A8B8PQC9_9MYRT RecName: Full=Histone acetyltransferase {ECO:0000256|ARBA:ARBA00013184}; EC=2.3.1.48 {ECO:0000256|ARBA:ARBA00013184};	CREB binding protein/P300 and related TAZ Zn-finger proteins	GO:0000123,histone acetyltransferase complex; GO:0005667,transcription regulator complex; GO:0031490,chromatin DNA binding; GO:0004402,histone acetyltransferase activity; GO:0003713,transcription coactivator activity; GO:0008270,zinc ion binding; GO:0006325,chromatin organization; GO:0016573,histone acetylation; GO:0045944,positive regulation of transcription by RNA polymerase II; GO:0006473,prot…	Histone acetylation protein	TAZ	TR	TAZ		Cluster-70306.6
Cluster-10391.1	0	0	0	0	0	0	0.49	4.73	16.74	0	0	0	0	0	0	4	62	220	-9.22429	4.51055e-05	0.000375877	down	NA	NA	NA	NA	-8.72573	0.000128398	0.000595945	down	992	--	--	--	--	--	--	--	Creb binding	--	--	--		Cluster-71373.0
Cluster-10391.2	0	0	0	0	0	0	0.15	4.18	14.16	0	0	0	0	0	0	2	82	242	-9.41955	7.47134e-05	0.000570659	down	NA	NA	NA	NA	-8.92148	0.000195977	0.000861637	down	1446	K11724 bromodomain testis-specific protein | (RefSeq) GTE3502; predicted protein (A)	--	transcription factor GTE9-like [Oryza brachyantha]	GTE11_ARATH RecName: Full=Transcription factor GTE11; AltName: Full=BROMODOMAIN AND EXTRATERMINAL DOMAIN PROTEIN 10; Short=AtBET10; AltName: Full=Bromodomain-containing protein GTE11; AltName: Full=Protein GLOBAL TRANSCRIPTION FACTOR GROUP E11;	A0A8B8PQC9_9MYRT RecName: Full=Histone acetyltransferase {ECO:0000256|ARBA:ARBA00013184}; EC=2.3.1.48 {ECO:0000256|ARBA:ARBA00013184};	CREB binding protein/P300 and related TAZ Zn-finger proteins	GO:0005634,nucleus; GO:0045893,positive regulation of DNA-templated transcription; GO:0009737,response to abscisic acid; GO:0006139,nucleobase-containing compound metabolic process; GO:0006351,DNA-templated transcription; GO:0006355,regulation of DNA-templated transcription; GO:0006725,cellular aromatic compound metabolic process; GO:0006807,nitrogen compound metabolic process; GO:0008150,biologi…	TAZ zinc finger	TAZ	TR	TAZ		Cluster-61920.1
Cluster-10399.0	0.01	0	0	0	0	0	0.02	2.6	6.98	1	0	0	0	0	0	2	296	792	-11.1647	2.64207e-06	3.57398e-05	down	NA	NA	NA	NA	-9.70509	8.65568e-06	5.62051e-05	down	6339	K23341 erlin | (RefSeq) erlin-1 (A)	--	hypothetical protein BC332_34715 [Capsicum chinense]	--	E1Z509_CHLVA SubName: Full=Uncharacterized protein {ECO:0000313|EMBL:EFN59440.1};	Disintegrin metalloproteinases with thrombospondin repeats	--	Thrombospondin type 1 domain	--	--	--		Cluster-61071.2
Cluster-10401.0	0	0	0	0	0	0	0	8.17	21.35	0	0	0	0	0	0	0	59	157	-8.82998	0.00928361	0.0363767	down	NA	NA	NA	NA	-8.33221	0.0151777	0.0397547	down	681	K14566 U3 small nucleolar RNA-associated protein 24 | (RefSeq) rRNA-processing protein FCF1 homolog (A)	ko03008: Ribosome biogenesis in eukaryotes	rRNA-processing protein FCF1 homolog [Ananas comosus]	--	A0A1D1YEN7_9ARAE SubName: Full=rRNA-processing protein FCF1 {ECO:0000313|EMBL:JAT53081.1}; Flags: Fragment;	Predicted nucleic-acid-binding protein, contains PIN domain	GO:0005730,nucleolus; GO:0032040,small-subunit processome; GO:0006364,rRNA processing; GO:0006139,nucleobase-containing compound metabolic process; GO:0006396,RNA processing; GO:0006725,cellular aromatic compound metabolic process; GO:0006807,nitrogen compound metabolic process; GO:0008150,biological_process; GO:0008152,metabolic process; GO:0009987,cellular process; GO:0010467,gene expression; G…	Fcf1	--	--	--		Cluster-82239.3
Cluster-10402.0	0	0	0	0	0	0	0.06	4.78	11.52	0	0	0	0	0	0	1	92	224	-9.38475	0.000167348	0.00112808	down	NA	NA	NA	NA	-8.88734	0.00040238	0.00161527	down	1319	--	--	--	--	--	--	--	--	--	--	--		Cluster-58859.3
Cluster-10415.0	0	0	0	0	0	0	0	5.07	9.58	0	0	0	0	0	0	0	97	185	-9.22348	0.00537966	0.0227988	down	NA	NA	NA	NA	-8.72699	0.00912869	0.0255082	down	1310	K03122 transcription initiation factor TFIIA large subunit | (RefSeq) hypothetical protein (A)	ko03022: Basal transcription factors	hypothetical protein GOP47_0020587 [Adiantum capillus-veneris]	--	A0A7I8KKB5_SPIIN SubName: Full=Hypothetical protein {ECO:0000313|EMBL:CAA7398101.1};	RNA polymerase II transcription initiation factor TFIIA, large chain	GO:0005672,transcription factor TFIIA complex; GO:0006367,transcription initiation at RNA polymerase II promoter; GO:0006139,nucleobase-containing compound metabolic process; GO:0006351,DNA-templated transcription; GO:0006352,DNA-templated transcription initiation; GO:0006366,transcription by RNA polymerase II; GO:0006725,cellular aromatic compound metabolic process; GO:0006807,nitrogen compound …	Transcription factor IIA, alpha/beta subunit	--	--	--		Cluster-49360.7
Cluster-10417.0	0	0	0	0	0.16	0	0	15.41	40.98	0	0	0	0	1	0	0	100	271	-8.64817	0.00132047	0.0067135	down	NA	NA	NA	NA	-9.11213	0.00593277	0.0174658	down	642	--	--	--	--	--	--	--	--	--	--	--		Cluster-79223.0
Cluster-10421.0	0	0	0	0	0	0	0.12	4.88	16.08	0	0	0	0	0	0	9	368	1089	-11.5886	7.91494e-08	1.80298e-06	down	NA	NA	NA	NA	-11.0905	3.31485e-07	2.98708e-06	down	8205	K23314 telomerase Cajal body protein 1 | (RefSeq) telomerase Cajal body protein 1 (A)	--	hypothetical protein HHK36_003775 [Tetracentron sinense]	--	A0A835DSG1_9MAGN SubName: Full=Uncharacterized protein {ECO:0000313|EMBL:KAF8411229.1};	Guanine nucleotide-binding protein	--	GTPase-activator protein for Ras-like GTPase	--	--	--		Cluster-59248.1
Cluster-10441.2	0	0	0	0	0	0	0.14	0.98	0.93	0	0	0	0	0	0	2	21	20	-6.5143	0.00550535	0.0232622	down	NA	NA	NA	NA	-6.02138	0.0117228	0.0317449	down	1457	K02259 heme a synthase [EC:1.17.99.9] | (RefSeq) cytochrome c oxidase assembly protein COX15 isoform X1 (A)	ko00190: Oxidative phosphorylation; ko00860: Porphyrin metabolism; ko01100: Metabolic pathways; ko01110: Biosynthesis of secondary metabolites; ko01240: Biosynthesis of cofactors	cytochrome c oxidase assembly protein COX15 isoform X1 [Phoenix dactylifera]	COX15_ARATH RecName: Full=Cytochrome c oxidase assembly protein COX15;	A0A1Y1HYV9_KLENI SubName: Full=Cytochrome oxidase assembly factor COX15 {ECO:0000313|EMBL:GAQ82379.1};	Cytochrome oxidase assembly factor COX15	GO:0016021,integral component of membrane; GO:0005743,mitochondrial inner membrane; GO:0005739,mitochondrion; GO:0016653,oxidoreductase activity, acting on NAD(P)H, heme protein as acceptor; GO:0006784,heme A biosynthetic process; GO:0003674,molecular_function; GO:0003824,catalytic activity; GO:0016491,oxidoreductase activity; GO:0016651,oxidoreductase activity, acting on NAD(P)H; GO:0006725,cell…	Cytochrome oxidase assembly protein	--	--	--		Cluster-58966.1
Cluster-10441.4	0	0	0	0	0	0	0.35	1.6	7.31	0	0	0	0	0	0	6	33	156	-8.66133	8.37404e-05	0.000628848	down	NA	NA	NA	NA	-8.16221	0.000239893	0.00102721	down	1420	K02259 heme a synthase [EC:1.17.99.9] | (RefSeq) Heme A synthase (A)	ko00190: Oxidative phosphorylation; ko00860: Porphyrin metabolism; ko01100: Metabolic pathways; ko01110: Biosynthesis of secondary metabolites; ko01240: Biosynthesis of cofactors	cytochrome c oxidase assembly protein COX15 isoform X2 [Phoenix dactylifera]	COX15_ARATH RecName: Full=Cytochrome c oxidase assembly protein COX15;	A0A1Y1HYV9_KLENI SubName: Full=Cytochrome oxidase assembly factor COX15 {ECO:0000313|EMBL:GAQ82379.1};	Cytochrome oxidase assembly factor COX15	GO:0016021,integral component of membrane; GO:0005743,mitochondrial inner membrane; GO:0005739,mitochondrion; GO:0016653,oxidoreductase activity, acting on NAD(P)H, heme protein as acceptor; GO:0006784,heme A biosynthetic process; GO:0003674,molecular_function; GO:0003824,catalytic activity; GO:0016491,oxidoreductase activity; GO:0016651,oxidoreductase activity, acting on NAD(P)H; GO:0006725,cell…	Cytochrome oxidase assembly protein	--	--	--		Cluster-71784.2
Cluster-10441.5	0	0	0	0	0	0	0.06	5.13	13.64	0	0	0	0	0	0	1	105	283	-9.6777	0.00010555	0.000765737	down	NA	NA	NA	NA	-9.1799	0.000259237	0.00109963	down	1467	K02259 heme a synthase [EC:1.17.99.9] | (RefSeq) cytochrome c oxidase assembly protein COX15 isoform X1 (A)	ko00190: Oxidative phosphorylation; ko00860: Porphyrin metabolism; ko01100: Metabolic pathways; ko01110: Biosynthesis of secondary metabolites; ko01240: Biosynthesis of cofactors	cytochrome c oxidase assembly protein COX15 isoform X1 [Phoenix dactylifera]	COX15_ARATH RecName: Full=Cytochrome c oxidase assembly protein COX15;	A0A8B7CSP7_PHODC SubName: Full=cytochrome c oxidase assembly protein COX15 isoform X1 {ECO:0000313|RefSeq:XP_008805172.2};	Cytochrome oxidase assembly factor COX15	GO:0016021,integral component of membrane; GO:0005743,mitochondrial inner membrane; GO:0005739,mitochondrion; GO:0016653,oxidoreductase activity, acting on NAD(P)H, heme protein as acceptor; GO:0006784,heme A biosynthetic process; GO:0003674,molecular_function; GO:0003824,catalytic activity; GO:0016491,oxidoreductase activity; GO:0016651,oxidoreductase activity, acting on NAD(P)H; GO:0006725,cell…	Cytochrome oxidase assembly protein	--	--	--		Cluster-48187.2
Cluster-10443.0	0	0	0	0	0	0	0	9.64	18.67	0	0	0	0	0	0	0	70	138	-8.78341	0.00943573	0.0368838	down	NA	NA	NA	NA	-8.28679	0.0154255	0.0403075	down	683	--	--	--	--	--	--	--	--	--	--	--		Cluster-41802.10
Cluster-10443.1	0	0	0	0	0	0	0.14	10.06	19.5	0	0	0	0	0	0	1	74	146	-8.86941	0.00036728	0.0022154	down	NA	NA	NA	NA	-8.37285	0.000851501	0.00311678	down	688	--	--	--	--	--	--	--	--	--	--	--		Cluster-82362.1
Cluster-10444.2	0	0	0	0	0	0	0.23	3.21	11.98	0	0	0	0	0	0	2	29	111	-8.21238	0.000654954	0.00363919	down	NA	NA	NA	NA	-7.71361	0.00152406	0.00520522	down	784	--	--	--	--	--	--	--	--	--	--	--		Cluster-81479.2
Cluster-10448.0	0	0	0	0	0	0	0.84	8.67	22.02	0	0	0	0	0	0	3	32	84	-7.96251	0.000477048	0.00276248	down	NA	NA	NA	NA	-7.46516	0.00119833	0.00420659	down	495	--	--	--	--	--	--	--	--	--	--	--		Cluster-67023.2
Cluster-10448.4	0	0	0	0	0	0	0.43	2.12	6.6	0	0	0	0	0	0	2	28	75	-7.78321	0.00106151	0.00553401	down	NA	NA	NA	NA	-7.28571	0.00244307	0.00792302	down	1022	--	--	--	--	--	--	--	Bone sialoprotein II (BSP-II)	--	--	--		Cluster-45341.0
Cluster-10448.5	0	0	0	0	0	0	0.32	17.78	41.03	0	0	0	0	0	0	1	30	72	-7.76096	0.00213786	0.010252	down	NA	NA	NA	NA	-7.26373	0.00448507	0.0136304	down	471	--	--	--	--	--	--	--	Bone sialoprotein II (BSP-II)	--	--	--		Cluster-62528.14
Cluster-10448.6	0	0	0	0	0	0	0.12	7.18	20.82	0	0	0	0	0	0	1	62	183	-9.01388	0.000335064	0.00204353	down	NA	NA	NA	NA	-8.5158	0.000773177	0.00286282	down	757	K25818 nucleolar and coiled-body phosphoprotein 1 | (RefSeq) nucleolar and coiled-body phosphoprotein 1-like (A)	--	hypothetical protein BDL97_05G052800 [Sphagnum fallax]	--	A0A388L030_CHABU SubName: Full=Uncharacterized protein {ECO:0000313|EMBL:GBG75655.1};	Nucleolar GTPase/ATPase p130	GO:0005730,nucleolus; GO:0003676,nucleic acid binding; GO:0015074,DNA integration; GO:0003674,molecular_function; GO:0005488,binding; GO:0097159,organic cyclic compound binding; GO:1901363,heterocyclic compound binding; GO:0006139,nucleobase-containing compound metabolic process; GO:0006259,DNA metabolic process; GO:0006725,cellular aromatic compound metabolic process; GO:0006807,nitrogen compoun…	SRP40, C-terminal domain	--	--	--		Cluster-27020.5
Cluster-10449.0	0	0	0	0	0	0	0	2.32	6.95	0	0	0	0	0	0	0	52	157	-8.77941	0.0100869	0.0390336	down	NA	NA	NA	NA	-8.28119	0.0163801	0.0424634	down	1482	--	--	--	--	--	--	--	Major Vault Protein repeat domain	--	--	--		Cluster-66915.0
Cluster-10450.0	0	0	0	0	0	0	0	2.88	8.08	0	0	0	0	0	0	0	61	173	-8.94391	0.00815444	0.0325133	down	NA	NA	NA	NA	-8.44591	0.0134283	0.0357212	down	1420	--	--	--	--	--	--	--	Collagen triple helix repeat (20 copies)	--	--	--		Cluster-74994.5
Cluster-10463.1	0	0	0	0	0	0	0.23	3.7	8.41	0	0	0	0	0	0	5	86	197	-9.24367	2.13912e-05	0.000202766	down	NA	NA	NA	NA	-8.74668	6.63764e-05	0.000335221	down	1528	--	--	--	--	A0A8B8P4L7_9MYRT SubName: Full=innexin inx2-like {ECO:0000313|RefSeq:XP_030529790.1};	--	GO:0016021,integral component of membrane; GO:0005886,plasma membrane; GO:0005575,cellular_component; GO:0016020,membrane; GO:0031224,intrinsic component of membrane; GO:0110165,cellular anatomical entity; GO:0071944,cell periphery	Innexin	--	--	--		Cluster-79981.3
Cluster-10468.6	0	0	0	0	0	0	0	2.18	5.97	0	0	0	0	0	0	0	57	158	-8.82229	0.00943475	0.0368819	down	NA	NA	NA	NA	-8.32436	0.0154029	0.0402555	down	1688	--	--	--	--	--	Polycomb group protein SCM/L(3)MBT (tumor-supressor in Drosophila and humans)	--	--	--	--	--		Cluster-77765.1
Cluster-10474.0	0	0	0	0	0	0	0.08	2.77	7.29	0	0	0	0	0	0	6	229	599	-10.7775	8.827e-07	1.42603e-05	down	NA	NA	NA	NA	-10.2798	3.17335e-06	2.30126e-05	down	4976	--	--	--	--	--	--	--	Zinc finger C-x8-C-x5-C-x3-H type (and similar)	C3H	TF	C3H		Cluster-56489.7
Cluster-10475.0	0	0	0	0	0	0	0.12	3.27	10.9	0	0	0	0	0	0	1	28	88	-7.93875	0.00181457	0.00887794	down	NA	NA	NA	NA	-7.44054	0.00380471	0.0117769	down	773	--	--	--	--	--	--	--	FLYWCH zinc finger domain	--	--	--		Cluster-83587.4
Cluster-10477.0	0	0	0	0	0	0	0.22	4.98	13.92	0	0	0	0	0	0	2	47	134	-8.58579	0.000304261	0.00188091	down	NA	NA	NA	NA	-8.08793	0.000746006	0.00277197	down	802	--	--	--	--	--	--	--	--	--	--	--		Cluster-55249.1
Cluster-10477.1	0	0	0	0	0	0	0	8.79	22.09	0	0	0	0	0	0	0	95	253	-9.51807	0.00383988	0.0170971	down	NA	NA	NA	NA	-9.02029	0.00664317	0.0192956	down	997	--	--	--	--	--	--	--	--	--	--	--		Cluster-58793.0
Cluster-10489.0	0	0	0	0	0	0	0	2.67	9.79	0	0	0	0	0	0	0	50	185	-8.94408	0.00858251	0.0339943	down	NA	NA	NA	NA	-8.44519	0.0140476	0.0371372	down	1288	K14803 protein phosphatase PTC2/3 [EC:3.1.3.16] | (RefSeq) probable protein phosphatase 2C 22 (A)	--	protein phosphatase 2C 51-like [Carya illinoinensis]	P2C78_ARATH RecName: Full=Probable protein phosphatase 2C 78; Short=AtPP2C78; EC=3.1.3.16 {ECO:0000255|PROSITE-ProRule:PRU01082}; AltName: Full=Protein HIGHLY ABA-INDUCED 1 {ECO:0000303|PubMed:22198272}; AltName: Full=Protein SENESCENCE-ASSOCIATED GENE 113 {ECO:0000303|PubMed:22007837};	A0A7S0D264_9EUKA SubName: Full=Hypothetical protein {ECO:0000313|EMBL:CAD8438898.1}; Flags: Fragment;	Serine/threonine protein phosphatase	GO:0033106,cis-Golgi network membrane; GO:0005829,cytosol; GO:0005794,Golgi apparatus; GO:0005634,nucleus; GO:0046872,metal ion binding; GO:0017018,myosin phosphatase activity; GO:0004722,protein serine/threonine phosphatase activity; GO:0009658,chloroplast organization; GO:0010150,leaf senescence; GO:0009788,negative regulation of abscisic acid-activated signaling pathway; GO:0035970,peptidyl-th…	Protein phosphatase 2C	--	--	--		Cluster-68173.0
Cluster-10494.0	0	0	0	0	0	0	0	2.13	6.29	0	0	0	0	0	0	0	48	143	-8.64978	0.011762	0.0443795	down	NA	NA	NA	NA	-8.15161	0.0188894	0.0480283	down	1490	K13181 ATP-dependent RNA helicase DDX27 [EC:3.6.4.13] | (RefSeq) hypothetical protein (A)	--	nucleolar DEAD-box protein required for synthesis of 60S ribosomal [Salix suchowensis]	RH28_ORYSJ RecName: Full=DEAD-box ATP-dependent RNA helicase 28; EC=3.6.4.13;	A0A836AQA6_9ROSI SubName: Full=Nucleolar DEAD-box protein required for synthesis of 60S ribosomal {ECO:0000313|EMBL:KAG5221887.1};	ATP-dependent RNA helicase	GO:0005730,nucleolus; GO:0005524,ATP binding; GO:0016887,ATP hydrolysis activity; GO:0003723,RNA binding; GO:0003724,RNA helicase activity; GO:0000166,nucleotide binding; GO:0003674,molecular_function; GO:0005488,binding; GO:0017076,purine nucleotide binding; GO:0030554,adenyl nucleotide binding; GO:0032553,ribonucleotide binding; GO:0032555,purine ribonucleotide binding; GO:0032559,adenyl ribonu…	DEAD/DEAH box helicase	--	--	--		Cluster-73871.4
Cluster-10506.0	0	0	0	0	0	0	0	2.87	7.21	0	0	0	0	0	0	0	64	162	-8.89653	0.00848512	0.0336661	down	NA	NA	NA	NA	-8.39894	0.0139494	0.0369114	down	1479	K12896 serine/arginine-rich splicing factor 7 | (RefSeq) splicing factor, arginine/serine-rich 7 (A)	ko03040: Spliceosome	--	RSZ32_ARATH RecName: Full=Serine/arginine-rich splicing factor RS2Z32; AltName: Full=RS-containing zinc finger protein 32; Short=At-RS2Z32; Short=At-RSZ32; Short=AtRSZ32; AltName: Full=Serine/arginine-rich splicing factor RSZ34; Short=AtRSZ34;	--	RNA-binding protein LARK, contains RRM and retroviral-type Zn-finger domains	GO:0016607,nuclear speck; GO:0005681,spliceosomal complex; GO:0003729,mRNA binding; GO:0003723,RNA binding; GO:0008270,zinc ion binding; GO:0000398,mRNA splicing, via spliceosome; GO:0008380,RNA splicing; GO:0003674,molecular_function; GO:0003676,nucleic acid binding; GO:0005488,binding; GO:0097159,organic cyclic compound binding; GO:1901363,heterocyclic compound binding; GO:0043167,ion binding; …	RNA recognition motif. (a.k.a. RRM, RBD, or RNP domain)	--	--	--		Cluster-83174.11
Cluster-10510.0	0	0	0	0	0	0	0	2.5	7.16	0	0	0	0	0	0	0	131	378	-10.0647	0.00183459	0.00896382	down	NA	NA	NA	NA	-9.56665	0.00332321	0.0104249	down	3069	--	--	--	--	--	--	--	DOMON domain	--	--	--		Cluster-83099.0
Cluster-10534.0	0	0	0	0.06	0	0	0	4.9	12.39	0	0	0	1	0	0	0	84	214	-8.33357	0.00202994	0.00981152	down	NA	NA	NA	NA	-8.79777	0.00868673	0.0244083	down	1314	--	--	--	--	--	--	--	Transforming acidic coiled-coil-containing protein (TACC), C-terminal	--	--	--		Cluster-84538.0
Cluster-10542.0	0	0	0	0	0	0	0	1.13	6.6	0	0	0	0	0	0	0	46	271	-9.36742	0.00565856	0.0238273	down	NA	NA	NA	NA	-8.86726	0.00945917	0.0263174	down	2454	--	--	--	--	--	Vitronectin receptor, alpha subunit	--	Integrin alpha	--	--	--		Cluster-65296.1
Cluster-10563.1	0	0	0	0	0	0	0.34	8.12	18.26	0	0	0	0	0	0	5	134	304	-9.86705	6.70157e-06	7.72046e-05	down	NA	NA	NA	NA	-9.37001	2.17753e-05	0.000126476	down	1218	--	--	--	RZP23_ORYSJ RecName: Full=Serine/arginine-rich splicing factor RSZ23; AltName: Full=RS-containing zinc finger protein 23; Short=Os-RSZ23; Short=Os-RSZp23;	--	--	GO:0016607,nuclear speck; GO:0003723,RNA binding; GO:0008270,zinc ion binding; GO:0000398,mRNA splicing, via spliceosome; GO:0003674,molecular_function; GO:0003676,nucleic acid binding; GO:0005488,binding; GO:0097159,organic cyclic compound binding; GO:1901363,heterocyclic compound binding; GO:0043167,ion binding; GO:0043169,cation binding; GO:0046872,metal ion binding; GO:0046914,transition meta…	RNA recognition motif. (a.k.a. RRM, RBD, or RNP domain)	C2H2	TF	C2H2		Cluster-78716.6
Cluster-10568.0	0	0	0	0	0	0	0	4.15	15.16	0	0	0	0	0	0	0	50	183	-8.93197	0.00869135	0.0343753	down	NA	NA	NA	NA	-8.43312	0.0142156	0.0375255	down	949	--	--	--	--	--	--	--	--	--	--	--		Cluster-76553.10
Cluster-10577.0	0	0	0	0	0	0.07	0	2.71	10.59	0	0	0	0	0	1	0	42	164	-7.7911	0.00467456	0.020249	down	NA	NA	NA	NA	-8.25388	0.0176191	0.0452186	down	1168	K00915 inositol-polyphosphate multikinase [EC:2.7.1.140 2.7.1.151] | (RefSeq) hypothetical protein (A)	ko00562: Inositol phosphate metabolism; ko01100: Metabolic pathways; ko04070: Phosphatidylinositol signaling system	hypothetical protein CY35_04G097200 [Sphagnum magellanicum]	IPMKB_ARATH RecName: Full=Inositol polyphosphate multikinase beta; EC=2.7.1.140; EC=2.7.1.151; AltName: Full=Inositol polyphosphate 6-/3-/5-kinase beta; Short=AtIpk2-beta; Short=AtIpk2beta;	A0A6A4YE22_9STRA RecName: Full=Kinase {ECO:0000256|RuleBase:RU363090}; EC=2.7.-.- {ECO:0000256|RuleBase:RU363090}; Flags: Fragment;	Inositol polyphosphate multikinase, component of the ARGR transcription regulatory complex	GO:0005737,cytoplasm; GO:0005634,nucleus; GO:0090406,pollen tube; GO:0005524,ATP binding; GO:0000824,inositol tetrakisphosphate 3-kinase activity; GO:0047326,inositol tetrakisphosphate 5-kinase activity; GO:0051765,inositol tetrakisphosphate kinase activity; GO:0051766,inositol trisphosphate kinase activity; GO:0052725,inositol-1,3,4-trisphosphate 6-kinase activity; GO:0008440,inositol-1,4,5-tris…	Inositol polyphosphate kinase	--	--	--		Cluster-67619.6
Cluster-10580.0	0	0	0	0	0	0	0	1.34	4.19	0	0	0	0	0	0	0	49	154	-8.73646	0.0107084	0.0410434	down	NA	NA	NA	NA	-8.2381	0.0172972	0.0445087	down	2226	K01870 isoleucyl-tRNA synthetase [EC:6.1.1.5] | (RefSeq) hypothetical protein (A)	ko00970: Aminoacyl-tRNA biosynthesis	isoleucine--tRNA ligase, chloroplastic/mitochondrial [Cicer arietinum]	SYIM_ARATH RecName: Full=Isoleucine--tRNA ligase, chloroplastic/mitochondrial {ECO:0000305}; EC=6.1.1.5 {ECO:0000305}; AltName: Full=Isoleucyl-tRNA synthetase {ECO:0000305}; Short=IleRS {ECO:0000305}; AltName: Full=Protein OVULE ABORTION 2 {ECO:0000303|PubMed:16297076}; Flags: Precursor;	A0A484EBN4_BRELC RecName: Full=Isoleucine--tRNA ligase {ECO:0000256|ARBA:ARBA00013165}; EC=6.1.1.5 {ECO:0000256|ARBA:ARBA00013165}; AltName: Full=Isoleucyl-tRNA synthetase {ECO:0000256|ARBA:ARBA00032665};	Isoleucyl-tRNA synthetase	GO:0009507,chloroplast; GO:0009570,chloroplast stroma; GO:0005739,mitochondrion; GO:0002161,aminoacyl-tRNA editing activity; GO:0005524,ATP binding; GO:0004822,isoleucine-tRNA ligase activity; GO:0046872,metal ion binding; GO:0000049,tRNA binding; GO:0006428,isoleucyl-tRNA aminoacylation; GO:0032543,mitochondrial translation; GO:0048481,plant ovule development; GO:0003674,molecular_function; GO:0…	tRNA synthetases class I (I, L, M and V)	--	--	--		Cluster-66184.0
Cluster-10583.1	0	0	0	0	0	0	0	4.7	12.79	0	0	0	0	0	0	0	58	163	-8.86167	0.00901166	0.0354549	down	NA	NA	NA	NA	-8.36369	0.014743	0.0387534	down	1194	--	--	--	--	--	--	--	SPRY domain	--	--	--		Cluster-63724.0
Cluster-10583.3	0	0	0	0	0	0	0	6.1	17.63	0	0	0	0	0	0	0	90	263	-9.5364	0.00381687	0.0170066	down	NA	NA	NA	NA	-9.03829	0.00660028	0.0191882	down	1086	--	--	--	--	--	--	--	SPRY domain	--	--	--		Cluster-83337.3
Cluster-10585.1	0	0	0	0	0	0	0.08	0.9	4.37	0	0	0	0	0	0	3	35	174	-8.78575	0.000190156	0.00125663	down	NA	NA	NA	NA	-8.28624	0.000481794	0.0018876	down	2395	K12878 THO complex subunit 1 | (RefSeq) THO complex subunit 1-like (A)	ko03013: Nucleocytoplasmic transport; ko03040: Spliceosome	hypothetical protein M569_06184, partial [Genlisea aurea]	THOC1_ARATH RecName: Full=THO complex subunit 1; Short=AtTHO1; AltName: Full=HPR1 homolog; Short=AtHPR1;	S8DZ30_9LAMI SubName: Full=Uncharacterized protein {ECO:0000313|EMBL:EPS68583.1}; Flags: Fragment;	Nuclear matrix protein	GO:0005634,nucleus; GO:0000347,THO complex; GO:0000445,THO complex part of transcription export complex; GO:0003723,RNA binding; GO:0050832,defense response to fungus; GO:0009873,ethylene-activated signaling pathway; GO:0031047,gene silencing by RNA; GO:0006406,mRNA export from nucleus; GO:0006397,mRNA processing; GO:0032784,regulation of DNA-templated transcription elongation; GO:0008380,RNA spl…	THO complex subunit 1 transcription elongation factor	--	--	--		Cluster-75322.2
Cluster-10593.0	0	0	0	0	0	0	0	2.76	7.73	0	0	0	0	0	0	0	84	221	-9.32808	0.00492546	0.0211561	down	NA	NA	NA	NA	-8.83034	0.00838813	0.0236784	down	2582	K01051 pectinesterase [EC:3.1.1.11] | (RefSeq) hypothetical protein (A)	ko00040: Pentose and glucuronate interconversions; ko01100: Metabolic pathways	secreted lipase ARB07186/07185-like [Quercus suber]	--	A0A813A1Q8_9DINO RecName: Full=Carboxylic ester hydrolase {ECO:0000256|RuleBase:RU361235}; EC=3.1.1.- {ECO:0000256|RuleBase:RU361235};	Carboxylesterase and related proteins	GO:0016787,hydrolase activity; GO:0003674,molecular_function; GO:0003824,catalytic activity	Carboxylesterase family	--	--	--		Cluster-67283.0
Cluster-10594.0	0	0	0	0	0	0	0.06	3.06	10.44	0	0	0	0	0	0	1	61	203	-9.11858	0.000297862	0.00184668	down	NA	NA	NA	NA	-8.62009	0.000689213	0.00258707	down	1362	--	--	--	--	--	Protein tyrosine phosphatase	--	Protein-tyrosine phosphatase	--	--	--		Cluster-72766.0
Cluster-10607.2	0	0	0	0.2	0.71	1.24	0.69	0.2	0.45	0	0	0	8	30	48	28	8	20	0.594582	0.526022	0.793137	false	6.92041	0.000318574	0.00176711	up	-6.24326	0.000609247	0.00232049	down	2639	--	--	hypothetical protein Pfo_003653 [Paulownia fortunei]	ABIL5_ORYSJ RecName: Full=Probable protein ABIL5; AltName: Full=Abl interactor-like protein 5;	A0A6I9TCK6_SESIN SubName: Full=probable protein ABIL5 {ECO:0000313|RefSeq:XP_011078311.1};	--	GO:0005737,cytoplasm; GO:0005856,cytoskeleton; GO:0005575,cellular_component; GO:0005622,intracellular anatomical structure; GO:0110165,cellular anatomical entity; GO:0043226,organelle; GO:0043228,non-membrane-bounded organelle; GO:0043229,intracellular organelle; GO:0043232,intracellular non-membrane-bounded organelle	--	--	--	--		Cluster-43830.2
Cluster-10607.3	0	0	0	5.29	5.66	8.19	6.51	1.01	3.43	0	0	0	143	148	195	165	27	93	0.743254	0.253513	0.500794	false	9.38526	1.9945e-13	4.29293e-12	up	-8.56115	1.25844e-07	1.23034e-06	down	1728	--	--	hypothetical protein Pfo_000445 [Paulownia fortunei]	ROGFA_ARATH RecName: Full=Rop guanine nucleotide exchange factor 10; Short=AtRopGEF10; AltName: Full=Rho of plants guanine nucleotide exchange factor 10;	A0A6I9TCK6_SESIN SubName: Full=probable protein ABIL5 {ECO:0000313|RefSeq:XP_011078311.1};	--	GO:0016324,apical plasma membrane; GO:0005085,guanyl-nucleotide exchange factor activity; GO:0003674,molecular_function; GO:0030234,enzyme regulator activity; GO:0030695,GTPase regulator activity; GO:0060589,nucleoside-triphosphatase regulator activity; GO:0098772,molecular function regulator activity; GO:0005575,cellular_component; GO:0005886,plasma membrane; GO:0016020,membrane; GO:0045177,apic…	--	--	--	--		Cluster-43672.1
Cluster-10607.6	0	0	0	3.11	3.26	2.5	2.22	0.67	0.08	0	0	0	84	86	59	56	18	2	1.56505	0.135955	0.317748	false	8.27789	2.80685e-10	4.29189e-09	up	NA	NA	NA	NA	1736	--	--	hypothetical protein Pfo_003653 [Paulownia fortunei]	ROGFA_ARATH RecName: Full=Rop guanine nucleotide exchange factor 10; Short=AtRopGEF10; AltName: Full=Rho of plants guanine nucleotide exchange factor 10;	A0A6I9TCK6_SESIN SubName: Full=probable protein ABIL5 {ECO:0000313|RefSeq:XP_011078311.1};	--	GO:0016324,apical plasma membrane; GO:0005085,guanyl-nucleotide exchange factor activity; GO:0003674,molecular_function; GO:0030234,enzyme regulator activity; GO:0030695,GTPase regulator activity; GO:0060589,nucleoside-triphosphatase regulator activity; GO:0098772,molecular function regulator activity; GO:0005575,cellular_component; GO:0005886,plasma membrane; GO:0016020,membrane; GO:0045177,apic…	--	--	--	--		Cluster-65217.13
Cluster-10607.7	3.07	3.3	1.55	0.09	0	0	0	0	0	56	63	27	1	0	0	0	0	0	NA	NA	NA	NA	-7.49426	9.77853e-08	1.05828e-06	down	8.40891	1.15599e-08	1.336e-07	up	1220	--	--	hypothetical protein Pfo_000445 [Paulownia fortunei]	ROGFA_ARATH RecName: Full=Rop guanine nucleotide exchange factor 10; Short=AtRopGEF10; AltName: Full=Rho of plants guanine nucleotide exchange factor 10;	A0A2G9HKV1_9LAMI RecName: Full=PRONE domain-containing protein {ECO:0000259|PROSITE:PS51334};	--	GO:0016324,apical plasma membrane; GO:0005085,guanyl-nucleotide exchange factor activity; GO:0003674,molecular_function; GO:0030234,enzyme regulator activity; GO:0030695,GTPase regulator activity; GO:0060589,nucleoside-triphosphatase regulator activity; GO:0098772,molecular function regulator activity; GO:0005575,cellular_component; GO:0005886,plasma membrane; GO:0016020,membrane; GO:0045177,apic…	--	--	--	--		Cluster-30245.1
Cluster-10607.9	0.12	0	0	3.28	6.12	11.74	2.42	0	1.09	3	0	0	83	152	265	58	0	28	2.58031	0.0715981	0.192456	false	7.04533	1.21691e-08	1.50401e-07	up	-4.42987	0.120235	0.22761	false	1652	--	--	hypothetical protein Pfo_003653 [Paulownia fortunei]	ROGFA_ARATH RecName: Full=Rop guanine nucleotide exchange factor 10; Short=AtRopGEF10; AltName: Full=Rho of plants guanine nucleotide exchange factor 10;	A0A6I9TCK6_SESIN SubName: Full=probable protein ABIL5 {ECO:0000313|RefSeq:XP_011078311.1};	--	GO:0016324,apical plasma membrane; GO:0005085,guanyl-nucleotide exchange factor activity; GO:0003674,molecular_function; GO:0030234,enzyme regulator activity; GO:0030695,GTPase regulator activity; GO:0060589,nucleoside-triphosphatase regulator activity; GO:0098772,molecular function regulator activity; GO:0005575,cellular_component; GO:0005886,plasma membrane; GO:0016020,membrane; GO:0045177,apic…	--	--	--	--		Cluster-55598.0
Cluster-10609.0	0	0	0	0	0	0	0	3.29	5.56	0	0	0	0	0	0	0	81	160	-8.99582	0.0072384	0.0293918	down	NA	NA	NA	NA	-8.49919	0.0120447	0.032506	down	2433	--	--	--	--	--	Uncharacterized coiled coil protein	--	HAP1 N-terminal conserved region	--	--	--		Cluster-35812.10
Cluster-10615.0	0	0	0	0	0	0	0	1.02	3.49	0	0	0	0	0	0	0	44	152	-8.68372	0.0116029	0.0438636	down	NA	NA	NA	NA	-8.18505	0.0186234	0.0474327	down	2583	--	--	--	--	--	--	--	--	--	--	--		Cluster-80565.5
Cluster-10622.0	0	0	0	0	0	0	0	1.15	3.32	0	0	0	0	0	0	0	48	140	-8.62744	0.0120342	0.0452478	down	NA	NA	NA	NA	-8.12934	0.0193005	0.0489253	down	2515	K11855 ubiquitin carboxyl-terminal hydrolase 36/42 [EC:3.4.19.12] | (RefSeq) ubiquitin carboxyl-terminal hydrolase 17-like (A)	--	hypothetical protein SLEP1_g5042 [Shorea leprosula]	UBP9_ARATH RecName: Full=Ubiquitin carboxyl-terminal hydrolase 9; EC=3.4.19.12; AltName: Full=Deubiquitinating enzyme 9; Short=AtUBP9; AltName: Full=Ubiquitin thioesterase 9; AltName: Full=Ubiquitin-specific-processing protease 9;	A0A421F205_9STRA SubName: Full=Uncharacterized protein {ECO:0000313|EMBL:RLN15075.1};	Ubiquitin C-terminal hydrolase	GO:0004843,cysteine-type deubiquitinase activity; GO:0016579,protein deubiquitination; GO:0006511,ubiquitin-dependent protein catabolic process; GO:0003674,molecular_function; GO:0003824,catalytic activity; GO:0008233,peptidase activity; GO:0008234,cysteine-type peptidase activity; GO:0016787,hydrolase activity; GO:0019783,ubiquitin-like protein peptidase activity; GO:0101005,deubiquitinase activ…	Ubiquitin carboxyl-terminal hydrolase	--	--	--		Cluster-77038.3
Cluster-10632.0	0	0	0	0	0	0	0	1.74	6.95	0	0	0	0	0	0	0	49	197	-9.00838	0.00807144	0.0322403	down	NA	NA	NA	NA	-8.50923	0.0132521	0.035299	down	1785	K08150 MFS transporter, SP family, solute carrier family 2 (myo-inositol transporter), member 13 | (RefSeq) hypothetical protein (A)	--	hypothetical protein PHAVU_007G003700g [Phaseolus vulgaris]	INT1_ARATH RecName: Full=Inositol transporter 1;	V7BAL0_PHAVU RecName: Full=MFS domain-containing protein {ECO:0000259|PROSITE:PS50850};	Permease of the major facilitator superfamily	GO:0005829,cytosol; GO:0016021,integral component of membrane; GO:0000325,plant-type vacuole; GO:0009705,plant-type vacuole membrane; GO:0005366,myo-inositol:proton symporter activity; GO:0015798,myo-inositol transport; GO:0003674,molecular_function; GO:0005215,transporter activity; GO:0005365,myo-inositol transmembrane transporter activity; GO:0008324,cation transmembrane transporter activity; G…	Sugar (and other) transporter	--	--	--		Cluster-61437.9
Cluster-10644.0	0	0	0	0	0	0	0.06	1.7	5.83	0	0	0	0	0	0	1	33	112	-8.25709	0.00116689	0.0060205	down	NA	NA	NA	NA	-7.75859	0.00250481	0.00810107	down	1387	K01762 1-aminocyclopropane-1-carboxylate synthase [EC:4.4.1.14] | (RefSeq) 1-aminocyclopropane-1-carboxylate synthase 7 (A)	ko00270: Cysteine and methionine metabolism; ko01100: Metabolic pathways; ko01110: Biosynthesis of secondary metabolites	1-aminocyclopropane-1-carboxylate synthase 7-like [Hibiscus syriacus]	1A111_ARATH RecName: Full=1-aminocyclopropane-1-carboxylate synthase 11; Short=ACC synthase 11; EC=4.4.1.14; AltName: Full=S-adenosyl-L-methionine methylthioadenosine-lyase 11;	A0A6A2XZE1_HIBSY SubName: Full=1-aminocyclopropane-1-carboxylate synthase 2 {ECO:0000313|EMBL:KAE8675940.1};	1-aminocyclopropane-1-carboxylate synthase, and related proteins	GO:0016847,1-aminocyclopropane-1-carboxylate synthase activity; GO:0030170,pyridoxal phosphate binding; GO:0008483,transaminase activity; GO:0006520,cellular amino acid metabolic process; GO:0009693,ethylene biosynthetic process; GO:0009835,fruit ripening; GO:0003674,molecular_function; GO:0003824,catalytic activity; GO:0016829,lyase activity; GO:0016846,carbon-sulfur lyase activity; GO:0005488,b…	Aminotransferase class I and II	--	--	--		Cluster-72779.2
Cluster-10677.0	0	0	0	0	0	0	0	4.45	14.88	0	0	0	0	0	0	0	79	267	-9.50417	0.00411313	0.0181439	down	NA	NA	NA	NA	-9.00557	0.00706808	0.0203627	down	1238	--	--	--	--	--	--	--	--	--	--	--		Cluster-50490.3
Cluster-10681.0	0	0	0	0	0	0	0	2.14	7.34	0	0	0	0	0	0	0	56	194	-9.03476	0.00756684	0.030516	down	NA	NA	NA	NA	-8.53608	0.0124976	0.0335705	down	1684	K05544 tRNA-dihydrouridine synthase 3 [EC:1.3.1.89] | (RefSeq) hypothetical protein (A)	--	tRNA-dihydrouridine(47) synthase [NAD(P)(+)]	DUS3L_ORYSJ RecName: Full=tRNA-dihydrouridine(47) synthase [NAD(P)(+)]-like; EC=1.3.1.89 {ECO:0000250|UniProtKB:Q06053}; AltName: Full=Zinc finger CCCH domain-containing protein 26; Short=OsC3H26; AltName: Full=mRNA-dihydrouridine synthase DUS3 homolog; EC=1.3.1.- {ECO:0000250|UniProtKB:Q9UTH9}; AltName: Full=tRNA-dihydrouridine synthase 3-like;	A0A097PPC7_PINTE RecName: Full=tRNA-dihydrouridine(47) synthase [NAD(P)(+)] {ECO:0000256|RuleBase:RU291113}; EC=1.3.1.- {ECO:0000256|RuleBase:RU291113}; AltName: Full=tRNA-dihydrouridine synthase 3 {ECO:0000256|RuleBase:RU291113}; Flags: Fragment;	Uncharacterized conserved protein	GO:0050660,flavin adenine dinucleotide binding; GO:0046872,metal ion binding; GO:0017150,tRNA dihydrouridine synthase activity; GO:0006397,mRNA processing; GO:0000166,nucleotide binding; GO:0003674,molecular_function; GO:0005488,binding; GO:0036094,small molecule binding; GO:0043167,ion binding; GO:0043168,anion binding; GO:0097159,organic cyclic compound binding; GO:1901265,nucleoside phosphate …	Dihydrouridine synthase (Dus)	C3H	TF	C3H		Cluster-76359.3
Cluster-10690.0	0	0	0	0	0	0	0	2.04	7.53	0	0	0	0	0	0	0	67	249	-9.37127	0.00500672	0.0214633	down	NA	NA	NA	NA	-8.87237	0.00848674	0.0239184	down	2032	K15361 WD repeat-containing protein 48 | (RefSeq) WD repeat-containing protein 48 isoform X1 (A)	--	hypothetical protein HPP92_016897 [Vanilla planifolia]	--	A0A8B8PW94_9MYRT SubName: Full=WD repeat-containing protein 48-like {ECO:0000313|RefSeq:XP_030539049.1};	Conserved WD40 repeat-containing protein	--	Domain of unknown function (DUF3337)	--	--	--		Cluster-72086.2
Cluster-10699.1	0	0	0	0	0	0	0.14	1.78	7.35	0	0	0	0	0	0	5	69	287	-9.55713	1.98588e-05	0.000190656	down	NA	NA	NA	NA	-9.05809	5.94618e-05	0.000304333	down	2352	K13781 solute carrier family 7 (L-type amino acid transporter), member 8 | (RefSeq) Y+L amino acid transporter 2-like (A)	--	predicted protein [Hordeum vulgare subsp. vulgare]	CAAT6_ARATH RecName: Full=Cationic amino acid transporter 6, chloroplastic; Flags: Precursor;	A0A8B8Q3Y3_9MYRT SubName: Full=Y+L amino acid transporter 2-like {ECO:0000313|RefSeq:XP_030541804.1};	Amino acid transporters	GO:0031969,chloroplast membrane; GO:0016021,integral component of membrane; GO:0005886,plasma membrane; GO:0015171,amino acid transmembrane transporter activity; GO:0006865,amino acid transport; GO:0009624,response to nematode; GO:0003674,molecular_function; GO:0005215,transporter activity; GO:0005342,organic acid transmembrane transporter activity; GO:0022857,transmembrane transporter activity; …	RNA ligase	--	--	--		Cluster-28470.2
Cluster-10703.0	0	0	0	0	0	0	0	2.56	6.81	0	0	0	0	0	0	0	64	173	-8.96346	0.00789255	0.0316506	down	NA	NA	NA	NA	-8.46563	0.0130306	0.0347937	down	1675	K12393 AP-1 complex subunit mu | (RefSeq) AP-1 complex subunit mu-1 (A)	--	AP-1 complex subunit mu-1 [Rattus norvegicus]	AP1M2_ARATH RecName: Full=AP-1 complex subunit mu-2; AltName: Full=Adaptor protein complex AP-1 subunit mu-2; AltName: Full=Adaptor protein-1 mu-adaptin 2; AltName: Full=Adaptor-related protein complex 1 subunit mu-2; AltName: Full=At-muB2-Ad; AltName: Full=Clathrin assembly protein complex 1 mu-2 medium chain; AltName: Full=Mu1-adaptin 2; AltName: Full=Protein HAPLESS 13;	B4FB04_MAIZE RecName: Full=MHD domain-containing protein {ECO:0000259|PROSITE:PS51072};	Adaptor complexes medium subunit family	GO:0030121,AP-1 adaptor complex; GO:0031410,cytoplasmic vesicle; GO:0031901,early endosome membrane; GO:0005634,nucleus; GO:0005802,trans-Golgi network; GO:0012510,trans-Golgi network transport vesicle membrane; GO:0035653,clathrin-coated vesicle cargo loading, AP-1-mediated; GO:0006886,intracellular protein transport; GO:0006892,post-Golgi vesicle-mediated transport; GO:0007034,vacuolar transpor…	Adaptor complexes medium subunit family	--	--	--		Cluster-81745.1
Cluster-10706.0	0	0	0	0	0	0	0	2.38	8.91	0	0	0	0	0	0	0	67	253	-9.38909	0.00491019	0.0211008	down	NA	NA	NA	NA	-8.89014	0.00833198	0.0235399	down	1787	K14512 mitogen-activated protein kinase 6 [EC:2.7.11.24] | (RefSeq) uncharacterized protein (A)	ko04016: MAPK signaling pathway - plant; ko04075: Plant hormone signal transduction; ko04626: Plant-pathogen interaction	hypothetical protein SLEP1_g49080 [Shorea leprosula]	MPK14_ARATH RecName: Full=Mitogen-activated protein kinase 14; Short=AtMPK14; Short=MAP kinase 14; EC=2.7.11.24;	F0WQ52_9STRA RecName: Full=Mitogen-activated protein kinase {ECO:0000256|ARBA:ARBA00012411, ECO:0000256|RuleBase:RU361165}; EC=2.7.11.24 {ECO:0000256|ARBA:ARBA00012411, ECO:0000256|RuleBase:RU361165};	Nemo-like MAPK-related serine/threonine protein kinase	GO:0005737,cytoplasm; GO:0005634,nucleus; GO:0005524,ATP binding; GO:0004707,MAP kinase activity; GO:0106310,protein serine kinase activity; GO:0004674,protein serine/threonine kinase activity; GO:0035556,intracellular signal transduction; GO:0006468,protein phosphorylation; GO:0000166,nucleotide binding; GO:0003674,molecular_function; GO:0005488,binding; GO:0017076,purine nucleotide binding; GO:…	Protein kinase domain	--	--	--		Cluster-66574.0
Cluster-10707.0	0	0	0	0	0	0	0	5.78	13.36	0	0	0	0	0	0	0	64	150	-8.81979	0.00922855	0.0361833	down	NA	NA	NA	NA	-8.32249	0.0150932	0.0395611	down	885	K06961 ribosomal RNA assembly protein | (RefSeq) hypothetical protein (A)	--	KRR1 small subunit processome component-like [Physcomitrium patens]	--	A0A1Y1IHQ6_KLENI RecName: Full=KRR1 small subunit processome component {ECO:0000256|PIRNR:PIRNR006515}; AltName: Full=KRR-R motif-containing protein 1 {ECO:0000256|PIRNR:PIRNR006515};	rRNA processing protein	GO:0005730,nucleolus; GO:0003723,RNA binding; GO:0006364,rRNA processing; GO:0003674,molecular_function; GO:0003676,nucleic acid binding; GO:0005488,binding; GO:0097159,organic cyclic compound binding; GO:1901363,heterocyclic compound binding; GO:0006139,nucleobase-containing compound metabolic process; GO:0006396,RNA processing; GO:0006725,cellular aromatic compound metabolic process; GO:0006807…	Krr1 KH1 domain	--	--	--		Cluster-55783.1
Cluster-10708.0	0	0	0	0	0	0	0.1	1.14	3.59	0	0	0	0	0	0	3	35	112	-8.29355	0.000314723	0.00193617	down	NA	NA	NA	NA	-7.79543	0.000796044	0.00293773	down	1958	--	--	--	--	--	--	--	Cell division protein anillin	--	--	--		Cluster-73871.3
Cluster-10710.0	0	0	0	0.09	0	0	0	3.5	10.11	0	0	0	1	0	0	0	40	117	-7.4055	0.00709087	0.0288818	down	NA	NA	NA	NA	-7.86927	0.0255706	0.0621937	false	903	--	--	--	--	--	--	--	Ring finger domain	--	--	--		Cluster-80349.2
Cluster-10713.0	0.1	0	0	0	0	0	0	7.33	20.52	1	0	0	0	0	0	0	71	210	-9.20699	0.00589329	0.0246633	down	NA	NA	NA	NA	-7.74703	0.00458619	0.0139026	down	960	--	--	--	--	--	Beta-2-glycoprotein I	--	--	--	--	--		Cluster-54543.0
Cluster-10714.0	0	0	0	0	0	0	0	5.03	10.55	0	0	0	0	0	0	0	74	157	-8.93272	0.00790689	0.0316915	down	NA	NA	NA	NA	-8.43581	0.0130755	0.0349033	down	1077	K02180 cell cycle arrest protein BUB3 | (RefSeq) mitotic checkpoint protein BUB3.1 (A)	--	mitotic checkpoint protein BUB3.1 [Papaver somniferum]	BUB31_ARATH RecName: Full=Mitotic checkpoint protein BUB3.1; AltName: Full=Protein BUDDING UNINHIBITED BY BENZYMIDAZOL 3.1;	A0A1Y1I758_KLENI SubName: Full=Mitotic spindle checkpoint protein BUB3 {ECO:0000313|EMBL:GAQ85259.1};	Mitotic spindle checkpoint protein BUB3, WD repeat superfamily	GO:1990298,bub1-bub3 complex; GO:0080008,Cul4-RING E3 ubiquitin ligase complex; GO:0000776,kinetochore; GO:0005828,kinetochore microtubule; GO:0033597,mitotic checkpoint complex; GO:0009524,phragmoplast; GO:0005876,spindle microtubule; GO:0043130,ubiquitin binding; GO:0051301,cell division; GO:0007059,chromosome segregation; GO:0051321,meiotic cell cycle; GO:0007094,mitotic spindle assembly check…	WD domain, G-beta repeat	--	--	--		Cluster-63975.0
Cluster-10719.1	0	0	0	0	0	0	0.12	3.07	8.54	0	0	0	0	0	0	1	28	79	-7.82553	0.00206108	0.00994064	down	NA	NA	NA	NA	-7.3277	0.00430178	0.0131327	down	781	K11253 histone H3 | (RefSeq) histone H3.3-like (A)	--	hypothetical protein Bca52824_037025 [Brassica carinata]	H3_GUITH RecName: Full=Histone H3;	A0A803LVA3_CHEQI RecName: Full=Histone domain-containing protein {ECO:0000259|Pfam:PF00125};	Histones H3 and H4	GO:0000786,nucleosome; GO:0003677,DNA binding; GO:0046982,protein heterodimerization activity; GO:0030527,structural constituent of chromatin; GO:0003674,molecular_function; GO:0003676,nucleic acid binding; GO:0005488,binding; GO:0097159,organic cyclic compound binding; GO:1901363,heterocyclic compound binding; GO:0005515,protein binding; GO:0046983,protein dimerization activity; GO:0005198,struc…	Core histone H2A/H2B/H3/H4	--	--	--		Cluster-49640.4
Cluster-10724.0	0	0	0	0	0	0	0	20.14	72.64	0	0	0	0	0	0	0	47	181	-8.89962	0.00913868	0.0358843	down	NA	NA	NA	NA	-8.40061	0.0148891	0.0390877	down	551	--	--	--	--	--	Uncharacterized conserved protein	--	--	--	--	--		Cluster-66211.11
Cluster-10727.0	0	0	0	0	0	0	0	2.92	6.13	0	0	0	0	0	0	0	75	159	-8.95136	0.00772366	0.0310615	down	NA	NA	NA	NA	-8.45445	0.0127924	0.0342366	down	1658	--	--	--	--	--	--	--	--	--	--	--		Cluster-81544.0
Cluster-10740.1	0.06	0	0	0	0	0	0	5.93	13.82	1	0	0	0	0	0	0	83	176	-9.09781	0.00641558	0.0265334	down	NA	NA	NA	NA	-7.63907	0.00495169	0.014873	down	1147	--	--	--	--	--	--	--	--	--	--	--		Cluster-72532.0
Cluster-10740.3	0	0	0	0	0	0	0	7.6	18.51	0	0	0	0	0	0	0	128	315	-9.86829	0.00234103	0.0111049	down	NA	NA	NA	NA	-9.3708	0.0041767	0.01279	down	1206	--	--	--	--	--	--	--	--	--	--	--		Cluster-82493.1
Cluster-10740.4	0	0	0	0	0	0	0	5.5	12.94	0	0	0	0	0	0	0	93	219	-9.36364	0.00461055	0.02002	down	NA	NA	NA	NA	-8.86632	0.00789223	0.0224522	down	1201	--	--	--	--	--	--	--	SPRY domain	--	--	--		Cluster-62349.1
Cluster-10745.0	0	0	0.07	0	0	0	0.16	6.24	23.42	0	0	1	0	0	0	2	84	259	-9.50036	6.6408e-05	0.000518322	down	NA	NA	NA	NA	-8.0403	0.000187141	0.000827941	down	1011	K17757 ATP-dependent NAD(P)H-hydrate dehydratase [EC:4.2.1.93] | (RefSeq) ATP-dependent (S)-NAD(P)H-hydrate dehydratase isoform X1 (A)	--	PREDICTED: ATP-dependent (S)-NAD(P)H-hydrate dehydratase isoform X1 [Tarenaya hassleriana]	NNRD_ARATH RecName: Full=ATP-dependent (S)-NAD(P)H-hydrate dehydratase {ECO:0000255|HAMAP-Rule:MF_03157}; EC=4.2.1.93 {ECO:0000255|HAMAP-Rule:MF_03157}; AltName: Full=ATP-dependent NAD(P)HX dehydratase {ECO:0000255|HAMAP-Rule:MF_03157}; Flags: Precursor;	A0A6I9QR85_ELAGV RecName: Full=ATP-dependent (S)-NAD(P)H-hydrate dehydratase {ECO:0000256|HAMAP-Rule:MF_03157}; EC=4.2.1.93 {ECO:0000256|HAMAP-Rule:MF_03157}; AltName: Full=ATP-dependent NAD(P)HX dehydratase {ECO:0000256|HAMAP-Rule:MF_03157};	Predicted sugar kinase	GO:0009507,chloroplast; GO:0005829,cytosol; GO:0005739,mitochondrion; GO:0052855,ADP-dependent NAD(P)H-hydrate dehydratase activity; GO:0005524,ATP binding; GO:0047453,ATP-dependent NAD(P)H-hydrate dehydratase activity; GO:0110051,metabolite repair; GO:0006734,NADH metabolic process; GO:0006739,NADP metabolic process; GO:0046496,nicotinamide nucleotide metabolic process; GO:0003674,molecular_func…	Carbohydrate kinase	--	--	--		Cluster-81745.0
Cluster-10746.3	0	0	0	0	0	0	0.23	2.28	7.66	0	0	0	0	0	0	2	27	93	-7.99483	0.000868469	0.00464874	down	NA	NA	NA	NA	-7.49644	0.00200266	0.00664476	down	977	--	--	--	--	--	--	--	--	--	--	--		Cluster-66970.0
Cluster-10753.0	0	0	0	0	0	0	0	1.11	4.41	0	0	0	0	0	0	0	44	177	-8.85374	0.00975124	0.0379403	down	NA	NA	NA	NA	-8.3546	0.0158107	0.0411801	down	2435	K19044 E3 ubiquitin-protein ligase XBAT32/33 [EC:2.3.2.27] | (RefSeq) E3 ubiquitin-protein ligase XBAT33-like (A)	--	protein ACCELERATED CELL DEATH 6-like [Papaver somniferum]	--	A0A4Y7IJU8_PAPSO RecName: Full=PGG domain-containing protein {ECO:0000259|Pfam:PF13962};	Ankyrin	GO:0016021,integral component of membrane; GO:0005575,cellular_component; GO:0016020,membrane; GO:0031224,intrinsic component of membrane; GO:0110165,cellular anatomical entity	Ankyrin repeats (3 copies)	--	--	--		Cluster-83337.7
Cluster-10763.0	0	0	0	0	0	0	0.49	28.74	63.38	0	0	0	0	0	0	2	123	279	-9.73596	3.70067e-05	0.000318218	down	NA	NA	NA	NA	-9.23885	0.000101288	0.000484633	down	547	--	--	--	--	--	Metalloproteinase inhibitor TIMP and related proteins	--	Tissue inhibitor of metalloproteinase	--	--	--		Cluster-82492.1
Cluster-10765.0	0	0	0	0	0	0	0	3.97	11.3	0	0	0	0	0	0	0	103	295	-9.70999	0.00300336	0.0138224	down	NA	NA	NA	NA	-9.21194	0.00527448	0.01574	down	1702	--	--	--	--	--	FOG: Zn-finger	--	C2H2-type zinc finger	C2H2	TF	C2H2		Cluster-61266.5
Cluster-10770.0	0	0	0	0	0	0	0.25	8.22	33.58	0	0	0	0	0	0	2	81	314	-9.69819	5.38809e-05	0.000436711	down	NA	NA	NA	NA	-9.19922	0.00014205	0.00065038	down	884	--	--	--	--	--	--	--	--	--	--	--		Cluster-50717.7
Cluster-10771.0	0	0	0	0	0	0	0	3.6	14.28	0	0	0	0	0	0	0	37	149	-8.60496	0.0131099	0.0486336	down	NA	NA	NA	NA	-8.10581	0.0208341	0.0522226	false	843	--	--	--	--	--	Teneurin-1 and related extracellular matrix proteins, contain EGF-like repeats	--	Laminin EGF domain	--	--	--		Cluster-83850.7
Cluster-10777.0	0	0	0	0	0	0	0.38	10.01	21.27	0	0	0	0	0	0	2	64	135	-8.72907	0.000208542	0.00135769	down	NA	NA	NA	NA	-8.23231	0.000526681	0.00204151	down	681	--	--	--	--	--	--	--	--	--	--	--		Cluster-71166.1
Cluster-10784.0	0	0	0	0	0	0	0	7.82	17.7	0	0	0	0	0	0	0	67	154	-8.86673	0.00867744	0.0343346	down	NA	NA	NA	NA	-8.36951	0.0142543	0.0376103	down	752	K03940 NADH dehydrogenase (ubiquinone) Fe-S protein 7 [EC:7.1.1.2] | (RefSeq) NADH dehydrogenase (ubiquinone) Fe-S protein 7 (A)	ko00190: Oxidative phosphorylation; ko01100: Metabolic pathways	NADH:ubiquinone oxidoreductase-like [Macleaya cordata]	NDUS7_SOLTU RecName: Full=NADH dehydrogenase [ubiquinone] iron-sulfur protein 7, mitochondrial; EC=7.1.1.2; AltName: Full=Complex I-20kD; Short=CI-20kD; AltName: Full=NADH-ubiquinone oxidoreductase 20 kDa subunit; Flags: Precursor;	A0A1Y1HJR9_KLENI SubName: Full=NADH dehydrogenase (Ubiquinone) Fe-S protein 7 {ECO:0000313|EMBL:GAQ78790.1};	NADH-ubiquinone oxidoreductase, NUFS7/PSST/20 kDa subunit	GO:0005747,mitochondrial respiratory chain complex I; GO:0051539,4 iron, 4 sulfur cluster binding; GO:0046872,metal ion binding; GO:0008137,NADH dehydrogenase (ubiquinone) activity; GO:0048038,quinone binding; GO:0009060,aerobic respiration; GO:0015990,electron transport coupled proton transport; GO:0032981,mitochondrial respiratory chain complex I assembly; GO:0003674,molecular_function; GO:0005…	NADH ubiquinone oxidoreductase, 20 Kd subunit	--	--	--		Cluster-39833.0
Cluster-10786.0	0	0	0	7.28	5.06	2.16	0	1.19	0	0	0	0	31	21	8	0	5	0	3.27754	0.0802588	0.210648	false	6.31908	0.000664118	0.003399	up	NA	NA	NA	NA	521	--	--	hypothetical protein Pfo_015383 [Paulownia fortunei]	GIF1_ORYSJ RecName: Full=GRF-interacting factor 1 {ECO:0000303|PubMed:27107174}; Short=OsGIF1 {ECO:0000303|PubMed:27107174}; AltName: Full=Protein ANGUSTIFOLIA 3 homolog {ECO:0000303|PubMed:29567670}; AltName: Full=Protein MAKIBA 3 {ECO:0000303|PubMed:29567670};	A0A6I9T164_SESIN SubName: Full=GRF1-interacting factor 1 isoform X2 {ECO:0000313|RefSeq:XP_011077222.1};	--	GO:0005737,cytoplasm; GO:0005634,nucleus; GO:0003713,transcription coactivator activity; GO:0008283,cell population proliferation; GO:0048366,leaf development; GO:0045944,positive regulation of transcription by RNA polymerase II; GO:0045893,positive regulation of DNA-templated transcription; GO:0048316,seed development; GO:0003674,molecular_function; GO:0003712,transcription coregulator activity;…	SSXT protein (N-terminal region)	--	--	--		Cluster-78711.6
Cluster-10789.0	0	0	0	0	0	0	0.03	1.24	5.28	0	0	0	0	0	0	1	43	185	-8.90245	0.000479046	0.00277321	down	NA	NA	NA	NA	-8.40318	0.00107187	0.00381538	down	2154	K05309 microsomal prostaglandin-E synthase 2 [EC:5.3.99.3] | (RefSeq) prostaglandin E synthase 2 (A)	ko00590: Arachidonic acid metabolism; ko01100: Metabolic pathways	--	--	A0A8B8QFZ3_9MYRT SubName: Full=acetylcholine receptor subunit alpha-like 1 {ECO:0000313|RefSeq:XP_030545995.1};	Acetylcholine receptor	GO:0070161,anchoring junction; GO:0016021,integral component of membrane; GO:0005886,plasma membrane; GO:0005230,extracellular ligand-gated ion channel activity; GO:0004888,transmembrane signaling receptor activity; GO:0060078,regulation of postsynaptic membrane potential; GO:0003674,molecular_function; GO:0005215,transporter activity; GO:0005216,ion channel activity; GO:0015075,ion transmembrane…	Neurotransmitter-gated ion-channel ligand binding domain	--	--	--		Cluster-78756.6
Cluster-10794.0	0	0	0	0	0	0	0	218.44	309.96	0	0	0	0	0	0	0	152	233	-9.67896	0.0028504	0.0132116	down	NA	NA	NA	NA	-9.18339	0.00504096	0.0151144	down	311	--	--	--	--	--	--	--	--	--	--	--		Cluster-49313.3
Cluster-10795.2	0	0	0	0	0	0	0.07	4.64	14.7	0	0	0	0	0	0	1	73	235	-9.34112	0.000202804	0.0013253	down	NA	NA	NA	NA	-8.84272	0.000479275	0.00187911	down	1277	K10523 speckle-type POZ protein | (RefSeq) BTB/POZ domain-containing protein At3g56230-like (A)	--	--	Y3623_ARATH RecName: Full=BTB/POZ domain-containing protein At3g56230;	--	Speckle-type POZ protein SPOP and related proteins with TRAF, MATH and BTB/POZ domains	GO:0016567,protein ubiquitination; GO:0006807,nitrogen compound metabolic process; GO:0008150,biological_process; GO:0008152,metabolic process; GO:0019538,protein metabolic process; GO:0032446,protein modification by small protein conjugation; GO:0036211,protein modification process; GO:0043170,macromolecule metabolic process; GO:0043412,macromolecule modification; GO:0044238,primary metabolic pr…	BTB/POZ domain	TRAF	TR	TRAF		Cluster-74188.10
Cluster-10814.0	0	0	0	0	0	0	0.08	0.92	6.56	0	0	0	0	0	0	2	24	173	-8.68992	0.000462164	0.00269037	down	NA	NA	NA	NA	-8.1895	0.00106158	0.00378381	down	1685	K09272 FACT complex subunit SSRP1/POB3 | (RefSeq) FACT complex subunit SSRP1 (A)	--	hypothetical protein N665_0568s0025 [Sinapis alba]	SSRP1_ARATH RecName: Full=FACT complex subunit SSRP1; AltName: Full=Facilitates chromatin transcription complex subunit SSRP1; AltName: Full=High mobility group B protein 8; AltName: Full=Nucleosome/chromatin assembly factor group D 08; Short=Nucleosome/chromatin assembly factor group D 8; AltName: Full=Protein NUCLEAR FUSION DEFECTIVE 8 {ECO:0000303|PubMed:16698901}; AltName: Full=Recombination …	A0A8B8R1Y7_9MYRT RecName: Full=FACT complex subunit SSRP1 {ECO:0000256|RuleBase:RU364013};	Nucleosome-binding factor SPN, POB3 subunit	GO:0000791,euchromatin; GO:0035101,FACT complex; GO:0005634,nucleus; GO:0003677,DNA binding; GO:0003700,DNA-binding transcription factor activity; GO:0042393,histone binding; GO:0031491,nucleosome binding; GO:0006281,DNA repair; GO:0006260,DNA replication; GO:0000741,karyogamy; GO:0010197,polar nucleus fusion; GO:0010228,vegetative to reproductive phase transition of meristem; GO:0003674,molecula…	Histone chaperone Rttp106-like	--	--	--		Cluster-56738.2
Cluster-10814.2	0	0	0	0	0	0	0.18	7.47	14.85	0	0	0	0	0	0	6	209	492	-10.5414	1.3043e-06	1.97898e-05	down	NA	NA	NA	NA	-10.0442	4.63202e-06	3.22385e-05	down	2162	K09272 FACT complex subunit SSRP1/POB3 | (RefSeq) FACT complex subunit SSRP1 (A)	--	FACT complex subunit SSRP1 [Manihot esculenta]	SSRP1_ARATH RecName: Full=FACT complex subunit SSRP1; AltName: Full=Facilitates chromatin transcription complex subunit SSRP1; AltName: Full=High mobility group B protein 8; AltName: Full=Nucleosome/chromatin assembly factor group D 08; Short=Nucleosome/chromatin assembly factor group D 8; AltName: Full=Protein NUCLEAR FUSION DEFECTIVE 8 {ECO:0000303|PubMed:16698901}; AltName: Full=Recombination …	A0A8B8R1Y7_9MYRT RecName: Full=FACT complex subunit SSRP1 {ECO:0000256|RuleBase:RU364013};	Nucleosome-binding factor SPN, POB3 subunit	GO:0000791,euchromatin; GO:0035101,FACT complex; GO:0005634,nucleus; GO:0003677,DNA binding; GO:0003700,DNA-binding transcription factor activity; GO:0042393,histone binding; GO:0031491,nucleosome binding; GO:0006281,DNA repair; GO:0006260,DNA replication; GO:0000741,karyogamy; GO:0010197,polar nucleus fusion; GO:0010228,vegetative to reproductive phase transition of meristem; GO:0003674,molecula…	Histone chaperone Rttp106-like	HMG	TR	HMG		Cluster-64177.1
Cluster-10817.0	0	0	0	0	0	0	0	12.08	27.13	0	0	0	0	0	0	0	88	201	-9.25395	0.00529984	0.0225079	down	NA	NA	NA	NA	-8.75675	0.00899262	0.0251618	down	684	--	--	--	--	--	--	--	--	--	--	--		Cluster-59936.6
Cluster-10842.0	0	0	0	0	0	0	0	2.88	12.16	0	0	0	0	0	0	0	39	187	-8.88269	0.00978865	0.0380587	down	NA	NA	NA	NA	-8.38305	0.0158332	0.041233	down	1360	--	--	--	--	--	--	--	--	--	--	--		Cluster-36541.4
Cluster-10844.0	0	0	0	0	0	0	0.23	3.26	9.48	0	0	0	0	0	0	3	46	138	-8.61431	0.000176078	0.00117683	down	NA	NA	NA	NA	-8.11634	0.000461053	0.0018175	down	1128	K01867 tryptophanyl-tRNA synthetase [EC:6.1.1.2] | (RefSeq) tryptophan--tRNA ligase, chloroplastic/mitochondrial-like (A)	ko00970: Aminoacyl-tRNA biosynthesis	PREDICTED: tryptophan--tRNA ligase, chloroplastic/mitochondrial-like isoform X2 [Nicotiana tabacum]	SYWM_ARATH RecName: Full=Tryptophan--tRNA ligase, chloroplastic/mitochondrial {ECO:0000305}; EC=6.1.1.2 {ECO:0000305}; AltName: Full=Protein OVULE ABORTION 4 {ECO:0000303|PubMed:16297076}; AltName: Full=Tryptophanyl-tRNA synthetase {ECO:0000305}; Short=TrpRS {ECO:0000305}; Flags: Precursor;	A0A1S3YE39_TOBAC RecName: Full=Tryptophan--tRNA ligase {ECO:0000256|ARBA:ARBA00013161}; EC=6.1.1.2 {ECO:0000256|ARBA:ARBA00013161}; AltName: Full=Tryptophanyl-tRNA synthetase {ECO:0000256|ARBA:ARBA00030268};	Mitochondrial tryptophanyl-tRNA synthetase	GO:0009507,chloroplast; GO:0005829,cytosol; GO:0005739,mitochondrion; GO:0005524,ATP binding; GO:0004830,tryptophan-tRNA ligase activity; GO:0009791,post-embryonic development; GO:0048608,reproductive structure development; GO:0006436,tryptophanyl-tRNA aminoacylation; GO:0000166,nucleotide binding; GO:0003674,molecular_function; GO:0005488,binding; GO:0017076,purine nucleotide binding; GO:0030554…	tRNA synthetases class I (W and Y)	--	--	--		Cluster-65749.0
Cluster-10852.10	0	0	0	0	0.15	0	3.14	4.97	6.61	0	0	0	0	1	0	20	34	47	-6.72635	6.78092e-06	7.80211e-05	down	NA	NA	NA	NA	-7.1961	1.13907e-05	7.16053e-05	down	669	--	--	--	--	--	--	--	--	--	--	--		Cluster-71409.12
Cluster-10852.11	0	0	0.18	0.24	0.06	1.03	3.76	2.99	21.63	0	0	3	4	1	15	58	49	360	-4.65492	0.000308964	0.00190612	down	NA	NA	NA	NA	-6.93061	2.6487e-05	0.000150199	down	1170	--	--	--	--	--	--	--	--	--	--	--		Cluster-77230.1
Cluster-10852.8	0.77	0.69	0.53	0.73	0	0	2.49	1.02	3.3	70	66	48	64	0	0	205	89	292	-3.40283	0.114582	0.279005	false	-2.02326	0.344917	0.586158	false	-1.29072	0.0147337	0.0387303	down	4957	K10268 F-box and leucine-rich repeat protein 2/20 | (RefSeq) F-box/LRR-repeat protein 20-like (A)	--	Integrase catalytic domain-containing protein [Citrus sinensis]	POLX_TOBAC RecName: Full=Retrovirus-related Pol polyprotein from transposon TNT 1-94; Includes: RecName: Full=Protease; EC=3.4.23.-; Includes: RecName: Full=Reverse transcriptase; EC=2.7.7.49; Includes: RecName: Full=Endonuclease;	A0A438CUM1_VITVI SubName: Full=Retrovirus-related Pol polyprotein from transposon TNT 1-94 {ECO:0000313|EMBL:RVW26892.1};	FOG: Transposon-encoded proteins with TYA, reverse transcriptase, integrase domains in various combinations	GO:0004190,aspartic-type endopeptidase activity; GO:0004519,endonuclease activity; GO:0003676,nucleic acid binding; GO:0003964,RNA-directed DNA polymerase activity; GO:0008270,zinc ion binding; GO:0015074,DNA integration; GO:0006508,proteolysis; GO:0003674,molecular_function; GO:0003824,catalytic activity; GO:0004175,endopeptidase activity; GO:0008233,peptidase activity; GO:0016787,hydrolase acti…	Integrase core domain	--	--	--		Cluster-77679.8
Cluster-10854.1	0	0	0	0.1	0	0.09	2.94	2.2	8.21	0	0	0	2	0	1	69	55	208	-6.95182	1.72931e-08	4.74667e-07	down	NA	NA	NA	NA	-8.88642	3.15962e-08	3.41145e-07	down	1631	K14572 midasin | (RefSeq) LOW QUALITY PROTEIN: midasin-like (A)	ko03008: Ribosome biogenesis in eukaryotes	acidic leucine-rich nuclear phosphoprotein 32-related protein 1 [Catalpa bungei]	--	A0A142CD34_9LAMI SubName: Full=Acidic leucine-rich nuclear phosphoprotein 32-related protein 1 {ECO:0000313|EMBL:AMP82937.1};	--	--	--	--	--	--		Cluster-60177.0
Cluster-10854.10	0	0	0	0.09	0	0	1.54	3.68	11.18	0	0	0	2	0	0	43	109	336	-8.16014	2.40819e-07	4.7244e-06	down	NA	NA	NA	NA	-9.4798	6.71094e-08	6.8969e-07	down	1877	K14572 midasin | (RefSeq) midasin (A)	ko03008: Ribosome biogenesis in eukaryotes	Unknown protein, partial [Striga hermonthica]	--	A0A142CD34_9LAMI SubName: Full=Acidic leucine-rich nuclear phosphoprotein 32-related protein 1 {ECO:0000313|EMBL:AMP82937.1};	--	--	--	--	--	--		Cluster-79061.5
Cluster-10854.12	0	0	0	0	0	0	7.51	2.39	21.01	0	0	0	0	0	0	46	21	99	-8.35874	7.24483e-07	1.2038e-05	down	NA	NA	NA	NA	-7.86348	4.13434e-06	2.91276e-05	down	942	--	--	--	--	--	--	--	--	--	--	--		Cluster-68854.1
Cluster-10854.13	0.17	0	0	0.38	0	0.38	5.86	6.83	32.66	3	0	0	1	0	4	60	110	520	-7.24624	1.96544e-07	3.97642e-06	down	NA	NA	NA	NA	-7.58256	1.76885e-06	1.36279e-05	down	1363	K14572 midasin | (RefSeq) LOW QUALITY PROTEIN: midasin-like (A)	ko03008: Ribosome biogenesis in eukaryotes	acidic leucine-rich nuclear phosphoprotein 32-related protein 1 [Catalpa bungei]	--	A0A142CD34_9LAMI SubName: Full=Acidic leucine-rich nuclear phosphoprotein 32-related protein 1 {ECO:0000313|EMBL:AMP82937.1};	--	--	--	--	--	--		Cluster-74511.0
Cluster-10854.4	0	0	0	0	0	0.13	1.11	1.08	7.77	0	0	0	0	0	4	42	44	317	-6.74848	0.000103404	0.000752242	down	NA	NA	NA	NA	-9.1831	1.2371e-06	9.85429e-06	down	2444	K14572 midasin | (RefSeq) LOW QUALITY PROTEIN: midasin-like (A)	ko03008: Ribosome biogenesis in eukaryotes	midasin [Dorcoceras hygrometricum]	--	A0A2Z7AIW2_9LAMI RecName: Full=Midasin {ECO:0000256|ARBA:ARBA00017143, ECO:0000256|PIRNR:PIRNR010340};	--	GO:0005730,nucleolus; GO:0005654,nucleoplasm; GO:0005524,ATP binding; GO:0016887,ATP hydrolysis activity; GO:0000027,ribosomal large subunit assembly; GO:0000166,nucleotide binding; GO:0003674,molecular_function; GO:0005488,binding; GO:0017076,purine nucleotide binding; GO:0030554,adenyl nucleotide binding; GO:0032553,ribonucleotide binding; GO:0032555,purine ribonucleotide binding; GO:0032559,ad…	--	--	--	--		Cluster-69761.1
Cluster-10854.5	0.25	0	0	0	0	1.97	6.6	2.63	20.45	3	0	0	0	0	19	70	29	234	-4.16891	0.046166	0.135796	false	NA	NA	NA	NA	-6.4907	4.59093e-05	0.00024235	down	898	K14572 midasin | (RefSeq) LOW QUALITY PROTEIN: midasin-like (A)	ko03008: Ribosome biogenesis in eukaryotes	acidic leucine-rich nuclear phosphoprotein 32-related protein 1 [Catalpa bungei]	MDN1_ARATH RecName: Full=Midasin {ECO:0000303|PubMed:23572950}; Short=AtMDN1 {ECO:0000303|PubMed:23572950}; AltName: Full=Dynein-related AAA-ATPase MDN1; AltName: Full=MIDAS-containing protein 1 {ECO:0000303|PubMed:23572950}; AltName: Full=Protein DWARF AND SHORT ROOT 1 {ECO:0000303|PubMed:27824150};	A0A142CD34_9LAMI SubName: Full=Acidic leucine-rich nuclear phosphoprotein 32-related protein 1 {ECO:0000313|EMBL:AMP82937.1};	--	GO:0009941,chloroplast envelope; GO:0005737,cytoplasm; GO:0005730,nucleolus; GO:0005654,nucleoplasm; GO:0005634,nucleus; GO:0009506,plasmodesma; GO:0030687,preribosome, large subunit precursor; GO:0005524,ATP binding; GO:0016887,ATP hydrolysis activity; GO:0009738,abscisic acid-activated signaling pathway; GO:0009553,embryo sac development; GO:0048638,regulation of developmental growth; GO:200020…	--	--	--	--		Cluster-82726.13
Cluster-10854.7	0	0	0	0	0.06	0	3.3	2.45	17.4	0	0	0	0	1	0	55	43	312	-8.73662	2.75698e-07	5.28639e-06	down	NA	NA	NA	NA	-9.2	5.40351e-07	4.67249e-06	down	1239	K14572 midasin | (RefSeq) midasin (A)	ko03008: Ribosome biogenesis in eukaryotes	Unknown protein, partial [Striga hermonthica]	--	--	--	--	--	--	--	--		Cluster-82230.5
Cluster-10863.0	0	0	0	0	0	0	0.64	1.55	3.77	0	0	0	0	0	0	12	31	76	-7.94175	2.73049e-05	0.000247776	down	NA	NA	NA	NA	-7.44568	0.000103914	0.000495484	down	1355	--	--	--	--	A0A1D1XUW1_9ARAE SubName: Full=Uncharacterized protein {ECO:0000313|EMBL:JAT46158.1};	--	--	--	--	--	--		Cluster-57811.2
Cluster-10870.0	0	0	0	0	0	0	0.01	1.67	5.22	0	0	0	0	0	0	1	121	380	-10.0422	5.97417e-05	0.000475331	down	NA	NA	NA	NA	-9.54385	0.000150487	0.000684383	down	4122	--	--	--	--	A0A8B8PA28_9MYRT SubName: Full=plexin A3-like {ECO:0000313|RefSeq:XP_030531527.1};	Plexins (functional semaphorin receptors)	GO:0016021,integral component of membrane; GO:0005886,plasma membrane; GO:0017154,semaphorin receptor activity; GO:0003674,molecular_function; GO:0004888,transmembrane signaling receptor activity; GO:0038023,signaling receptor activity; GO:0060089,molecular transducer activity; GO:0005575,cellular_component; GO:0016020,membrane; GO:0031224,intrinsic component of membrane; GO:0110165,cellular anat…	Plexin cytoplasmic RasGAP domain	--	--	--		Cluster-61784.3
Cluster-10871.0	0	0	0	0	0	0	0.88	9.39	25.48	0	0	0	0	0	0	5	56	155	-8.82215	5.21067e-05	0.000424812	down	NA	NA	NA	NA	-8.32456	0.000154124	0.000698509	down	614	--	--	--	--	--	--	--	--	--	--	--		Cluster-69217.8
Cluster-10872.0	0	0	0	3.3	0	1.88	3.21	2.76	0.68	0	0	0	24	0	12	22	20	5	-0.525389	0.738481	0.927708	false	NA	NA	NA	NA	-6.04033	0.00298885	0.00947334	down	682	--	--	hypothetical protein Pfo_013630 [Paulownia fortunei]	--	A0A2G9HXW6_9LAMI SubName: Full=Uncharacterized protein {ECO:0000313|EMBL:PIN22355.1};	--	GO:0010089,xylem development; GO:0008150,biological_process; GO:0009888,tissue development; GO:0010087,phloem or xylem histogenesis; GO:0032502,developmental process; GO:0048856,anatomical structure development	--	--	--	--		Cluster-84225.0
Cluster-10874.0	0	0	0	0	0	0	0.08	1.88	5.93	0	0	0	0	0	0	3	74	236	-9.35805	5.0295e-05	0.000412066	down	NA	NA	NA	NA	-8.85977	0.000139019	0.00063881	down	2385	--	--	--	--	--	--	--	--	--	--	--		Cluster-75897.0
Cluster-10876.1	0	0	0.03	0	0	0	0.11	2.8	9.19	0	0	1	0	0	0	4	108	357	-9.94105	1.13687e-05	0.000119407	down	NA	NA	NA	NA	-8.4808	4.11482e-05	0.00021993	down	2337	K11578 protein transport protein DSL1/ZW10 | (RefSeq) hypothetical protein (A)	--	hypothetical protein [Adiantum nelumboides]	--	A0A7S3W7F2_EMIHU SubName: Full=Hypothetical protein {ECO:0000313|EMBL:CAE0539841.1};	Centromere/kinetochore protein zw10 involved in mitotic chromosome segregation	--	Centromere/kinetochore Zw10	--	--	--		Cluster-75439.6
Cluster-10880.0	0	0	0	0	0	0	0.91	1.88	4.96	0	0	0	0	0	0	24	53	141	-8.81083	6.21906e-07	1.06108e-05	down	NA	NA	NA	NA	-8.31457	3.2115e-06	2.32667e-05	down	1788	K05012 chloride channel 3/4/5 | (RefSeq) hypothetical protein (A)	--	hypothetical protein [Adiantum nelumboides]	CLCD_ARATH RecName: Full=Chloride channel protein CLC-d; Short=AtCLC-d; AltName: Full=CBS domain-containing protein CBSCLC2;	A0A5N6KWT6_9ROSI SubName: Full=Uncharacterized protein {ECO:0000313|EMBL:KAB8349759.1};	Cl- channel CLC-3 and related proteins (CLC superfamily)	GO:0034707,chloride channel complex; GO:0043231,intracellular membrane-bounded organelle; GO:0005802,trans-Golgi network; GO:0015108,chloride transmembrane transporter activity; GO:0005247,voltage-gated chloride channel activity; GO:0045824,negative regulation of innate immune response; GO:0034765,regulation of ion transmembrane transport; GO:0009826,unidimensional cell growth; GO:0003674,molecul…	Voltage gated chloride channel	--	--	--		Cluster-72081.0
Cluster-10885.0	0	0	0	0	0	0	0.2	2.53	4.33	0	0	0	0	0	0	3	41	71	-7.92375	0.00041751	0.00246826	down	NA	NA	NA	NA	-7.42801	0.00107735	0.00383183	down	1156	K09873 aquaporin TIP | (RefSeq) aquaporin TIP1-3-like (A)	--	hypothetical protein F2Q70_00042796 [Brassica cretica]	TIP12_ARATH RecName: Full=Aquaporin TIP1-2; AltName: Full=Gamma-tonoplast intrinsic protein 2; Short=Gamma-TIP2; AltName: Full=Salt stress-induced tonoplast intrinsic protein; AltName: Full=Tonoplast intrinsic protein 1-2; Short=AtTIP1;2;	A0A078ID51_BRANA SubName: Full=(rape) hypothetical protein {ECO:0000313|EMBL:CAF2055471.1}; SubName: Full=BnaC06g05270D protein {ECO:0000313|EMBL:CDY47816.1};	Aquaporin (major intrinsic protein family)	GO:0009507,chloroplast; GO:0043674,columella; GO:0005829,cytosol; GO:0005783,endoplasmic reticulum; GO:0005794,Golgi apparatus; GO:0016021,integral component of membrane; GO:0016020,membrane; GO:0000325,plant-type vacuole; GO:0009705,plant-type vacuole membrane; GO:0005886,plasma membrane; GO:0005773,vacuole; GO:0003729,mRNA binding; GO:0015250,water channel activity; GO:0080170,hydrogen peroxide…	Major intrinsic protein	--	--	--		Cluster-52125.14
Cluster-10887.0	0	0	0	0	0	0	0.08	7.26	26.6	0	0	0	0	0	0	1	94	351	-9.86768	8.87949e-05	0.000662115	down	NA	NA	NA	NA	-9.36879	0.000218069	0.000945352	down	1044	--	--	--	--	--	--	--	--	--	--	--		Cluster-82598.2
Cluster-10888.0	0	0	0	0	0	0	3.33	11.35	7.47	0	0	0	0	0	0	49	177	118	-9.49459	1.57129e-09	5.59695e-08	down	NA	NA	NA	NA	-9.00384	1.46114e-08	1.66218e-07	down	1125	--	--	hypothetical protein Mapa_011672 [Marchantia paleacea]	--	A0A1D1XW23_9ARAE SubName: Full=Protein QN1 {ECO:0000313|EMBL:JAT46570.1};	--	--	--	--	--	--		Cluster-84911.3
Cluster-10889.0	0	0	0	0	0	0	0.06	1.68	5.6	0	0	0	0	0	0	2	65	218	-9.22245	0.000113659	0.000815801	down	NA	NA	NA	NA	-8.72397	0.000290637	0.00121462	down	2342	--	--	--	--	A0A8B8QGZ8_9MYRT RecName: Full=ADP-ribosyl cyclase/cyclic ADP-ribose hydrolase {ECO:0000256|ARBA:ARBA00011982}; EC=3.2.2.6 {ECO:0000256|ARBA:ARBA00011982};	SARM protein (with sterile alpha and armadillo motifs)	GO:0003953,NAD+ nucleosidase activity; GO:0035591,signaling adaptor activity; GO:0045087,innate immune response; GO:0019677,NAD catabolic process; GO:0034128,negative regulation of MyD88-independent toll-like receptor signaling pathway; GO:0048678,response to axon injury; GO:0007165,signal transduction; GO:0003674,molecular_function; GO:0003824,catalytic activity; GO:0016787,hydrolase activity; G…	SAM domain (Sterile alpha motif)	--	--	--		Cluster-68762.1
Cluster-10894.0	0.07	0	0.08	0	0	0	0.25	8.69	26.74	1	0	1	0	0	0	3	115	358	-9.96441	1.62737e-05	0.000161518	down	NA	NA	NA	NA	-7.62706	5.31765e-05	0.00027585	down	1099	--	--	--	--	--	--	--	Transcription factor IIA, alpha/beta subunit	--	--	--		Cluster-83619.8
Cluster-10895.0	0	0	0	0.07	0	0	0.59	11.73	25.13	0	0	0	1	0	0	8	168	364	-9.19106	1.99143e-06	2.82764e-05	down	NA	NA	NA	NA	-9.65608	5.25401e-06	3.60304e-05	down	1056	K05610 ubiquitin carboxyl-terminal hydrolase L5 [EC:3.4.19.12] | (RefSeq) hypothetical protein (A)	ko03082: ATP-dependent chromatin remodeling	ubiquitin carboxyl-terminal hydrolase 2 [Selaginella moellendorffii]	UCH2_ARATH RecName: Full=Ubiquitin carboxyl-terminal hydrolase 2 {ECO:0000303|PubMed:17559514}; EC=3.4.19.12 {ECO:0000305};	A0A8K1CSW6_PYTOL SubName: Full=Uncharacterized protein {ECO:0000313|EMBL:TMW69292.1};	Ubiquitin C-terminal hydrolase	GO:0005737,cytoplasm; GO:0031011,Ino80 complex; GO:0005634,nucleus; GO:0004843,cysteine-type deubiquitinase activity; GO:0016579,protein deubiquitination; GO:0010016,shoot system morphogenesis; GO:0006511,ubiquitin-dependent protein catabolic process; GO:0003674,molecular_function; GO:0003824,catalytic activity; GO:0008233,peptidase activity; GO:0008234,cysteine-type peptidase activity; GO:001678…	Ubiquitin carboxyl-terminal hydrolase, family 1	--	--	--		Cluster-83813.1
Cluster-10896.0	0	0	0	0	0	0	0.12	4.96	12.21	0	0	0	0	0	0	8	350	868	-11.3349	1.47819e-07	3.11273e-06	down	NA	NA	NA	NA	-10.8374	5.9816e-07	5.12256e-06	down	4030	K17761 succinate-semialdehyde dehydrogenase, mitochondrial [EC:1.2.1.24] | (RefSeq) succinate-semialdehyde dehydrogenase, mitochondrial-like (A)	ko00250: Alanine, aspartate and glutamate metabolism; ko00650: Butanoate metabolism; ko01100: Metabolic pathways	Succinate-semialdehyde dehydrogenase, mitochondrial [Apostasia shenzhenica]	SSDH_ORYSJ RecName: Full=Succinate-semialdehyde dehydrogenase, mitochondrial; EC=1.2.1.24; AltName: Full=Aldehyde dehydrogenase family 5 member F1; AltName: Full=NAD(+)-dependent succinic semialdehyde dehydrogenase; Flags: Precursor;	A0A2I0AKI5_9ASPA RecName: Full=Succinate-semialdehyde dehydrogenase {ECO:0000256|RuleBase:RU365091}; EC=1.2.1.24 {ECO:0000256|RuleBase:RU365091};	Aldehyde dehydrogenase	GO:0005759,mitochondrial matrix; GO:0004777,succinate-semialdehyde dehydrogenase (NAD+) activity; GO:0009450,gamma-aminobutyric acid catabolic process; GO:0006807,nitrogen compound metabolic process; GO:0003674,molecular_function; GO:0003824,catalytic activity; GO:0009013,succinate-semialdehyde dehydrogenase [NAD(P)+] activity; GO:0016491,oxidoreductase activity; GO:0016620,oxidoreductase activit…	Aldehyde dehydrogenase family	--	--	--		Cluster-79223.1
Cluster-10897.0	0	0	0	0	0	0	0.64	8.5	18.31	0	0	0	0	0	0	10	141	307	-9.91305	1.31867e-06	1.99801e-05	down	NA	NA	NA	NA	-9.4163	5.08762e-06	3.50276e-05	down	1176	K09841 xanthoxin dehydrogenase [EC:1.1.1.288] | (RefSeq) zerumbone synthase-like (A)	ko00906: Carotenoid biosynthesis; ko01100: Metabolic pathways; ko01110: Biosynthesis of secondary metabolites	predicted protein [Hordeum vulgare subsp. vulgare]	BDH1_SALOF RecName: Full=(+)-borneol dehydrogenase 1 {ECO:0000303|PubMed:31927319}; Short=SoBDH1 {ECO:0000303|PubMed:31927319}; EC=1.1.1.198 {ECO:0000269|PubMed:31927319};	A0A7S4FZP6_9EUGL SubName: Full=Hypothetical protein {ECO:0000313|EMBL:CAE0820487.1};	Hydroxysteroid 17-beta dehydrogenase 11	GO:0016491,oxidoreductase activity; GO:0003674,molecular_function; GO:0003824,catalytic activity	short chain dehydrogenase	--	--	--		Cluster-82686.0
Cluster-10900.0	0	0	0	0	0	0	0.06	1.73	5.3	0	0	0	0	0	0	2	58	179	-8.96994	0.000167015	0.00112602	down	NA	NA	NA	NA	-8.47176	0.000420502	0.00167787	down	2069	K13205 A1 cistron-splicing factor AAR2 | (RefSeq) protein AAR2 homolog (A)	--	--	--	--	Transcription factor NFAT, subunit NF90	--	DZF domain	--	--	--		Cluster-67731.3
Cluster-10902.0	0	0	0	0	0	0	9.97	0.12	9.51	0	0	0	0	0	0	161	2	165	-9.26558	4.94866e-05	0.000406656	down	NA	NA	NA	NA	-8.77222	0.00013903	0.000638821	down	1207	--	--	hypothetical protein FVEG_02849 [Fusarium verticillioides 7600]	--	B4FUQ3_MAIZE SubName: Full=Uncharacterized protein {ECO:0000313|EMBL:ACF85846.1};	--	GO:0005199,structural constituent of cell wall; GO:0003674,molecular_function; GO:0005198,structural molecule activity	--	--	--	--		Cluster-42098.12
Cluster-10907.0	0	0	0	0	0	0	0.29	1.03	4.58	0	0	0	0	0	0	5	19	85	-7.81869	0.000437745	0.00257046	down	NA	NA	NA	NA	-7.31997	0.00113727	0.00401766	down	1270	K18468 vacuolar protein sorting-associated protein 35 | (RefSeq) vacuolar protein sorting-associated protein 35-like (A)	ko04144: Endocytosis	hypothetical protein FH972_021726 [Carpinus fangiana]	VP35A_ARATH RecName: Full=Vacuolar protein sorting-associated protein 35A; AltName: Full=Protein ZIG SUPPRESSOR 3; AltName: Full=Vesicle protein sorting 35A;	A0A1D1XM24_9ARAE SubName: Full=Vacuolar protein sorting-associated protein 35 {ECO:0000313|EMBL:JAT43433.1}; Flags: Fragment;	Membrane coat complex Retromer, subunit VPS35	GO:0005829,cytosol; GO:0010008,endosome membrane; GO:0005794,Golgi apparatus; GO:0005770,late endosome; GO:0005739,mitochondrion; GO:0030904,retromer complex; GO:0030906,retromer, cargo-selective complex; GO:0006886,intracellular protein transport; GO:0042147,retrograde transport, endosome to Golgi; GO:0006810,transport; GO:0008104,protein localization; GO:0008150,biological_process; GO:0009987,c…	Vacuolar protein sorting-associated protein 35	--	--	--		Cluster-29305.5
Cluster-10909.0	0	0	0	0	0	0	3.82	48.07	140.43	0	0	0	0	0	0	2	25	80	-7.80644	0.00111916	0.00580406	down	NA	NA	NA	NA	-7.30832	0.00254844	0.00822543	down	295	--	--	--	--	--	--	--	--	--	--	--		Cluster-77230.4
Cluster-10916.0	0	0	0	0	0	0	0.21	6.82	18.69	0	0	0	0	0	0	4	138	382	-10.1054	7.25661e-06	8.23968e-05	down	NA	NA	NA	NA	-9.60758	2.26831e-05	0.000131086	down	1369	--	--	--	--	A0A8B8QG50_9MYRT SubName: Full=beta-parvin-like {ECO:0000313|RefSeq:XP_030546055.1};	Alpha-parvin and related focal adhesion proteins	GO:0005856,cytoskeleton; GO:0003779,actin binding; GO:0031532,actin cytoskeleton reorganization; GO:0007155,cell adhesion; GO:0003674,molecular_function; GO:0005488,binding; GO:0005515,protein binding; GO:0008092,cytoskeletal protein binding; GO:0006996,organelle organization; GO:0007010,cytoskeleton organization; GO:0008150,biological_process; GO:0009987,cellular process; GO:0016043,cellular com…	Calponin homology (CH) domain	--	--	--		Cluster-59925.1
Cluster-10925.0	0	0	0	0	0	0	0.2	1.71	5.68	0	0	0	0	0	0	7	64	214	-9.21746	1.62815e-05	0.000161554	down	NA	NA	NA	NA	-8.71924	5.23023e-05	0.000271768	down	2274	K13123 G patch domain-containing protein 1 | (RefSeq) hypothetical protein (A)	--	calcium homeostasis endoplasmic reticulum protein-like [Cucurbita pepo subsp. pepo]	--	A0A6J1J3X5_CUCMA SubName: Full=calcium homeostasis endoplasmic reticulum protein-like {ECO:0000313|RefSeq:XP_022982078.1};	Predicted RNA binding protein, contains SWAP, RPR and G-patch domains	GO:0003723,RNA binding; GO:0006874,cellular calcium ion homeostasis; GO:0006397,mRNA processing; GO:0003674,molecular_function; GO:0003676,nucleic acid binding; GO:0005488,binding; GO:0097159,organic cyclic compound binding; GO:1901363,heterocyclic compound binding; GO:0006873,cellular ion homeostasis; GO:0006875,cellular metal ion homeostasis; GO:0008150,biological_process; GO:0009987,cellular p…	CID domain	--	--	--		Cluster-80118.10
Cluster-10926.0	0	0	0	0	0	0	0.14	8.32	23.37	0	0	0	0	0	0	2	125	355	-9.98526	2.63252e-05	0.00024051	down	NA	NA	NA	NA	-9.48729	7.27192e-05	0.000363445	down	1093	K00286 pyrroline-5-carboxylate reductase [EC:1.5.1.2] | (RefSeq) uncharacterized protein (A)	ko00330: Arginine and proline metabolism; ko01100: Metabolic pathways; ko01110: Biosynthesis of secondary metabolites; ko01230: Biosynthesis of amino acids	hypothetical protein Mapa_008663 [Marchantia paleacea]	P5CR1_ARATH RecName: Full=Pyrroline-5-carboxylate reductase; Short=P5C reductase; Short=P5CR; EC=1.5.1.2; AltName: Full=Protein EMBRYO DEFECTIVE 2772;	A0A061RYC5_9CHLO RecName: Full=Pyrroline-5-carboxylate reductase {ECO:0000256|RuleBase:RU003903}; EC=1.5.1.2 {ECO:0000256|RuleBase:RU003903};	Pyrroline-5-carboxylate reductase	GO:0005829,cytosol; GO:0009505,plant-type cell wall; GO:0004735,pyrroline-5-carboxylate reductase activity; GO:0055129,L-proline biosynthetic process; GO:0009408,response to heat; GO:0009651,response to salt stress; GO:0003674,molecular_function; GO:0003824,catalytic activity; GO:0016491,oxidoreductase activity; GO:0016645,oxidoreductase activity, acting on the CH-NH group of donors; GO:0016646,o…	Pyrroline-5-carboxylate reductase dimerisation	--	--	--		Cluster-77593.0
Cluster-10942.0	0	0	0	0.04	0	0	0.04	2.75	9	0	0	0	1	0	0	1	67	221	-8.28211	0.000220125	0.0014229	down	NA	NA	NA	NA	-8.74549	0.000564474	0.00216976	down	1585	--	--	--	--	--	FOG: Toll/interleukin receptor and related proteins containing LRR and TIR repeats	--	Leucine rich repeat	--	--	--		Cluster-76059.2
Cluster-10943.0	0	0	0	0	0	0	1.5	2.82	5.42	0	0	0	0	0	0	18	36	70	-7.99322	3.71813e-06	4.75968e-05	down	NA	NA	NA	NA	-7.49856	1.88036e-05	0.000111135	down	974	K03246 translation initiation factor 3 subunit I | (RefSeq) eukaryotic translation initiation factor 3 subunit I (A)	--	eukaryotic translation initiation factor 3 subunit I-like [Quercus suber]	EIF3I_ARATH RecName: Full=Eukaryotic translation initiation factor 3 subunit I {ECO:0000255|HAMAP-Rule:MF_03008}; Short=eIF3i {ECO:0000255|HAMAP-Rule:MF_03008}; AltName: Full=Eukaryotic translation initiation factor 3 subunit 2 {ECO:0000255|HAMAP-Rule:MF_03008}; AltName: Full=TGF-beta receptor-interacting protein 1; Short=TRIP-1; AltName: Full=eIF-3-beta {ECO:0000255|HAMAP-Rule:MF_03008}; AltName…	A0A6A5L4Z3_LUPAL RecName: Full=Eukaryotic translation initiation factor 3 subunit I {ECO:0000256|HAMAP-Rule:MF_03008}; Short=eIF3i {ECO:0000256|HAMAP-Rule:MF_03008};	Translation initiation factor 3, subunit i (eIF-3i)/TGF-beta receptor-interacting protein (TRIP-1)	GO:0080008,Cul4-RING E3 ubiquitin ligase complex; GO:0016282,eukaryotic 43S preinitiation complex; GO:0033290,eukaryotic 48S preinitiation complex; GO:0071541,eukaryotic translation initiation factor 3 complex, eIF3m; GO:0003723,RNA binding; GO:0003743,translation initiation factor activity; GO:0002183,cytoplasmic translational initiation; GO:0001732,formation of cytoplasmic translation initiatio…	WD domain, G-beta repeat	--	--	--		Cluster-79800.0
Cluster-10945.0	0	0	0	0	0	0.02	0.12	4.24	12.19	0	0	0	0	0	1	6	229	663	-9.92	9.63215e-07	1.53403e-05	down	NA	NA	NA	NA	-10.3838	2.80337e-06	2.06016e-05	down	3154	K11838 ubiquitin carboxyl-terminal hydrolase 7 [EC:3.4.19.12] | (RefSeq) ubiquitin carboxyl-terminal hydrolase 12-like (A)	ko03083: Polycomb repressive complex	hypothetical protein GOBAR_AA14322 [Gossypium barbadense]	UBP12_ARATH RecName: Full=Ubiquitin C-terminal hydrolase 12 {ECO:0000303|PubMed:11115897}; EC=3.4.19.12 {ECO:0000255|PROSITE-ProRule:PRU10092, ECO:0000255|PROSITE-ProRule:PRU10093}; AltName: Full=Deubiquitinating enzyme 12 {ECO:0000303|PubMed:11115897}; Short=AtUBP12 {ECO:0000303|PubMed:11115897}; AltName: Full=Ubiquitin thioesterase 12 {ECO:0000303|PubMed:11115897}; AltName: Full=Ubiquitin-speci…	A0A8K1FJG8_PYTOL SubName: Full=Uncharacterized protein {ECO:0000313|EMBL:TMW64906.1};	Putative ubiquitin-specific protease	GO:0005737,cytoplasm; GO:0005829,cytosol; GO:0005634,nucleus; GO:0004843,cysteine-type deubiquitinase activity; GO:0004197,cysteine-type endopeptidase activity; GO:0009867,jasmonic acid mediated signaling pathway; GO:0010078,maintenance of root meristem identity; GO:0016579,protein deubiquitination; GO:0070646,protein modification by small protein removal; GO:0031647,regulation of protein stabili…	Ubiquitin carboxyl-terminal hydrolase	--	--	--		Cluster-81786.1
Cluster-10946.0	0	0	0.06	0	0	0	0.12	1.82	6.14	0	0	1	0	0	0	1	29	99	-8.07806	0.00152793	0.00764358	down	NA	NA	NA	NA	-6.61761	0.00317822	0.0100094	down	1145	K11271 sister chromatid cohesion protein DCC1 | (RefSeq) 3-deoxy-8-phosphooctulonate synthase isoform 1 (A)	--	hypothetical protein M569_12341, partial [Genlisea aurea]	--	M2Y2H6_GALSU SubName: Full=3-deoxy-8-phosphooctulonate synthase isoform 1 {ECO:0000313|EMBL:EME30158.1}; EC=2.5.1.55 {ECO:0000313|EMBL:EME30158.1};	Uncharacterized conserved protein	GO:0009507,chloroplast; GO:0031390,Ctf18 RFC-like complex; GO:0008676,3-deoxy-8-phosphooctulonate synthase activity; GO:0009058,biosynthetic process; GO:0006260,DNA replication; GO:0007064,mitotic sister chromatid cohesion; GO:0003674,molecular_function; GO:0003824,catalytic activity; GO:0016740,transferase activity; GO:0016765,transferase activity, transferring alkyl or aryl (other than methyl) …	Sister chromatid cohesion protein Dcc1	--	--	--		Cluster-62239.1
Cluster-10946.1	0	0	0	0	0	0	0.48	6.79	20.95	0	0	0	0	0	0	12	172	526	-10.5387	3.56781e-07	6.57521e-06	down	NA	NA	NA	NA	-10.0406	1.44525e-06	1.13573e-05	down	1802	K11271 sister chromatid cohesion protein DCC1 | (RefSeq) 3-deoxy-8-phosphooctulonate synthase isoform 1 (A)	--	--	--	M2Y2H6_GALSU SubName: Full=3-deoxy-8-phosphooctulonate synthase isoform 1 {ECO:0000313|EMBL:EME30158.1}; EC=2.5.1.55 {ECO:0000313|EMBL:EME30158.1};	--	GO:0009507,chloroplast; GO:0031390,Ctf18 RFC-like complex; GO:0008676,3-deoxy-8-phosphooctulonate synthase activity; GO:0009058,biosynthetic process; GO:0006260,DNA replication; GO:0007064,mitotic sister chromatid cohesion; GO:0003674,molecular_function; GO:0003824,catalytic activity; GO:0016740,transferase activity; GO:0016765,transferase activity, transferring alkyl or aryl (other than methyl) …	Sister chromatid cohesion protein Dcc1	--	--	--		Cluster-60825.3
Cluster-10948.0	0	0	0	0	0	0	0.41	1.25	2.86	0	0	0	0	0	0	8	26	60	-7.60747	0.000132252	0.000928134	down	NA	NA	NA	NA	-7.11141	0.000427728	0.0017032	down	1396	--	--	hypothetical protein FH972_023809 [Carpinus fangiana]	--	A0A5N6KWN2_9ROSI RecName: Full=APH domain-containing protein {ECO:0000259|Pfam:PF01636};	--	--	Phosphotransferase enzyme family	--	--	--		Cluster-81836.2
Cluster-10953.0	0	0	0	0	0	0	0.11	4.63	9.03	0	0	0	0	0	0	1	45	89	-8.15721	0.00112425	0.00582651	down	NA	NA	NA	NA	-7.66069	0.00245119	0.00794555	down	813	K20363 protein YIPF5/7 | (RefSeq) protein transport protein yip1-like (A)	--	hypothetical protein [Adiantum nelumboides]	--	A0A7S2TR42_9EUKA RecName: Full=Protein YIPF {ECO:0000256|RuleBase:RU361264};	Rab GTPase interacting factor, Golgi membrane protein	GO:0005737,cytoplasm; GO:0016021,integral component of membrane; GO:0006888,endoplasmic reticulum to Golgi vesicle-mediated transport; GO:0006810,transport; GO:0008150,biological_process; GO:0009987,cellular process; GO:0016192,vesicle-mediated transport; GO:0046907,intracellular transport; GO:0048193,Golgi vesicle transport; GO:0051179,localization; GO:0051234,establishment of localization; GO:0…	Yip1 domain	--	--	--		Cluster-58917.1
Cluster-10956.0	0	0	0	0	0	0	0.52	1.01	4.37	0	0	0	0	0	0	13	27	118	-8.34451	2.83379e-05	0.000255449	down	NA	NA	NA	NA	-7.84639	9.81385e-05	0.000471709	down	1713	--	--	--	--	A0A1D1YTU4_9ARAE SubName: Full=Silenced mating-type M-specific polypeptide Mc {ECO:0000313|EMBL:JAT58042.1};	HMG-box transcription factor	--	HMG (high mobility group) box	--	--	--		Cluster-70508.0
Cluster-10958.0	0	0	0	0.09	0	0	0.18	3.25	9.21	0	0	0	1	0	0	2	38	109	-7.32634	0.000497379	0.00286586	down	NA	NA	NA	NA	-7.79047	0.00118597	0.00416869	down	917	--	--	--	--	--	--	--	F-box-like	--	--	--		Cluster-56272.2
Cluster-10959.0	0	0	0	0	0	0	0.55	2.38	3.95	0	0	0	0	0	0	16	74	124	-8.8061	1.62207e-06	2.37839e-05	down	NA	NA	NA	NA	-8.31106	7.49062e-06	4.94568e-05	down	1945	K01641 hydroxymethylglutaryl-CoA synthase [EC:2.3.3.10] | (RefSeq) uncharacterized protein LOC116244767 (A)	ko00280: Valine, leucine and isoleucine degradation; ko00650: Butanoate metabolism; ko00900: Terpenoid backbone biosynthesis; ko01100: Metabolic pathways; ko01110: Biosynthesis of secondary metabolites	uncharacterized protein LOC116244767 [Nymphaea colorata]	--	A0A1D1Y8E2_9ARAE RecName: Full=3-hydroxy-3-methylglutaryl coenzyme A reductase {ECO:0000256|RuleBase:RU361219}; Short=HMG-CoA reductase {ECO:0000256|RuleBase:RU361219};	--	GO:0005789,endoplasmic reticulum membrane; GO:0016021,integral component of membrane; GO:0004420,hydroxymethylglutaryl-CoA reductase (NADPH) activity; GO:0015936,coenzyme A metabolic process; GO:0008299,isoprenoid biosynthetic process; GO:0003674,molecular_function; GO:0003824,catalytic activity; GO:0016491,oxidoreductase activity; GO:0016614,oxidoreductase activity, acting on CH-OH group of dono…	Hydroxymethylglutaryl-coenzyme A reductase	--	--	--		Cluster-66886.12
Cluster-10963.0	0	0	0	0	0	0	0.15	5.07	18.26	0	0	0	0	0	0	6	212	770	-11.0147	7.37945e-07	1.22404e-05	down	NA	NA	NA	NA	-10.5159	2.62997e-06	1.94633e-05	down	2511	K01897 long-chain acyl-CoA synthetase [EC:6.2.1.3] | (RefSeq) hypothetical protein (A)	ko00061: Fatty acid biosynthesis; ko00071: Fatty acid degradation; ko01100: Metabolic pathways; ko01212: Fatty acid metabolism; ko04146: Peroxisome	hypothetical protein KP509_34G033300 [Ceratopteris richardii]	LACS9_ARATH RecName: Full=Long chain acyl-CoA synthetase 9, chloroplastic; EC=6.2.1.3;	A0A0E0MK47_ORYPU RecName: Full=AMP-binding domain-containing protein {ECO:0000259|Pfam:PF00501};	Acyl-CoA synthetase	GO:0009507,chloroplast; GO:0009941,chloroplast envelope; GO:0005783,endoplasmic reticulum; GO:0016020,membrane; GO:0005739,mitochondrion; GO:0009536,plastid; GO:0005524,ATP binding; GO:0004467,long-chain fatty acid-CoA ligase activity; GO:0006631,fatty acid metabolic process; GO:0000166,nucleotide binding; GO:0003674,molecular_function; GO:0005488,binding; GO:0017076,purine nucleotide binding; GO…	PMP-22/EMP/MP20/Claudin family	--	--	--		Cluster-82493.0
Cluster-10966.0	0	0	0	0	0	0	0.55	1.67	4.17	0	0	0	0	0	0	21	68	171	-9.07503	6.52891e-07	1.10432e-05	down	NA	NA	NA	NA	-8.57855	3.16008e-06	2.2932e-05	down	2452	--	--	--	--	A0A1D1Y4V4_9ARAE SubName: Full=Ras guanine nucleotide exchange factor P {ECO:0000313|EMBL:JAT49653.1};	--	GO:0005085,guanyl-nucleotide exchange factor activity; GO:0007264,small GTPase mediated signal transduction; GO:0003674,molecular_function; GO:0030234,enzyme regulator activity; GO:0030695,GTPase regulator activity; GO:0060589,nucleoside-triphosphatase regulator activity; GO:0098772,molecular function regulator activity; GO:0007154,cell communication; GO:0007165,signal transduction; GO:0008150,bi…	RasGEF domain	--	--	--		Cluster-79321.4
Cluster-10968.0	0	0	0	0	0	0	0.24	5.1	8.82	0	0	0	0	0	0	1	22	39	-7.03445	0.00550282	0.0232536	down	NA	NA	NA	NA	-6.53853	0.01091	0.0298372	down	526	--	--	--	--	--	--	--	--	--	--	--		Cluster-83813.4
Cluster-10969.0	0	0	0	0	0	0	0.1	3.7	11.89	0	0	0	0	0	0	2	83	269	-9.53643	6.41628e-05	0.000503712	down	NA	NA	NA	NA	-9.03804	0.000168938	0.000756649	down	1484	--	--	--	--	--	Alpha crystallins	--	Hsp20/alpha crystallin family	--	--	--		Cluster-76883.6
Cluster-10970.0	0	0	0	0	0	0	0.66	9.24	17.24	0	0	0	0	0	0	3	44	84	-8.11004	0.000320089	0.00196523	down	NA	NA	NA	NA	-7.61386	0.000833521	0.00305911	down	550	--	--	--	--	--	--	--	Transthyretin-like family	--	--	--		Cluster-82803.5
Cluster-10972.0	0	0	0	0	0	0	1.09	24.52	59.83	0	0	0	0	0	0	11	262	648	-10.9206	1.63553e-07	3.39997e-06	down	NA	NA	NA	NA	-10.4233	6.84257e-07	5.77187e-06	down	864	K02729 20S proteasome subunit alpha 5 [EC:3.4.25.1] | (RefSeq) 20S proteasome subunit alpha 5 (A)	ko03050: Proteasome	hypothetical protein [Adiantum nelumboides]	PSA5_ORYSJ RecName: Full=Proteasome subunit alpha type-5; AltName: Full=20S proteasome alpha subunit E; AltName: Full=20S proteasome subunit alpha-5;	A0A7S0I1G7_9CRYP RecName: Full=Proteasome subunit alpha type {ECO:0000256|RuleBase:RU000551};	20S proteasome, regulatory subunit alpha type PSMA5/PUP2	GO:0005737,cytoplasm; GO:0005634,nucleus; GO:0005839,proteasome core complex; GO:0019773,proteasome core complex, alpha-subunit complex; GO:0010498,proteasomal protein catabolic process; GO:0043161,proteasome-mediated ubiquitin-dependent protein catabolic process; GO:0006508,proteolysis; GO:0006807,nitrogen compound metabolic process; GO:0008150,biological_process; GO:0008152,metabolic process; G…	Proteasome subunit	--	--	--		Cluster-52257.11
Cluster-10974.0	0	0	0	0	0	0.39	3.52	46.88	95.04	0	0	0	0	0	1	10	138	288	-8.88095	2.23075e-06	3.10708e-05	down	NA	NA	NA	NA	-9.34625	5.59819e-06	3.81699e-05	down	452	--	--	hypothetical protein CMV_025919 [Castanea mollissima]	--	A0A8J4QL14_9ROSI SubName: Full=Uncharacterized protein {ECO:0000313|EMBL:KAF3948034.1};	--	--	--	--	--	--		Cluster-64750.0
Cluster-10976.0	0	0	0	0	0	0	0.04	3.4	8.64	0	0	0	0	0	0	1	90	231	-9.40601	0.000164767	0.00111384	down	NA	NA	NA	NA	-8.9084	0.000395993	0.00159271	down	1700	K11340 actin-like protein 6A | (RefSeq) ARP3503; predicted protein (A)	ko03082: ATP-dependent chromatin remodeling	actin-related protein 4 isoform X1 [Triticum urartu]	ARP4_ORYSI RecName: Full=Actin-related protein 4;	A0A7S1AJQ5_NOCSC SubName: Full=Hypothetical protein {ECO:0000313|EMBL:CAD8856469.1};	Actin and related proteins	GO:0005737,cytoplasm; GO:0005634,nucleus; GO:0006325,chromatin organization; GO:0008150,biological_process; GO:0009987,cellular process; GO:0016043,cellular component organization; GO:0071840,cellular component organization or biogenesis; GO:0005575,cellular_component; GO:0005622,intracellular anatomical structure; GO:0110165,cellular anatomical entity; GO:0043226,organelle; GO:0043227,membrane-b…	Actin	--	--	--		Cluster-47405.0
Cluster-10977.0	0	0	0	0	0	0	0.51	1.79	3.25	0	0	0	0	0	0	8	30	55	-7.59745	0.000108963	0.00078728	down	NA	NA	NA	NA	-7.10226	0.000364543	0.00148251	down	1185	--	--	--	--	--	--	--	Glucosyl transferase GtrII	--	--	--		Cluster-64837.0
Cluster-10978.0	0	0	0	0	0	0	0.37	3.62	8.53	0	0	0	0	0	0	5	52	124	-8.56937	7.2508e-05	0.000557384	down	NA	NA	NA	NA	-8.07238	0.000213704	0.00092861	down	1059	--	--	--	--	--	Protein involved in DNA repair	--	Zinc-finger of the MIZ type in Nse subunit	--	--	--		Cluster-43253.1
Cluster-10979.0	0	0	0	0	0	0	0.1	2.52	6.34	0	0	0	0	0	0	2	54	137	-8.66557	0.000251447	0.00159352	down	NA	NA	NA	NA	-8.16811	0.000625267	0.00237593	down	1430	K20607 mitogen-activated protein kinase kinase 3 [EC:2.7.12.2] | (RefSeq) mitogen-activated protein kinase kinase 3 isoform X1 (A)	ko04016: MAPK signaling pathway - plant	hypothetical protein [Adiantum nelumboides]	M2K3_ARATH RecName: Full=Mitogen-activated protein kinase kinase 3 {ECO:0000303|PubMed:10048483, ECO:0000303|PubMed:12119167}; Short=AtMKK3 {ECO:0000303|PubMed:10048483, ECO:0000303|PubMed:12119167}; Short=MAP kinase kinase 3 {ECO:0000303|PubMed:10048483, ECO:0000303|PubMed:12119167}; EC=2.7.12.2;	A0A8B8P4U3_9MYRT SubName: Full=dual specificity mitogen-activated protein kinase kinase 7-like {ECO:0000313|RefSeq:XP_030529822.1};	Mitogen-activated protein kinase (MAPK) kinase MKK7/JNKK2	GO:0005737,cytoplasm; GO:0005634,nucleus; GO:0005524,ATP binding; GO:0004707,MAP kinase activity; GO:0004708,MAP kinase kinase activity; GO:0004672,protein kinase activity; GO:0106310,protein serine kinase activity; GO:0004713,protein tyrosine kinase activity; GO:0009738,abscisic acid-activated signaling pathway; GO:0098542,defense response to other organism; GO:0009866,induced systemic resistanc…	Protein kinase domain	--	--	--		Cluster-27770.17
Cluster-10983.0	0	0	0	0	0	0	0.07	2.1	4.96	0	0	0	0	0	0	4	135	321	-9.92093	9.29981e-06	0.000101074	down	NA	NA	NA	NA	-9.42368	2.89542e-05	0.000162122	down	3697	K12319 guanylate cyclase soluble subunit beta [EC:4.6.1.2] | (RefSeq) cyc2; guanylyl and adenylyl cyclase family member (A)	ko00230: Purine metabolism; ko01100: Metabolic pathways	serine/threonine-protein kinase STY46-like isoform X3 [Spinacia oleracea]	STY17_ARATH RecName: Full=Serine/threonine-protein kinase STY17 {ECO:0000305}; EC=2.7.11.1 {ECO:0000269|PubMed:17090544}; AltName: Full=Serine/threonine/tyrosine-protein kinase 17 {ECO:0000303|PubMed:16429265};	A0A7S1Y4G3_9STRA RecName: Full=Guanylate cyclase {ECO:0000256|ARBA:ARBA00012202, ECO:0000256|RuleBase:RU003431}; EC=4.6.1.2 {ECO:0000256|ARBA:ARBA00012202, ECO:0000256|RuleBase:RU003431};	Natriuretic peptide receptor, guanylate cyclase	GO:0005829,cytosol; GO:0005524,ATP binding; GO:0106310,protein serine kinase activity; GO:0004674,protein serine/threonine kinase activity; GO:0004712,protein serine/threonine/tyrosine kinase activity; GO:0009658,chloroplast organization; GO:0006468,protein phosphorylation; GO:0000166,nucleotide binding; GO:0003674,molecular_function; GO:0005488,binding; GO:0017076,purine nucleotide binding; GO:0…	Adenylate and Guanylate cyclase catalytic domain	--	--	--		Cluster-83127.0
Cluster-10985.0	0	0	0	0	0	0	0.27	6.27	18.31	0	0	0	0	0	0	1	24	72	-7.66876	0.00264011	0.0123517	down	NA	NA	NA	NA	-7.17074	0.005422	0.016121	down	500	K03955 NADH dehydrogenase (ubiquinone) 1 alpha/beta subcomplex 1, acyl-carrier protein | (RefSeq) acyl carrier protein (A)	ko00190: Oxidative phosphorylation; ko01100: Metabolic pathways	PREDICTED: acyl carrier protein 2, mitochondrial-like [Tarenaya hassleriana]	ACPM2_ARATH RecName: Full=Acyl carrier protein 2, mitochondrial; AltName: Full=MtACP-2; Short=ACP; AltName: Full=NADH-ubiquinone oxidoreductase 9.6 kDa subunit; Flags: Precursor;	I0YSD5_COCSC RecName: Full=Acyl carrier protein {ECO:0000256|RuleBase:RU000722};	Acyl carrier protein/NADH-ubiquinone oxidoreductase, NDUFAB1/SDAP subunit	GO:0005829,cytosol; GO:0005759,mitochondrial matrix; GO:0005747,mitochondrial respiratory chain complex I; GO:0005739,mitochondrion; GO:0005634,nucleus; GO:0000035,acyl binding; GO:0000036,acyl carrier activity; GO:0050897,cobalt ion binding; GO:0046872,metal ion binding; GO:0006120,mitochondrial electron transport, NADH to ubiquinone; GO:0003674,molecular_function; GO:0005488,binding; GO:0044620…	Phosphopantetheine attachment site	--	--	--		Cluster-85329.2
Cluster-10988.0	0	0	0	0	0	0	0.28	3.88	12.09	0	0	0	0	0	0	7	103	324	-9.82806	4.92075e-06	6.01667e-05	down	NA	NA	NA	NA	-9.32991	1.6608e-05	9.96322e-05	down	1703	K00924 kinase [EC:2.7.1.-] | (RefSeq) shaggy-related protein kinase epsilon-like (A)	--	shaggy-related kinase epsilon isoform X1 [Olea europaea subsp. europaea]	KSG5_ARATH RecName: Full=Shaggy-related protein kinase epsilon; EC=2.7.11.1; AltName: Full=ASK-epsilon; AltName: Full=Shaggy-related protein kinase 13 {ECO:0000303|PubMed:28575660}; Short=AtSK13 {ECO:0000303|PubMed:28575660};	A0A1D1YSM9_9ARAE RecName: Full=Non-specific serine/threonine protein kinase {ECO:0000256|ARBA:ARBA00012513}; EC=2.7.11.1 {ECO:0000256|ARBA:ARBA00012513};	Glycogen synthase kinase-3	GO:0005737,cytoplasm; GO:0005524,ATP binding; GO:0106310,protein serine kinase activity; GO:0004674,protein serine/threonine kinase activity; GO:0006972,hyperosmotic response; GO:0046777,protein autophosphorylation; GO:0009651,response to salt stress; GO:0007165,signal transduction; GO:0000166,nucleotide binding; GO:0003674,molecular_function; GO:0005488,binding; GO:0017076,purine nucleotide bind…	Protein kinase domain	--	--	--		Cluster-78339.3
Cluster-10989.0	0	0	0	0	0	0	1.4	5	6.44	0	0	0	0	0	0	29	110	143	-9.20253	4.40656e-08	1.0757e-06	down	NA	NA	NA	NA	-8.70881	2.90649e-07	2.64914e-06	down	1462	K01689 enolase [EC:4.2.1.11] | (RefSeq) hypothetical protein (A)	ko00010: Glycolysis / Gluconeogenesis; ko01100: Metabolic pathways; ko01110: Biosynthesis of secondary metabolites; ko01200: Carbon metabolism; ko01230: Biosynthesis of amino acids; ko03018: RNA degradation	enolase 1, chloroplastic-like [Zingiber officinale]	ENO1_ARATH RecName: Full=Enolase 1, chloroplastic; EC=4.2.1.11; AltName: Full=2-phospho-D-glycerate hydro-lyase 1; AltName: Full=2-phosphoglycerate dehydratase 1; Flags: Precursor;	A0A1D1ZHI1_9ARAE RecName: Full=Phosphopyruvate hydratase {ECO:0000256|ARBA:ARBA00012058}; EC=4.2.1.11 {ECO:0000256|ARBA:ARBA00012058};	Enolase	GO:0009507,chloroplast; GO:0009570,chloroplast stroma; GO:0000015,phosphopyruvate hydratase complex; GO:0000287,magnesium ion binding; GO:0004634,phosphopyruvate hydratase activity; GO:0006096,glycolytic process; GO:0010090,trichome morphogenesis; GO:0003674,molecular_function; GO:0005488,binding; GO:0043167,ion binding; GO:0043169,cation binding; GO:0046872,metal ion binding; GO:0003824,catalyti…	Enolase, C-terminal TIM barrel domain	--	--	--		Cluster-64249.0
Cluster-10990.0	0	0	0	0	0	0	0.03	1.65	5.99	0	0	0	0	0	0	1	52	190	-8.99142	0.000382978	0.00229739	down	NA	NA	NA	NA	-8.49263	0.000871914	0.00318359	down	1963	K13917 mRNA-capping enzyme [EC:2.7.7.50 3.6.1.74] | (RefSeq) mRNA-capping enzyme-like isoform X1 (A)	ko03015: mRNA surveillance pathway	mRNA-capping enzyme [Helianthus annuus]	PTEN1_ARATH RecName: Full=Phosphatidylinositol 3,4,5-trisphosphate 3-phosphatase and protein-tyrosine-phosphatase PTEN1 {ECO:0000305}; EC=3.1.3.48 {ECO:0000255|PROSITE-ProRule:PRU10044, ECO:0000269|PubMed:12368500}; EC=3.1.3.67 {ECO:0000269|PubMed:12368500}; AltName: Full=Protein PHOSPHATASE AND TENSIN HOMOLOG 1 {ECO:0000303|PubMed:21864294}; Short=AtPTEN1 {ECO:0000303|PubMed:12368500};	A0A251TGY4_HELAN RecName: Full=mRNA guanylyltransferase {ECO:0000256|ARBA:ARBA00012475}; EC=2.7.7.50 {ECO:0000256|ARBA:ARBA00012475};	mRNA capping enzyme, guanylyltransferase (alpha) subunit	GO:0005829,cytosol; GO:0016791,phosphatase activity; GO:0052866,phosphatidylinositol phosphate phosphatase activity; GO:0016314,phosphatidylinositol-3,4,5-trisphosphate 3-phosphatase activity; GO:0004725,protein tyrosine phosphatase activity; GO:0016311,dephosphorylation; GO:0046856,phosphatidylinositol dephosphorylation; GO:0009555,pollen development; GO:0003674,molecular_function; GO:0003824,ca…	mRNA capping enzyme, catalytic domain	--	--	--		Cluster-85329.0
Cluster-10991.0	0	0	0	0	0.02	0	0.03	1.6	5.37	0	0	0	0	1	0	2	105	354	-8.95516	3.30907e-05	0.000290205	down	NA	NA	NA	NA	-9.41845	8.9864e-05	0.000436885	down	3761	--	--	--	--	--	--	--	--	--	--	--		Cluster-62046.0
Cluster-10998.0	0	0	0	0	0	0	3.71	0.41	9.7	0	0	0	0	0	0	26	3	73	-7.6493	0.00068576	0.00378423	down	NA	NA	NA	NA	-7.15171	0.00171417	0.00577571	down	690	--	--	--	--	--	--	--	--	--	--	--		Cluster-81713.0
Cluster-110.0	0	0	0	2.17	3.08	1.88	0	0	0	0	0	0	21	29	16	0	0	0	6.7674	2.12682e-05	0.000201962	up	6.48518	7.75255e-05	0.000493398	up	NA	NA	NA	NA	809	K16223 protein FLOWERING LOCUS T | (RefSeq) protein HEADING DATE 3A-like (A)	ko04712: Circadian rhythm - plant	protein heading date 3a [Phtheirospermum japonicum]	HD3A_ORYSJ RecName: Full=Protein HEADING DATE 3A; AltName: Full=FT-like protein A;	A0A830BYJ4_9LAMI SubName: Full=Protein heading date 3a {ECO:0000313|EMBL:GFP90078.1};	Phosphatidylethanolamine binding protein	GO:0005737,cytoplasm; GO:0005634,nucleus; GO:0008429,phosphatidylethanolamine binding; GO:0030154,cell differentiation; GO:0009908,flower development; GO:0010229,inflorescence development; GO:0009909,regulation of flower development; GO:0048510,regulation of timing of transition from vegetative to reproductive phase; GO:0048572,short-day photoperiodism; GO:0048575,short-day photoperiodism, flower…	Phosphatidylethanolamine-binding protein	--	--	--		Cluster-67023.10
Cluster-11001.0	0	0	0	0	0	0	0.05	2.99	6.75	0	0	0	0	0	0	1	60	137	-8.70676	0.000498948	0.00287403	down	NA	NA	NA	NA	-8.20962	0.00113462	0.00400949	down	1361	K02218 casein kinase 1 [EC:2.7.11.1] | (RefSeq) casein kinase 1-like protein 1 (A)	--	hypothetical protein [Adiantum nelumboides]	CKI1_ORYSJ RecName: Full=Casein kinase 1 {ECO:0000303|PubMed:14535884}; Short=OsCKI1 {ECO:0000303|PubMed:14535884}; EC=2.7.11.1 {ECO:0000269|PubMed:14535884}; AltName: Full=Protein HYBRID BREAKDOWN 2 {ECO:0000303|PubMed:20140455}; AltName: Full=Protein LOW TEMPERATURE GROWTH 1 {ECO:0000303|PubMed:24635058};	A0A7S0QIC5_9CRYP SubName: Full=Hypothetical protein {ECO:0000313|EMBL:CAD8640569.1}; Flags: Fragment;	Casein kinase (serine/threonine/tyrosine protein kinase)	GO:0005737,cytoplasm; GO:0005634,nucleus; GO:0005524,ATP binding; GO:0106310,protein serine kinase activity; GO:0004674,protein serine/threonine kinase activity; GO:0009850,auxin metabolic process; GO:0006897,endocytosis; GO:0018105,peptidyl-serine phosphorylation; GO:0040008,regulation of growth; GO:0009741,response to brassinosteroid; GO:0009409,response to cold; GO:0048364,root development; GO…	Protein kinase domain	--	--	--		Cluster-46315.0
Cluster-11002.11	0.51	0.34	0.72	1	1.63	0.65	2.31	1.25	1.77	20	13	28	37	59	21	81	46	66	-0.837802	0.101305	0.253243	false	0.517848	0.42643	0.670482	false	-1.27771	0.00568958	0.0168335	down	2287	K05643 ATP-binding cassette, subfamily A (ABC1), member 3 | (RefSeq) ABC transporter A family member 1 (A)	ko02010: ABC transporters	hypothetical protein BUALT_Bualt12G0017800 [Buddleja alternifolia]	AB1A_ARATH RecName: Full=ABC transporter A family member 1; Short=ABC transporter ABCA.1; Short=AtABCA1; AltName: Full=ABC one homolog protein 1; Short=AtAOH1;	A0A022PSG8_ERYGU SubName: Full=Uncharacterized protein {ECO:0000313|EMBL:EYU18726.1};	Lipid exporter ABCA1 and related proteins, ABC superfamily	GO:0016021,integral component of membrane; GO:0043231,intracellular membrane-bounded organelle; GO:0000325,plant-type vacuole; GO:0140359,ABC-type transporter activity; GO:0005524,ATP binding; GO:0042626,ATPase-coupled transmembrane transporter activity; GO:0005319,lipid transporter activity; GO:0006869,lipid transport; GO:0003674,molecular_function; GO:0005215,transporter activity; GO:0015399,pr…	ABC transporter	--	--	--		Cluster-62767.0
Cluster-11002.13	1.32	1.25	1.35	1.22	1.82	2.41	3.75	2.83	4.87	155	154	156	137	198	239	394	318	551	-1.25114	0.00196343	0.00952807	down	-0.089324	0.795962	0.930747	false	-1.08083	0.000306534	0.00127293	down	6240	K05643 ATP-binding cassette, subfamily A (ABC1), member 3 | (RefSeq) ABC transporter A family member 1 (A)	ko02010: ABC transporters	hypothetical protein BUALT_Bualt12G0017800 [Buddleja alternifolia]	AB1A_ARATH RecName: Full=ABC transporter A family member 1; Short=ABC transporter ABCA.1; Short=AtABCA1; AltName: Full=ABC one homolog protein 1; Short=AtAOH1;	A0A6I9SX91_SESIN SubName: Full=ABC transporter A family member 1 {ECO:0000313|RefSeq:XP_011075333.1};	Lipid exporter ABCA1 and related proteins, ABC superfamily	GO:0016021,integral component of membrane; GO:0043231,intracellular membrane-bounded organelle; GO:0000325,plant-type vacuole; GO:0140359,ABC-type transporter activity; GO:0005524,ATP binding; GO:0042626,ATPase-coupled transmembrane transporter activity; GO:0005319,lipid transporter activity; GO:0006869,lipid transport; GO:0003674,molecular_function; GO:0005215,transporter activity; GO:0015399,pr…	ABC-2 family transporter protein	--	--	--		Cluster-72570.1
Cluster-11002.6	0	0.04	0	0	2.34	2.18	1.63	3.55	5.21	0	2	0	0	117	99	79	184	272	-1.45089	0.367949	0.640612	false	6.34082	0.014391	0.0493787	up	-7.7385	1.55689e-08	1.76465e-07	down	3040	K05643 ATP-binding cassette, subfamily A (ABC1), member 3 | (RefSeq) ABC transporter A family member 1 (A)	ko02010: ABC transporters	hypothetical protein Pfo_029693 [Paulownia fortunei]	AB1A_ARATH RecName: Full=ABC transporter A family member 1; Short=ABC transporter ABCA.1; Short=AtABCA1; AltName: Full=ABC one homolog protein 1; Short=AtAOH1;	A0A2G9I496_9LAMI SubName: Full=Lipid exporter ABCA1 {ECO:0000313|EMBL:PIN24569.1}; EC=3.6.3.32 {ECO:0000313|EMBL:PIN24569.1};	Lipid exporter ABCA1 and related proteins, ABC superfamily	GO:0016021,integral component of membrane; GO:0043231,intracellular membrane-bounded organelle; GO:0000325,plant-type vacuole; GO:0140359,ABC-type transporter activity; GO:0005524,ATP binding; GO:0042626,ATPase-coupled transmembrane transporter activity; GO:0005319,lipid transporter activity; GO:0006869,lipid transport; GO:0003674,molecular_function; GO:0005215,transporter activity; GO:0015399,pr…	ABC transporter	--	--	--		Cluster-83579.15
Cluster-11002.7	0.31	0.56	0.36	1.24	0.48	1.5	2.28	0.94	1	33	62	37	124	46	133	214	94	101	-0.498808	0.387754	0.662002	false	0.781376	0.213928	0.420206	false	-1.20193	0.0161717	0.0420033	down	5615	K05643 ATP-binding cassette, subfamily A (ABC1), member 3 | (RefSeq) ABC transporter A family member 1 (A)	ko02010: ABC transporters	ABC transporter A family member 1 [Sesamum indicum]	AB1A_ARATH RecName: Full=ABC transporter A family member 1; Short=ABC transporter ABCA.1; Short=AtABCA1; AltName: Full=ABC one homolog protein 1; Short=AtAOH1;	A0A6I9SX91_SESIN SubName: Full=ABC transporter A family member 1 {ECO:0000313|RefSeq:XP_011075333.1};	Lipid exporter ABCA1 and related proteins, ABC superfamily	GO:0016021,integral component of membrane; GO:0043231,intracellular membrane-bounded organelle; GO:0000325,plant-type vacuole; GO:0140359,ABC-type transporter activity; GO:0005524,ATP binding; GO:0042626,ATPase-coupled transmembrane transporter activity; GO:0005319,lipid transporter activity; GO:0006869,lipid transport; GO:0003674,molecular_function; GO:0005215,transporter activity; GO:0015399,pr…	ABC transporter	--	--	--		Cluster-80809.3
Cluster-11006.0	0	0	0	0	0	0	0.12	1.96	5.35	0	0	0	0	0	0	3	49	140	-8.65364	0.000159897	0.00108629	down	NA	NA	NA	NA	-8.15583	0.000421041	0.00167971	down	1759	--	--	--	--	--	--	--	--	--	--	--		Cluster-73501.5
Cluster-11009.0	0	0	0	0	0	0	0.64	4.5	6.19	0	0	0	0	0	0	3	22	31	-6.88227	0.00199145	0.00964807	down	NA	NA	NA	NA	-6.38777	0.00477191	0.0143996	down	557	K15631 molybdenum cofactor sulfurtransferase [EC:2.8.1.9] | (RefSeq) molybdenum cofactor sulfurase (A)	ko00790: Folate biosynthesis; ko01100: Metabolic pathways	hypothetical protein [Gossypium armourianum]	MOCOS_ORYSJ RecName: Full=Molybdenum cofactor sulfurase {ECO:0000255|HAMAP-Rule:MF_03050}; Short=MCS {ECO:0000255|HAMAP-Rule:MF_03050}; Short=MOS {ECO:0000255|HAMAP-Rule:MF_03050}; Short=MoCo sulfurase {ECO:0000255|HAMAP-Rule:MF_03050}; EC=2.8.1.9 {ECO:0000255|HAMAP-Rule:MF_03050}; AltName: Full=Molybdenum cofactor sulfurase-like protein 3 {ECO:0000255|HAMAP-Rule:MF_03050}; AltName: Full=Molybden…	A0A1D1YAI6_9ARAE SubName: Full=Molybdenum cofactor sulfurase {ECO:0000313|EMBL:JAT51636.1}; Flags: Fragment;	Molybdenum cofactor sulfurase	GO:0016829,lyase activity; GO:0008265,Mo-molybdopterin cofactor sulfurase activity; GO:0102867,molybdenum cofactor sulfurtransferase activity; GO:0030151,molybdenum ion binding; GO:0030170,pyridoxal phosphate binding; GO:0006777,Mo-molybdopterin cofactor biosynthetic process; GO:0032787,monocarboxylic acid metabolic process; GO:0003674,molecular_function; GO:0003824,catalytic activity; GO:0016740…	Aminotransferase class-V	--	--	--		Cluster-75361.7
Cluster-11011.0	0	0	0	0	0	0	0.07	5.61	18.26	0	0	0	0	0	0	1	99	314	-9.76376	9.79107e-05	0.000718301	down	NA	NA	NA	NA	-9.2654	0.000240373	0.00102902	down	1256	--	--	--	--	--	Heterochromatin-associated protein HP1 and related CHROMO domain proteins	--	Chromo (CHRromatin Organisation MOdifier) domain	--	--	--		Cluster-65296.6
Cluster-11012.0	0	0	0	0.08	0.13	0	3.27	4.65	1.81	0	0	0	2	3	0	74	112	44	-5.70244	2.12284e-08	5.7018e-07	down	NA	NA	NA	NA	-8.37595	2.47706e-08	2.71731e-07	down	1572	K02184 formin 2 | (RefSeq) uncharacterized protein LOC112294431 (A)	--	hypothetical protein Pfo_024115 [Paulownia fortunei]	FH4_ARATH RecName: Full=Formin-like protein 4; Short=AtFH4; Short=AtFORMIN-4; Flags: Precursor;	A0A6I9TY99_SESIN RecName: Full=Formin-like protein {ECO:0000256|RuleBase:RU361260};	Rho GTPase effector BNI1 and related formins	GO:0016021,integral component of membrane; GO:0005886,plasma membrane; GO:0051015,actin filament binding; GO:0045010,actin nucleation; GO:0003674,molecular_function; GO:0003779,actin binding; GO:0005488,binding; GO:0005515,protein binding; GO:0008092,cytoskeletal protein binding; GO:0044877,protein-containing complex binding; GO:0006996,organelle organization; GO:0007010,cytoskeleton organization…	Formin Homology 2 Domain	--	--	--		Cluster-83587.7
Cluster-11014.0	0	0	0	0	0	0	0.12	4.17	11.26	0	0	0	0	0	0	3	111	302	-9.77293	2.12516e-05	0.000201844	down	NA	NA	NA	NA	-9.27516	6.15402e-05	0.000313767	down	1705	K13781 solute carrier family 7 (L-type amino acid transporter), member 8 | (RefSeq) Y+L amino acid transporter 2-like (A)	--	predicted protein [Hordeum vulgare subsp. vulgare]	CAAT6_ARATH RecName: Full=Cationic amino acid transporter 6, chloroplastic; Flags: Precursor;	A0A8B8Q3Y3_9MYRT SubName: Full=Y+L amino acid transporter 2-like {ECO:0000313|RefSeq:XP_030541804.1};	Amino acid transporters	GO:0031969,chloroplast membrane; GO:0016021,integral component of membrane; GO:0005886,plasma membrane; GO:0015171,amino acid transmembrane transporter activity; GO:0006865,amino acid transport; GO:0009624,response to nematode; GO:0003674,molecular_function; GO:0005215,transporter activity; GO:0005342,organic acid transmembrane transporter activity; GO:0022857,transmembrane transporter activity; …	Amino acid permease	--	--	--		Cluster-84744.4
Cluster-11021.0	0	0	0	0	0	0	0.8	16.96	46.23	0	0	0	0	0	0	5	112	311	-9.81216	8.61352e-06	9.4837e-05	down	NA	NA	NA	NA	-9.31438	2.74078e-05	0.000154599	down	648	K12876 RNA-binding protein 8A | (RefSeq) hypothetical protein (A)	ko03013: Nucleocytoplasmic transport; ko03015: mRNA surveillance pathway; ko03040: Spliceosome	hypothetical protein HPP92_003156 [Vanilla planifolia]	Y14_ARATH RecName: Full=RNA-binding protein Y14 {ECO:0000305}; Short=AtY14 {ECO:0000303|PubMed:24416299}; AltName: Full=RNA-binding protein 8A {ECO:0000305};	A0A835S183_VANPL RecName: Full=RRM domain-containing protein {ECO:0000259|PROSITE:PS50102};	RNA-binding protein RBM8/Tsunagi (RRM superfamily)	GO:0005737,cytoplasm; GO:0005829,cytosol; GO:0035145,exon-exon junction complex; GO:0016604,nuclear body; GO:0016607,nuclear speck; GO:0005730,nucleolus; GO:0005654,nucleoplasm; GO:0005634,nucleus; GO:0003729,mRNA binding; GO:0006397,mRNA processing; GO:0051028,mRNA transport; GO:0000184,nuclear-transcribed mRNA catabolic process, nonsense-mediated decay; GO:0010628,positive regulation of gene ex…	RNA recognition motif. (a.k.a. RRM, RBD, or RNP domain)	--	--	--		Cluster-72962.3
Cluster-11024.0	0	0	0	0	0	0	0.11	5.05	11.35	0	0	0	0	0	0	3	149	338	-10.0141	1.2165e-05	0.00012622	down	NA	NA	NA	NA	-9.51696	3.63863e-05	0.000197834	down	1860	--	--	--	--	--	--	--	--	--	--	--		Cluster-83587.25
Cluster-11026.0	0	0	0	0	0	0	0.62	2.17	5.52	0	0	0	0	0	0	10	37	95	-8.20472	3.17311e-05	0.000280278	down	NA	NA	NA	NA	-7.70806	0.000111587	0.000526509	down	1200	K01653 acetolactate synthase I/III small subunit [EC:2.2.1.6] | (RefSeq) acetolactate synthase small subunit 1, chloroplastic isoform X1 (A)	ko00290: Valine, leucine and isoleucine biosynthesis; ko00650: Butanoate metabolism; ko00660: C5-Branched dibasic acid metabolism; ko00770: Pantothenate and CoA biosynthesis; ko01100: Metabolic pathways; ko01110: Biosynthesis of secondary metabolites; ko01210: 2-Oxocarboxylic acid metabolism; ko01230: Biosynthesis of amino acids	hypothetical protein L1887_48885 [Cichorium endivia]	ILVH_PORPU RecName: Full=Acetolactate synthase small subunit; EC=2.2.1.6; AltName: Full=Acetohydroxy-acid synthase small subunit; Short=AHAS; Short=ALS;	A0A1D1XMS9_9ARAE RecName: Full=Acetohydroxy-acid synthase small subunit {ECO:0000256|ARBA:ARBA00031510};	Acetolactate synthase, small subunit	GO:0009507,chloroplast; GO:0003984,acetolactate synthase activity; GO:1990610,acetolactate synthase regulator activity; GO:0009097,isoleucine biosynthetic process; GO:0009099,valine biosynthetic process; GO:0003674,molecular_function; GO:0003824,catalytic activity; GO:0016740,transferase activity; GO:0016744,transketolase or transaldolase activity; GO:0030234,enzyme regulator activity; GO:0098772…	Small subunit of acetolactate synthase	--	--	--		Cluster-66774.1
Cluster-11029.0	0	0	0	0	0	0	0.05	2.86	6.95	0	0	0	0	0	0	2	129	316	-9.88005	2.95116e-05	0.000263818	down	NA	NA	NA	NA	-9.38263	8.14639e-05	0.000400875	down	2686	K02540 DNA replication licensing factor MCM2 [EC:5.6.2.3] | (RefSeq) DNA replication licensing factor Mcm2-like (A)	ko03030: DNA replication	hypothetical protein DY000_02058652 [Brassica cretica]	MCM2_ARATH RecName: Full=DNA replication licensing factor MCM2; EC=3.6.4.12; AltName: Full=Minichromosome maintenance protein 2; Short=AtMCM2;	A0A8B8PAJ5_9MYRT RecName: Full=DNA replication licensing factor MCM2 {ECO:0000256|ARBA:ARBA00018925}; EC=3.6.4.12 {ECO:0000256|ARBA:ARBA00012551};	DNA replication licensing factor, MCM2 component	GO:0042555,MCM complex; GO:0005634,nucleus; GO:0000347,THO complex; GO:0005524,ATP binding; GO:0016887,ATP hydrolysis activity; GO:0003678,DNA helicase activity; GO:0046872,metal ion binding; GO:0003697,single-stranded DNA binding; GO:0006268,DNA unwinding involved in DNA replication; GO:0000727,double-strand break repair via break-induced replication; GO:0009793,embryo development ending in seed…	MCM P-loop domain	--	--	--		Cluster-69048.0
Cluster-11032.0	0	0	0	0	0	0	0.04	0.64	2.35	0	0	0	0	0	0	2	34	126	-8.40368	0.000474239	0.0027485	down	NA	NA	NA	NA	-7.90498	0.00112277	0.00397346	down	3116	K10406 kinesin family member C2/C3 | (RAP-DB) Os03g0301800; Similar to Kinesin-like polypeptides 9 (Fragment). (A)	ko04814: Motor proteins	dynein heavy chain, cytoplasmic-like [Quercus suber]	--	A0A8B8P9V5_9MYRT SubName: Full=dynein heavy chain, cytoplasmic-like {ECO:0000313|RefSeq:XP_030531620.1};	Dyneins, heavy chain	GO:0042995,cell projection; GO:0005737,cytoplasm; GO:0030286,dynein complex; GO:0005874,microtubule; GO:0005524,ATP binding; GO:0008569,minus-end-directed microtubule motor activity; GO:0030030,cell projection organization; GO:0007018,microtubule-based movement; GO:0000166,nucleotide binding; GO:0003674,molecular_function; GO:0005488,binding; GO:0017076,purine nucleotide binding; GO:0030554,adeny…	Dynein heavy chain, N-terminal region 1	--	--	--		Cluster-78468.1
Cluster-11037.0	0	0	0	0	0	0	1.38	0.97	2.83	0	0	0	0	0	0	28	21	62	-7.79267	2.2419e-06	3.11989e-05	down	NA	NA	NA	NA	-7.29819	1.3139e-05	8.12151e-05	down	1445	K22611 squamous cell carcinoma antigen recognized by T-cells 3 | (RefSeq) phragmoplastin interacting protein 1 (A)	--	probable RNA-binding protein sce3 [Quercus suber]	CP31A_ARATH RecName: Full=31 kDa ribonucleoprotein, chloroplastic; AltName: Full=RNA-binding protein 1/2/3 {ECO:0000303|PubMed:7972518}; Short=AtRBP33; AltName: Full=RNA-binding protein CP31A {ECO:0000303|PubMed:19297624}; AltName: Full=RNA-binding protein RNP-T {ECO:0000303|PubMed:1463823}; AltName: Full=RNA-binding protein cp31 {ECO:0000303|PubMed:7894017}; Flags: Precursor;	A0A7S0D6K0_MICPS SubName: Full=Hypothetical protein {ECO:0000313|EMBL:CAD8445213.1};	FOG: RRM domain	GO:0009507,chloroplast; GO:0009941,chloroplast envelope; GO:0009570,chloroplast stroma; GO:0009535,chloroplast thylakoid membrane; GO:0005829,cytosol; GO:0009579,thylakoid; GO:0003729,mRNA binding; GO:0008266,poly(U) RNA binding; GO:0003723,RNA binding; GO:0016553,base conversion or substitution editing; GO:1901259,chloroplast rRNA processing; GO:0009631,cold acclimation; GO:0045087,innate immune…	RNA recognition motif. (a.k.a. RRM, RBD, or RNP domain)	--	--	--		Cluster-66211.13
Cluster-11039.0	0	0	0	0	0	0	0.92	2.82	5.93	0	0	0	0	0	0	12	39	83	-8.11982	1.69649e-05	0.000167226	down	NA	NA	NA	NA	-7.62409	6.6483e-05	0.000335646	down	1030	--	--	hypothetical protein [Adiantum nelumboides]	--	A0A1D1YI36_9ARAE SubName: Full=Calcipressin-like protein {ECO:0000313|EMBL:JAT54290.1}; Flags: Fragment;	Calcineurin-mediated signaling pathway inhibitor DSCR1	GO:0003676,nucleic acid binding; GO:0019722,calcium-mediated signaling; GO:0003674,molecular_function; GO:0005488,binding; GO:0097159,organic cyclic compound binding; GO:1901363,heterocyclic compound binding; GO:0007154,cell communication; GO:0007165,signal transduction; GO:0008150,biological_process; GO:0009987,cellular process; GO:0019932,second-messenger-mediated signaling; GO:0023052,signalin…	Calcipressin	--	--	--		Cluster-81706.0
Cluster-11042.0	0	0	0	0	0	0	0.05	2.48	5.68	0	0	0	0	0	0	2	106	244	-9.53656	5.33858e-05	0.000433492	down	NA	NA	NA	NA	-9.03939	0.000143528	0.000656303	down	2554	--	--	--	--	A0A7S0MXC4_9CHLO SubName: Full=Hypothetical protein {ECO:0000313|EMBL:CAD8650930.1};	--	--	Domain of unknown function (DUF4139)	--	--	--		Cluster-82206.2
Cluster-11043.0	0	0	0	0	0	0	0.14	2.74	9.54	0	0	0	0	0	0	4	86	302	-9.68049	1.94566e-05	0.000187431	down	NA	NA	NA	NA	-9.1819	5.751e-05	0.00029564	down	1959	K16054 methylthioribulose 1-phosphate dehydratase / enolase-phosphatase E1 [EC:4.2.1.109 3.1.3.77] | (RefSeq) probable bifunctional methylthioribulose-1-phosphate dehydratase/enolase-phosphatase E1 1 (A)	ko00270: Cysteine and methionine metabolism; ko01100: Metabolic pathways	probable bifunctional methylthioribulose-1-phosphate dehydratase/enolase-phosphatase E1 1 isoform X2 [Impatiens glandulifera]	MTBC1_VITVI RecName: Full=Probable bifunctional methylthioribulose-1-phosphate dehydratase/enolase-phosphatase E1 1 {ECO:0000255|HAMAP-Rule:MF_03118}; Includes: RecName: Full=Methylthioribulose-1-phosphate dehydratase {ECO:0000255|HAMAP-Rule:MF_03118}; Short=MTRu-1-P dehydratase {ECO:0000255|HAMAP-Rule:MF_03118}; EC=4.2.1.109 {ECO:0000255|HAMAP-Rule:MF_03118}; Includes: RecName: Full=Enolase-phos…	A0A022RZ58_ERYGU RecName: Full=Probable bifunctional methylthioribulose-1-phosphate dehydratase/enolase-phosphatase E1 {ECO:0000256|HAMAP-Rule:MF_03118}; Includes: RecName: Full=Methylthioribulose-1-phosphate dehydratase {ECO:0000256|HAMAP-Rule:MF_03118}; Short=MTRu-1-P dehydratase {ECO:0000256|HAMAP-Rule:MF_03118}; EC=4.2.1.109 {ECO:0000256|HAMAP-Rule:MF_03118}; Includes: RecName: Full=Enolase-p…	Enolase-phosphatase E-1	GO:0005737,cytoplasm; GO:0043715,2,3-diketo-5-methylthiopentyl-1-phosphate enolase activity; GO:0043716,2-hydroxy-3-keto-5-methylthiopentenyl-1-phosphate phosphatase activity; GO:0043874,acireductone synthase activity; GO:0000287,magnesium ion binding; GO:0046570,methylthioribulose 1-phosphate dehydratase activity; GO:0008270,zinc ion binding; GO:0019509,L-methionine salvage from methylthioadenos…	EF-hand domain pair	--	--	--		Cluster-41873.2
Cluster-11044.0	0	0	0	0	0	0	1.09	0.48	1.81	0	0	0	0	0	0	19	9	34	-6.93253	0.000146041	0.00100867	down	NA	NA	NA	NA	-6.43827	0.000558024	0.00214795	down	1284	--	--	--	--	--	--	--	--	--	--	--		Cluster-59936.7
Cluster-11048.0	0	0	0	0	0	0.01	0.06	4.82	11.19	0	0	0	0	0	1	5	398	930	-10.4961	3.40565e-07	6.31909e-06	down	NA	NA	NA	NA	-10.9607	1.07445e-06	8.67763e-06	down	4664	K10599 pre-mRNA-processing factor 19 [EC:2.3.2.27] | (RefSeq) pre-mRNA-processing factor 19 homolog 1-like (A)	ko03040: Spliceosome; ko04120: Ubiquitin mediated proteolysis	--	--	--	E3 ubiquitin-protein ligase/Putative upstream regulatory element binding protein	--	ATP synthase subunit H	--	--	--		Cluster-83862.5
Cluster-11051.0	0	0	0	0	0	0	0.54	15.45	44.13	0	0	0	0	0	0	2	60	176	-8.96505	0.000163724	0.00110795	down	NA	NA	NA	NA	-8.46705	0.000413463	0.0016539	down	503	K03016 DNA-directed RNA polymerases I, II, and III subunit RPABC3 | (RefSeq) DNA-directed RNA polymerases II and V subunit 8A-like (A)	ko03020: RNA polymerase; ko03420: Nucleotide excision repair	hypothetical protein BDL97_04G010800 [Sphagnum fallax]	RPB8B_ARATH RecName: Full=DNA-directed RNA polymerases II, IV and V subunit 8B; AltName: Full=RNA polymerase Rpb8;	A9RV22_PHYPA SubName: Full=Uncharacterized protein {ECO:0000313|EMBL:EDQ77256.1, ECO:0000313|EnsemblPlants:PAC:32934714.CDS.1};	RNA polymerase subunit 8	GO:0005736,RNA polymerase I complex; GO:0005665,RNA polymerase II, core complex; GO:0005666,RNA polymerase III complex; GO:0000418,RNA polymerase IV complex; GO:0000419,RNA polymerase V complex; GO:0006351,DNA-templated transcription; GO:0006139,nucleobase-containing compound metabolic process; GO:0006725,cellular aromatic compound metabolic process; GO:0006807,nitrogen compound metabolic process…	RNA polymerase Rpb8	--	--	--		Cluster-80349.3
Cluster-11053.0	0	0	0	0	0	0	0.72	12.96	27.99	0	0	0	0	0	0	10	190	415	-10.3399	5.84691e-07	1.00567e-05	down	NA	NA	NA	NA	-9.84307	2.31522e-06	1.73732e-05	down	1074	K00547 homocysteine S-methyltransferase [EC:2.1.1.10] | (RefSeq) homocysteine S-methyltransferase 3 isoform X1 (A)	ko00270: Cysteine and methionine metabolism; ko01100: Metabolic pathways; ko01110: Biosynthesis of secondary metabolites	unnamed protein product [Coffea canephora]	HMT1_ARATH RecName: Full=Homocysteine S-methyltransferase 1; EC=2.1.1.10; AltName: Full=S-methylmethionine:homocysteine methyltransferase 1; Short=AtHMT-1; Short=SMM:Hcy S-methyltransferase 1;	A0A068TX54_COFCA RecName: Full=Hcy-binding domain-containing protein {ECO:0000259|PROSITE:PS50970};	Homocysteine S-methyltransferase	GO:0047150,betaine-homocysteine S-methyltransferase activity; GO:0008898,S-adenosylmethionine-homocysteine S-methyltransferase activity; GO:0061627,S-methylmethionine-homocysteine S-methyltransferase activity; GO:0008270,zinc ion binding; GO:0009086,methionine biosynthetic process; GO:0032259,methylation; GO:0033528,S-methylmethionine cycle; GO:0003674,molecular_function; GO:0003824,catalytic act…	Homocysteine S-methyltransferase	--	--	--		Cluster-83617.1
Cluster-11055.0	0	0	0	0	0	0	0.09	6.63	14.89	0	0	0	0	0	0	1	80	182	-9.11686	0.000255792	0.00161743	down	NA	NA	NA	NA	-8.61972	0.000602612	0.00229795	down	937	K13511 monolysocardiolipin acyltransferase [EC:2.3.1.-] | (RefSeq) N-acylphosphatidylethanolamine synthase (A)	ko00564: Glycerophospholipid metabolism	hypothetical protein CMV_000290 [Castanea mollissima]	NAPES_ARATH RecName: Full=N-acylphosphatidylethanolamine synthase; Short=NAPE synthase; EC=2.3.1.-; AltName: Full=Lysoglycerophospholipid acyltransferase; AltName: Full=Monolysocardiolipin acyltransferase;	A0A8J4S5J5_9ROSI RecName: Full=Tafazzin family protein {ECO:0000256|RuleBase:RU365062};	Phosphate acyltransferase	GO:0016021,integral component of membrane; GO:0005886,plasma membrane; GO:0016746,acyltransferase activity; GO:0071617,lysophospholipid acyltransferase activity; GO:0008374,O-acyltransferase activity; GO:0006650,glycerophospholipid metabolic process; GO:0008654,phospholipid biosynthetic process; GO:0003674,molecular_function; GO:0003824,catalytic activity; GO:0016740,transferase activity; GO:0016…	Acyltransferase	--	--	--		Cluster-51287.0
Cluster-11060.0	0	0	0	0	0	0	0.06	3.83	6.96	0	0	0	0	0	0	1	66	121	-8.63785	0.000522968	0.00299163	down	NA	NA	NA	NA	-8.14159	0.00119062	0.00418269	down	1209	--	--	PREDICTED: tigger transposable element-derived protein 4-like [Populus euphratica]	--	A0A485LP45_9STRA SubName: Full=Aste57867_23934 protein {ECO:0000313|EMBL:VFU00577.1};	DNA-binding centromere protein B (CENP-B)	GO:0003676,nucleic acid binding; GO:0003674,molecular_function; GO:0005488,binding; GO:0097159,organic cyclic compound binding; GO:1901363,heterocyclic compound binding	Tc5 transposase DNA-binding domain	--	--	--		Cluster-79545.12
Cluster-11063.0	0	0	0	0	0	0	0.13	1.27	7.88	0	0	0	0	0	0	2	21	132	-8.33049	0.000745369	0.00407776	down	NA	NA	NA	NA	-7.83041	0.00167978	0.00567349	down	1175	K01363 cathepsin B [EC:3.4.22.1] | (RefSeq) hypothetical protein (A)	--	predicted protein [Hordeum vulgare subsp. vulgare]	CATB2_ARATH RecName: Full=Cathepsin B-like protease 2 {ECO:0000305}; EC=3.4.22.- {ECO:0000305}; AltName: Full=Cathepsin B2 {ECO:0000305}; Short=AtCathB2 {ECO:0000303|PubMed:19453434}; Flags: Precursor;	F2E819_HORVV SubName: Full=Predicted protein {ECO:0000313|EMBL:BAK03491.1};	Cysteine proteinase Cathepsin L	GO:0005576,extracellular region; GO:0005615,extracellular space; GO:0005764,lysosome; GO:0000325,plant-type vacuole; GO:0004197,cysteine-type endopeptidase activity; GO:0006952,defense response; GO:0051603,proteolysis involved in protein catabolic process; GO:0050790,regulation of catalytic activity; GO:0003674,molecular_function; GO:0003824,catalytic activity; GO:0004175,endopeptidase activity; …	Papain family cysteine protease	--	--	--		Cluster-71270.5
Cluster-11065.0	0	0.08	0	0	0.05	0	5.62	6.44	1.1	0	2	0	0	1	0	78	128	24	-7.90646	6.05885e-07	1.03633e-05	down	NA	NA	NA	NA	-6.49737	2.76527e-05	0.000155745	down	1442	K16732 Ase1/PRC1/MAP65 family protein | (RefSeq) uncharacterized protein LOC105962053 (A)	--	protein FAR1-RELATED SEQUENCE 5-like [Beta vulgaris subsp. vulgaris]	--	A0A2P6SB46_ROSCH SubName: Full=Putative histone-lysine N-methyltransferase chromatin remodeling SET family {ECO:0000313|EMBL:PRQ55879.1}; EC=2.1.1.43 {ECO:0000313|EMBL:PRQ55879.1};	--	GO:0005634,nucleus; GO:0018024,histone-lysine N-methyltransferase activity; GO:0003674,molecular_function; GO:0003824,catalytic activity; GO:0008168,methyltransferase activity; GO:0008170,N-methyltransferase activity; GO:0008276,protein methyltransferase activity; GO:0008757,S-adenosylmethionine-dependent methyltransferase activity; GO:0016278,lysine N-methyltransferase activity; GO:0016279,prote…	--	--	--	--		Cluster-79051.5
Cluster-11067.0	0	0	0	0	0	0	0.35	2.29	2.92	0	0	0	0	0	0	6	42	54	-7.74885	0.000144889	0.00100208	down	NA	NA	NA	NA	-7.25474	0.000450488	0.00178139	down	1268	--	--	hypothetical protein L1887_56058 [Cichorium endivia]	--	A0A1D1XIM6_9ARAE SubName: Full=Uncharacterized protein C4C5.03 {ECO:0000313|EMBL:JAT42131.1};	--	GO:0016021,integral component of membrane; GO:0005575,cellular_component; GO:0016020,membrane; GO:0031224,intrinsic component of membrane; GO:0110165,cellular anatomical entity	PQ loop repeat	--	--	--		Cluster-80561.0
Cluster-11070.0	0	0	0	0	0	0	1.4	5.01	7.46	0	0	0	0	0	0	14	53	80	-8.26058	5.52778e-06	6.6125e-05	down	NA	NA	NA	NA	-7.76622	2.46801e-05	0.000141045	down	858	--	--	increased recombination centers protein 22-1-like [Quercus suber]	--	A0A1D1Z6E6_9ARAE RecName: Full=Translocon-associated protein subunit alpha {ECO:0000256|ARBA:ARBA00020280, ECO:0000256|RuleBase:RU368074}; Short=TRAP-alpha {ECO:0000256|RuleBase:RU368074}; AltName: Full=Signal sequence receptor subunit alpha {ECO:0000256|ARBA:ARBA00031071, ECO:0000256|RuleBase:RU368074}; Flags: Fragment;	--	GO:0005789,endoplasmic reticulum membrane; GO:0016021,integral component of membrane; GO:0005575,cellular_component; GO:0005622,intracellular anatomical structure; GO:0005737,cytoplasm; GO:0005783,endoplasmic reticulum; GO:0012505,endomembrane system; GO:0016020,membrane; GO:0031090,organelle membrane; GO:0031984,organelle subcompartment; GO:0042175,nuclear outer membrane-endoplasmic reticulum me…	Translocon-associated protein (TRAP), alpha subunit	--	--	--		Cluster-80599.1
Cluster-11071.0	0	0	0	0	0	0	0.22	4.03	13.12	0	0	0	0	0	0	3	58	191	-9.04388	8.96728e-05	0.000667553	down	NA	NA	NA	NA	-8.54553	0.000240949	0.00103114	down	1060	--	--	--	--	--	--	--	Staphylococcal nuclease homologue	--	--	--		Cluster-82873.6
Cluster-11072.0	0	0	0	0	0	0	0.59	8.29	22.29	0	0	0	0	0	0	7	104	283	-9.69145	5.54658e-06	6.63105e-05	down	NA	NA	NA	NA	-9.19382	1.88356e-05	0.000111288	down	962	K15637 serine/threonine-protein phosphatase PGAM5 [EC:3.1.3.16] | (RefSeq) Histidine phosphatase superfamily, clade-1 (A)	--	--	--	L1JKU0_GUITC SubName: Full=Uncharacterized protein {ECO:0000313|EMBL:EKX48942.1, ECO:0000313|EnsemblProtists:EKX48942};	Predicted phosphoglycerate mutase	--	Histidine phosphatase superfamily (branch 1)	--	--	--		Cluster-51412.3
Cluster-11073.0	0	0	0	0	0	0	0.22	7.31	16.66	0	0	0	0	0	0	3	105	242	-9.52745	3.02699e-05	0.000269767	down	NA	NA	NA	NA	-9.03031	8.68495e-05	0.000424079	down	1058	K26392 stomatin-like protein 2 | (RefSeq) stomatin-like protein 2, mitochondrial (A)	--	stomatin-like protein 2, mitochondrial [Quercus suber]	HIR3_ARATH RecName: Full=Hypersensitive-induced response protein 3; Short=AtHIR3;	A0A8B8Q5F4_9MYRT SubName: Full=stomatin-like protein 2, mitochondrial {ECO:0000313|RefSeq:XP_030541582.1};	Prohibitins and stomatins of the PID superfamily	GO:0005829,cytosol; GO:0005739,mitochondrion; GO:0000325,plant-type vacuole; GO:0005886,plasma membrane; GO:0009506,plasmodesma; GO:0002239,response to oomycetes; GO:0008150,biological_process; GO:0009605,response to external stimulus; GO:0009607,response to biotic stimulus; GO:0043207,response to external biotic stimulus; GO:0044419,biological process involved in interspecies interaction between…	SPFH domain / Band 7 family	--	--	--		Cluster-83042.2
Cluster-11075.0	0	0	0	0	0	0	0.1	2.41	4.63	0	0	0	0	0	0	2	50	97	-8.29829	0.000411239	0.00243761	down	NA	NA	NA	NA	-7.80192	0.00100897	0.00361945	down	1395	--	--	--	--	--	--	--	--	--	--	--		Cluster-72795.3
Cluster-11077.0	0	0	0	0	0	0	0.34	2.9	10.19	0	0	0	0	0	0	4	36	128	-8.45372	0.000172902	0.00115886	down	NA	NA	NA	NA	-7.95532	0.000463344	0.00182489	down	955	K10658 E3 ubiquitin-protein ligase MARCH3 [EC:2.3.2.27] | (RefSeq) E3 ubiquitin-protein ligase MARCH3 (A)	--	--	SUD1_ARATH RecName: Full=Probable E3 ubiquitin ligase SUD1; EC=2.3.2.27; AltName: Full=Protein ECERIFERUM 9; AltName: Full=Protein SUPPRESSOR OF DRY2 DEFFECTS 1; Short=AtSUD1; AltName: Full=RING-type E3 ubiquitin transferase SUD1 {ECO:0000305}; AltName: Full=RING/U-box domain-containing protein;	--	Protein involved in mRNA turnover and stability	GO:0030176,integral component of endoplasmic reticulum membrane; GO:0004842,ubiquitin-protein transferase activity; GO:0008270,zinc ion binding; GO:0042335,cuticle development; GO:0010143,cutin biosynthetic process; GO:0008299,isoprenoid biosynthetic process; GO:1900486,positive regulation of isopentenyl diphosphate biosynthetic process, mevalonate pathway; GO:0009414,response to water deprivatio…	RING-variant domain	--	--	--		Cluster-67141.0
Cluster-11083.0	0	0	0	0	0	0	0.67	6.97	16.26	0	0	0	0	0	0	7	77	182	-9.12555	1.38491e-05	0.000140879	down	NA	NA	NA	NA	-8.62856	4.60767e-05	0.00024314	down	883	--	--	--	--	--	--	--	--	--	--	--		Cluster-61071.0
Cluster-11087.0	0	0	0	0	0	0	0.22	2.18	1	0	0	0	0	0	0	4	43	20	-7.16991	0.00108373	0.0056383	down	NA	NA	NA	NA	-6.67985	0.00273776	0.00876271	down	1344	K15201 general transcription factor 3C polypeptide 3 (transcription factor C subunit 4) | (RefSeq) transcription factor tau subunit sfc4-like isoform X1 (A)	--	hypothetical protein L1887_61013 [Cichorium endivia]	--	A0A388LLJ8_CHABU SubName: Full=Uncharacterized protein {ECO:0000313|EMBL:GBG83131.1};	RNA polymerase III transcription factor TFIIIC	GO:0006383,transcription by RNA polymerase III; GO:0006139,nucleobase-containing compound metabolic process; GO:0006351,DNA-templated transcription; GO:0006725,cellular aromatic compound metabolic process; GO:0006807,nitrogen compound metabolic process; GO:0008150,biological_process; GO:0008152,metabolic process; GO:0009058,biosynthetic process; GO:0009059,macromolecule biosynthetic process; GO:0…	Tetratricopeptide repeat	--	--	--		Cluster-82099.0
Cluster-11092.0	0	0	0	0	0	0	0.05	1.66	6.89	0	0	0	0	0	0	1	39	163	-8.72895	0.000621202	0.00346958	down	NA	NA	NA	NA	-8.22978	0.00137175	0.0047394	down	1539	K22390 acid phosphatase type 7 | (RefSeq) predicted protein (A)	--	probable inactive purple acid phosphatase 2 [Physcomitrium patens]	PEPP_ALLCE RecName: Full=Phosphoenolpyruvate phosphatase; Short=PEP phosphatase; EC=3.1.3.60; Flags: Precursor;	A0A8B8QF46_9MYRT SubName: Full=acid phosphatase type 7-like {ECO:0000313|RefSeq:XP_030545794.1};	Purple acid phosphatase	GO:0005775,vacuolar lumen; GO:0003993,acid phosphatase activity; GO:0046872,metal ion binding; GO:0050189,phosphoenolpyruvate phosphatase activity; GO:0004721,phosphoprotein phosphatase activity; GO:0003674,molecular_function; GO:0003824,catalytic activity; GO:0016787,hydrolase activity; GO:0016788,hydrolase activity, acting on ester bonds; GO:0016791,phosphatase activity; GO:0042578,phosphoric e…	Calcineurin-like phosphoesterase	--	--	--		Cluster-68879.1
Cluster-11094.0	0	0	0	0	0	0	0.53	10.42	18.97	0	0	0	0	0	0	1	20	38	-6.9607	0.00616001	0.0256278	down	NA	NA	NA	NA	-6.46451	0.0121053	0.0326482	down	394	--	--	--	--	--	--	--	--	--	--	--		Cluster-65134.1
Cluster-11097.0	0	0	0	0	0	0	0.09	4.74	14.19	0	0	0	0	0	0	3	171	516	-10.5014	5.71104e-06	6.78939e-05	down	NA	NA	NA	NA	-10.0032	1.75102e-05	0.000104357	down	2206	K22696 protein-lysine N-methyltransferase EEF2KMT [EC:2.1.1.-] | (RefSeq) uncharacterized protein LOC112496765 (A)	--	protein BONZAI 3 [Arachis hypogaea]	BON3_ARATH RecName: Full=Protein BONZAI 3;	L1J317_GUITC SubName: Full=Uncharacterized protein {ECO:0000313|EMBL:EKX42896.1, ECO:0000313|EnsemblProtists:EKX42896};	Copine	GO:0005886,plasma membrane; GO:0005544,calcium-dependent phospholipid binding; GO:0046872,metal ion binding; GO:0071277,cellular response to calcium ion; GO:0006952,defense response; GO:0060548,negative regulation of cell death; GO:0090332,stomatal closure; GO:0003674,molecular_function; GO:0005488,binding; GO:0005543,phospholipid binding; GO:0008289,lipid binding; GO:0043167,ion binding; GO:0043…	Copine	--	--	--		Cluster-75027.0
Cluster-11099.0	0	0	0	0	0	0	0.1	4.41	10.04	0	0	0	0	0	0	1	45	104	-8.30533	0.000938582	0.00496987	down	NA	NA	NA	NA	-7.80818	0.00206152	0.00681999	down	839	K10573 ubiquitin-conjugating enzyme E2 A [EC:2.3.2.23] | (RefSeq) ubiquitin-conjugating enzyme E2 2-like isoform X1 (A)	ko04120: Ubiquitin mediated proteolysis	--	--	A0A7S2RVI0_9STRA SubName: Full=Hypothetical protein {ECO:0000313|EMBL:CAD9681795.1};	Ubiquitin-conjugating enzyme-related protein Ft1, involved in programmed cell death	--	Ubiquitin-conjugating enzyme	--	--	--		Cluster-63890.0
Cluster-11101.0	0	0	0	0	0	0	0.03	1.85	4.78	0	0	0	0	0	0	1	75	195	-9.15672	0.000251503	0.00159375	down	NA	NA	NA	NA	-8.65907	0.000591157	0.0022593	down	2438	K25378 calpain-type cysteine protease DEK1 [EC:3.4.22.-] | (RefSeq) DEK1; calpain-type cysteine protease family (A)	--	putative n-calpain-1 large subunit, partial [Arabidopsis thaliana]	DEK1_ARATH RecName: Full=Calpain-type cysteine protease DEK1; EC=3.4.22.-; AltName: Full=Phytocalpain DEK1; AltName: Full=Protein DEFECTIVE KERNEL 1; Short=AtDEK1; AltName: Full=Protein EMBRYO DEFECTIVE 1275; AltName: Full=Protein EMBRYO DEFECTIVE 80; Flags: Precursor;	A0A7S1GEW8_9STRA SubName: Full=Hypothetical protein {ECO:0000313|EMBL:CAD8923583.1};	Cytosolic Ca2+-dependent cysteine protease (calpain), large subunit (EF-Hand protein superfamily)	GO:0005737,cytoplasm; GO:0005789,endoplasmic reticulum membrane; GO:0010008,endosome membrane; GO:0005887,integral component of plasma membrane; GO:0004198,calcium-dependent cysteine-type endopeptidase activity; GO:0008234,cysteine-type peptidase activity; GO:0009793,embryo development ending in seed dormancy; GO:0090628,plant epidermal cell fate specification; GO:0032877,positive regulation of D…	Calpain family cysteine protease	--	--	--		Cluster-72520.8
Cluster-11104.0	0	0	0	0	0	0	0.05	2.2	5.01	0	0	0	0	0	0	3	138	316	-9.9131	1.47853e-05	0.000148581	down	NA	NA	NA	NA	-9.41596	4.38193e-05	0.000232708	down	3611	K03144 transcription initiation factor TFIIH subunit 4 | (RefSeq) RNA polymerase II transcription factor B subunit 2 isoform X1 (A)	ko03022: Basal transcription factors; ko03420: Nucleotide excision repair	PREDICTED: RNA polymerase II transcription factor B subunit 2 isoform X2 [Daucus carota subsp. sativus]	TFB2_ARATH RecName: Full=General transcription and DNA repair factor IIH subunit TFB2 {ECO:0000305}; Short=AtTFB2 {ECO:0000303|PubMed:15645454}; Short=TFIIH subunit TFB2 {ECO:0000305}; AltName: Full=RNA polymerase II transcription factor B subunit 2 {ECO:0000305};	A0A8B8PRX5_9MYRT RecName: Full=RNA polymerase II transcription factor B subunit 2 {ECO:0000256|RuleBase:RU364024};	RNA polymerase II transcription initiation/nucleotide excision repair factor TFIIH, subunit TFB2	GO:0000439,transcription factor TFIIH core complex; GO:0005675,transcription factor TFIIH holo complex; GO:0001671,ATPase activator activity; GO:0003690,double-stranded DNA binding; GO:0006289,nucleotide-excision repair; GO:0070816,phosphorylation of RNA polymerase II C-terminal domain; GO:0003674,molecular_function; GO:0098772,molecular function regulator activity; GO:0140677,molecular function …	Transcription factor Tfb2	--	--	--		Cluster-56489.10
Cluster-11105.0	0	0	0	0.03	0	0.03	0.11	6.25	16.76	0	0	0	1	0	1	4	232	627	-8.967	1.60395e-06	2.3568e-05	down	NA	NA	NA	NA	-10.3289	5.7977e-06	3.93435e-05	down	2261	K11584 serine/threonine-protein phosphatase 2A regulatory subunit B' | (RefSeq) serine/threonine protein phosphatase 2A 57 kDa regulatory subunit B' theta isoform-like (A)	ko03015: mRNA surveillance pathway	hypothetical protein [Adiantum nelumboides]	2A5N_ARATH RecName: Full=Serine/threonine protein phosphatase 2A 59 kDa regulatory subunit B' eta isoform; Short=AtB' eta; Short=PP2A, B' subunit, eta isoform;	A0A1D1YJ73_9ARAE RecName: Full=Serine/threonine protein phosphatase 2A regulatory subunit {ECO:0000256|PIRNR:PIRNR028043};	Serine/threonine protein phosphatase 2A, regulatory subunit	GO:0005737,cytoplasm; GO:0005730,nucleolus; GO:0000159,protein phosphatase type 2A complex; GO:0019888,protein phosphatase regulator activity; GO:0009742,brassinosteroid mediated signaling pathway; GO:0006952,defense response; GO:0003674,molecular_function; GO:0019208,phosphatase regulator activity; GO:0030234,enzyme regulator activity; GO:0098772,molecular function regulator activity; GO:0007154…	Protein phosphatase 2A regulatory B subunit (B56 family)	--	--	--		Cluster-75748.1
Cluster-11106.0	0	0	0	0	0	0	0.29	1.13	3.13	0	0	0	0	0	0	5	21	59	-7.46541	0.000513542	0.00294698	down	NA	NA	NA	NA	-6.96832	0.00138174	0.00476821	down	1284	--	--	eif-2-alpha kinase activator gcn1 [Quercus suber]	ILA_ARATH RecName: Full=Protein ILITYHIA {ECO:0000312|EMBL:AEE34290.1};	B9S7P8_RICCO SubName: Full=Translational activator GCN1, putative {ECO:0000313|EMBL:EEF40421.1};	Protein containing adaptin N-terminal region	GO:0005829,cytosol; GO:0005634,nucleus; GO:0019901,protein kinase binding; GO:0019887,protein kinase regulator activity; GO:0043022,ribosome binding; GO:0034198,cellular response to amino acid starvation; GO:0042742,defense response to bacterium; GO:0009682,induced systemic resistance; GO:0045087,innate immune response; GO:0033674,positive regulation of kinase activity; GO:0006417,regulation of t…	HEAT-like repeat	--	--	--		Cluster-80122.1
Cluster-11108.1	0	0	0	0	0	0	5.62	23.6	37.62	0	0	0	0	0	0	19	78	134	-8.91347	7.03067e-07	1.17615e-05	down	NA	NA	NA	NA	-8.41841	3.51997e-06	2.52105e-05	down	567	--	--	--	--	--	--	--	--	--	--	--		Cluster-79477.1
Cluster-11109.0	0	0	0	0	0	0	0.06	1.26	4.47	0	0	0	0	0	0	1	21	75	-7.66492	0.00283847	0.0131611	down	NA	NA	NA	NA	-7.16633	0.00577277	0.0170539	down	1177	--	--	--	--	--	--	--	--	--	--	--		Cluster-56308.1
Cluster-11111.0	0	0	0	0	0	0	0.42	4.08	10.8	0	0	0	0	0	0	4	41	110	-8.34323	0.000169104	0.0011369	down	NA	NA	NA	NA	-7.8458	0.00046113	0.0018177	down	830	--	--	--	--	--	--	--	PAN domain	--	--	--		Cluster-58890.8
Cluster-11114.0	0	0.84	0.18	18.62	19.78	9.17	1.35	0.39	0.2	0	11	2	184	210	91	14	3	3	4.53551	7.14767e-10	2.74867e-08	up	4.74557	4.34408e-05	0.000291874	up	NA	NA	NA	NA	1082	K22377 E3 ubiquitin-protein ligase listerin [EC:2.3.2.27] | (RefSeq) hypothetical protein (A)	--	hypothetical protein Pfo_013360 [Paulownia fortunei]	--	A0A6I9UMV4_SESIN SubName: Full=uncharacterized protein LOC105175174 {ECO:0000313|RefSeq:XP_011095824.1};	--	GO:0005634,nucleus; GO:0005575,cellular_component; GO:0005622,intracellular anatomical structure; GO:0043226,organelle; GO:0043227,membrane-bounded organelle; GO:0043229,intracellular organelle; GO:0043231,intracellular membrane-bounded organelle; GO:0110165,cellular anatomical entity	CCT motif	Others	TR	Others		Cluster-69590.1
Cluster-11116.0	0	0	0	0	0	0	0.29	10.39	27.23	0	0	0	0	0	0	6	225	596	-10.765	9.14568e-07	1.47036e-05	down	NA	NA	NA	NA	-10.2673	3.28067e-06	2.37035e-05	down	1451	K14944 RNA-binding protein Nova | (RefSeq) protein BTR1-like (A)	--	hypothetical protein KC19_2G034200 [Ceratodon purpureus]	BTR1_ARATH RecName: Full=Protein BTR1 {ECO:0000303|PubMed:18762309}; AltName: Full=Binding to ToMV RNA 1 {ECO:0000303|PubMed:18762309};	A0A8B8MXS4_9MYRT SubName: Full=LOW QUALITY PROTEIN: poly(RC)-binding protein 3-like {ECO:0000313|RefSeq:XP_030514724.1};	PolyC-binding hnRNP-K protein HRB57A/hnRNP, contains KH domain	GO:0005737,cytoplasm; GO:0005829,cytosol; GO:0005886,plasma membrane; GO:0003729,mRNA binding; GO:0003727,single-stranded RNA binding; GO:0046719,regulation by virus of viral protein levels in host cell; GO:0010468,regulation of gene expression; GO:0008380,RNA splicing; GO:0003674,molecular_function; GO:0003676,nucleic acid binding; GO:0003723,RNA binding; GO:0005488,binding; GO:0097159,organic c…	KH domain	--	--	--		Cluster-84477.5
Cluster-11117.0	0	0	0	0	0	0	1.18	2.88	3.36	0	0	0	0	0	0	15	39	46	-7.69372	7.54977e-06	8.5164e-05	down	NA	NA	NA	NA	-7.201	3.80718e-05	0.000205695	down	1015	K08081 tropinone reductase I [EC:1.1.1.206] | (RefSeq) tropinone reductase homolog At2g29360-like (A)	ko00960: Tropane, piperidine and pyridine alkaloid biosynthesis; ko01100: Metabolic pathways; ko01110: Biosynthesis of secondary metabolites	hypothetical protein [Adiantum nelumboides]	TRNHF_ARATH RecName: Full=Tropinone reductase homolog At5g06060 {ECO:0000305}; EC=1.1.1.- {ECO:0000305};	A0A1D1YSA1_9ARAE SubName: Full=Rhamnolipids biosynthesis 3-oxoacyl-[acyl-carrier-protein] reductase {ECO:0000313|EMBL:JAT57535.1};	Reductases with broad range of substrate specificities	GO:0005886,plasma membrane; GO:0016491,oxidoreductase activity; GO:0003674,molecular_function; GO:0003824,catalytic activity; GO:0005575,cellular_component; GO:0016020,membrane; GO:0071944,cell periphery; GO:0110165,cellular anatomical entity	Enoyl-(Acyl carrier protein) reductase	--	--	--		Cluster-66211.10
Cluster-11119.0	0	0	0	0	0	0	0.11	2.13	4.52	0	0	0	0	0	0	5	108	231	-9.50269	1.27591e-05	0.000131384	down	NA	NA	NA	NA	-9.00592	4.05285e-05	0.000217146	down	2983	K16297 serine carboxypeptidase-like clade II [EC:3.4.16.-] | (RefSeq) serine carboxypeptidase 24-like (A)	--	--	--	--	Rho/Rac1-interacting serine/threonine kinase Citron	--	CNH domain	--	--	--		Cluster-65067.1
Cluster-11121.0	0	0	0	0	0	0	0.1	3.95	12.27	0	0	0	0	0	0	2	86	270	-9.55338	6.10807e-05	0.000484117	down	NA	NA	NA	NA	-9.0551	0.000161406	0.000726881	down	1451	K09478 short-chain 2-methylacyl-CoA dehydrogenase [EC:1.3.8.5] | (RefSeq) butyryl-CoA dehydrogenase (A)	ko00071: Fatty acid degradation; ko00280: Valine, leucine and isoleucine degradation; ko01100: Metabolic pathways; ko01110: Biosynthesis of secondary metabolites; ko01212: Fatty acid metabolism	hypothetical protein FH972_021710 [Carpinus fangiana]	MBCD_SOLTU RecName: Full=2-methylacyl-CoA dehydrogenase, mitochondrial; EC=1.3.8.5 {ECO:0000269|PubMed:15574432}; AltName: Full=2-methylbutanoyl-CoA dehydrogenase; AltName: Full=2-methylbutyryl-CoA dehydrogenase; Short=2MBCD; AltName: Full=Isovaleryl-CoA dehydrogenase 1; Short=St-IVD1; Flags: Precursor;	A0A7S1G4M3_9STRA SubName: Full=Hypothetical protein {ECO:0000313|EMBL:CAD8910197.1};	Short-chain acyl-CoA dehydrogenase	GO:0005739,mitochondrion; GO:0047119,NA; GO:0003853,2-methylacyl-CoA dehydrogenase activity; GO:0003995,acyl-CoA dehydrogenase activity; GO:0050660,flavin adenine dinucleotide binding; GO:0102035,isobutyryl-CoA:FAD oxidoreductase activity; GO:0008470,isovaleryl-CoA dehydrogenase activity; GO:1902192,2-methylbut-2-enoyl-CoA(4-) metabolic process; GO:1902190,2-methylbutanoyl-CoA(4-) catabolic proce…	Acyl-CoA dehydrogenase, C-terminal domain	--	--	--		Cluster-85672.7
Cluster-11125.0	0	0	0	0	0	0	1.67	2.82	4.14	0	0	0	0	0	0	30	54	80	-8.3916	7.23067e-08	1.66399e-06	down	NA	NA	NA	NA	-7.89838	5.65044e-07	4.86682e-06	down	1311	K15356 GDP-mannose transporter | (RefSeq) GDP-mannose transporter GONST1 isoform X1 (A)	--	hypothetical protein FH972_023643 [Carpinus fangiana]	GONS1_ARATH RecName: Full=GDP-mannose transporter GONST1 {ECO:0000303|PubMed:11595802}; AltName: Full=Protein GOLGI NUCLEOTIDE SUGAR TRANSPORTER 1 {ECO:0000303|PubMed:11595802};	A0A5N6KVS3_9ROSI SubName: Full=Uncharacterized protein {ECO:0000313|EMBL:KAB8349624.1};	Nucleotide-sugar transporter VRG4/SQV-7	GO:0005794,Golgi apparatus; GO:0000139,Golgi membrane; GO:0016021,integral component of membrane; GO:0015297,antiporter activity; GO:0005457,GDP-fucose transmembrane transporter activity; GO:0005458,GDP-mannose transmembrane transporter activity; GO:0005338,nucleotide-sugar transmembrane transporter activity; GO:0008643,carbohydrate transport; GO:0006952,defense response; GO:0015783,GDP-fucose tr…	Triose-phosphate Transporter family	--	--	--		Cluster-36213.0
Cluster-11129.0	0	0	0	0	0	0.01	0.09	2.93	7.55	0	0	0	0	0	1	9	311	807	-10.25	2.11082e-07	4.2324e-06	down	NA	NA	NA	NA	-10.7142	6.2205e-07	5.2998e-06	down	5910	K14437 chromodomain-helicase-DNA-binding protein 7 [EC:5.6.2.-] | (RefSeq) chromodomain helicase DNA binding protein CHD (A)	--	hypothetical protein GOP47_0022888 [Adiantum capillus-veneris]	CHR5_ARATH RecName: Full=Protein CHROMATIN REMODELING 5 {ECO:0000303|PubMed:16547115}; Short=AtCHR5; EC=3.6.4.-;	A0A067CJ38_SAPPC SubName: Full=Uncharacterized protein {ECO:0000313|EMBL:KDO30724.1};	Chromodomain-helicase DNA-binding protein	GO:0000785,chromatin; GO:0005634,nucleus; GO:0009506,plasmodesma; GO:0005524,ATP binding; GO:0016887,ATP hydrolysis activity; GO:0140658,ATP-dependent chromatin remodeler activity; GO:0003682,chromatin binding; GO:0003677,DNA binding; GO:0004386,helicase activity; GO:0042393,histone binding; GO:0006338,chromatin remodeling; GO:0034728,nucleosome organization; GO:0006357,regulation of transcriptio…	SNF2-related domain	SNF2	TR	SNF2		Cluster-80118.3
Cluster-11131.0	0	0	0	0	0	0	0.52	1.96	3.1	0	0	0	0	0	0	5	20	32	-6.89376	0.000883054	0.00471378	down	NA	NA	NA	NA	-6.39917	0.00243576	0.00790343	down	838	--	--	--	--	--	--	--	--	--	--	--		Cluster-84638.0
Cluster-11139.0	0	0	0	0	0	0	0.22	1.87	6.95	0	0	0	0	0	0	5	45	169	-8.83543	6.62789e-05	0.000517473	down	NA	NA	NA	NA	-8.33683	0.000189793	0.000838195	down	1572	--	--	--	--	--	--	--	Caspase activity and apoptosis inhibitor 1	--	--	--		Cluster-75274.8
Cluster-11140.0	0	0	0	0	0	0	0.19	7.13	14.24	0	0	0	0	0	0	2	81	164	-9.02811	0.000123522	0.000876188	down	NA	NA	NA	NA	-8.53149	0.000320282	0.00132194	down	900	--	--	--	--	--	--	--	F plasmid transfer operon protein	--	--	--		Cluster-63923.5
Cluster-11143.0	0	0	0	0	0	0.08	0.23	1.75	2.01	0	0	0	0	0	1	3	24	28	-5.89848	0.0021007	0.0100992	down	NA	NA	NA	NA	-6.36759	0.00482244	0.0145333	down	1026	K15216 RNA polymerase I-specific transcription initiation factor RRN3 | (RefSeq) RNA polymerase I-specific transcription initiation factor RRN3 (A)	--	RNA polymerase I-specific transcription initiation factor RRN [Salix suchowensis]	--	A0A836D9V5_9ROSI SubName: Full=RNA polymerase I-specific transcription initiation factor RRN {ECO:0000313|EMBL:KAG5220294.1};	RNA polymerase I transcription factor	GO:0001181,RNA polymerase I general transcription initiation factor activity; GO:0003743,translation initiation factor activity; GO:0006361,transcription initiation at RNA polymerase I promoter; GO:0003674,molecular_function; GO:0140223,general transcription initiation factor activity; GO:0003676,nucleic acid binding; GO:0005488,binding; GO:0008135,translation factor activity, RNA binding; GO:004…	RNA polymerase I specific transcription initiation factor RRN3	--	--	--		Cluster-82598.1
Cluster-11148.0	0	0	0	0	0	0	0.25	2.94	7.62	0	0	0	0	0	0	3	37	97	-8.1668	0.000341621	0.0020792	down	NA	NA	NA	NA	-7.6694	0.000873739	0.00318979	down	964	K13125 nitric oxide synthase-interacting protein | (RefSeq) nitric oxide synthase-interacting protein-like (A)	--	E3 ubiquitin-protein ligase CSU1 [Nicotiana tomentosiformis]	CSU1_ARATH RecName: Full=E3 ubiquitin-protein ligase CSU1 {ECO:0000305}; EC=2.3.2.27 {ECO:0000269|PubMed:24838976}; AltName: Full=Protein COP1 SUPPRESSOR 1 {ECO:0000303|PubMed:24838976}; AltName: Full=RING-type E3 ubiquitin transferase CSU1 {ECO:0000305};	A0A7S0F4J9_9CRYP SubName: Full=Hypothetical protein {ECO:0000313|EMBL:CAD8503058.1};	Uncharacterized conserved protein	GO:0016607,nuclear speck; GO:0005634,nucleus; GO:0046872,metal ion binding; GO:0061630,ubiquitin protein ligase activity; GO:0009640,photomorphogenesis; GO:0031648,protein destabilization; GO:0003674,molecular_function; GO:0005488,binding; GO:0043167,ion binding; GO:0043169,cation binding; GO:0003824,catalytic activity; GO:0004842,ubiquitin-protein transferase activity; GO:0016740,transferase act…	Zinc-finger of nitric oxide synthase-interacting protein	--	--	--		Cluster-40519.26
Cluster-11149.0	0	0	0	0	0	0	0.19	6.95	15.37	0	0	0	0	0	0	2	79	177	-9.08838	0.000116024	0.000830588	down	NA	NA	NA	NA	-8.59135	0.000300835	0.00125149	down	900	K04392 Ras-related C3 botulinum toxin substrate 1 | (RefSeq) rac-like GTP-binding protein RAC13 (A)	ko04145: Phagosome	hypothetical protein BT93_L4875 [Corymbia citriodora subsp. variegata]	RAC13_GOSHI RecName: Full=Rac-like GTP-binding protein RAC13; Flags: Precursor;	A0A2R5FZU4_9STRA SubName: Full=Ras-like GTP-binding protein RHO {ECO:0000313|EMBL:GBG24286.1};	Ras-related small GTPase, Rho type	GO:0005938,cell cortex; GO:0042995,cell projection; GO:0031410,cytoplasmic vesicle; GO:0005856,cytoskeleton; GO:0005634,nucleus; GO:0005886,plasma membrane; GO:0005525,GTP binding; GO:0003924,GTPase activity; GO:0019901,protein kinase binding; GO:0007015,actin filament organization; GO:0030865,cortical cytoskeleton organization; GO:0007163,establishment or maintenance of cell polarity; GO:0009834…	Ras family	--	--	--		Cluster-68674.13
Cluster-11152.0	0	0	0	0	0	0	0.07	2.21	8.06	0	0	0	0	0	0	1	35	129	-8.43209	0.000926834	0.0049179	down	NA	NA	NA	NA	-7.93332	0.00201046	0.00666826	down	1136	--	--	--	--	--	--	--	--	--	--	--		Cluster-80561.1
Cluster-11153.0	0	0	0	0.02	0	0	0.07	2.53	6.1	0	0	0	1	0	0	4	163	396	-9.25055	6.19196e-06	7.23824e-05	down	NA	NA	NA	NA	-9.71502	1.72031e-05	0.000102822	down	3707	K25203 exportin-4 | (RefSeq) LOW QUALITY PROTEIN: exportin-4-like (A)	ko03013: Nucleocytoplasmic transport	--	--	A0A5J4Y326_9CHLO SubName: Full=Exportin-4-like isoform X1 {ECO:0000313|EMBL:KAA6425808.1};	Nuclear transport receptor exportin 4 (importin beta superfamily)	GO:0005634,nucleus; GO:0005049,nuclear export signal receptor activity; GO:0003674,molecular_function; GO:0140104,molecular carrier activity; GO:0140142,nucleocytoplasmic carrier activity; GO:0005575,cellular_component; GO:0005622,intracellular anatomical structure; GO:0043226,organelle; GO:0043227,membrane-bounded organelle; GO:0043229,intracellular organelle; GO:0043231,intracellular membrane-b…	--	--	--	--		Cluster-77185.3
Cluster-11161.0	0	0	0	0	0	0	0.11	2.89	4.78	0	0	0	0	0	0	1	28	47	-7.3308	0.00362655	0.0162582	down	NA	NA	NA	NA	-6.83504	0.00739531	0.0211902	down	811	--	--	--	--	--	--	--	Rab interacting lysosomal protein	--	--	--		Cluster-43876.20
Cluster-11164.0	0	0	0	0	0	0	0.08	1.66	7.52	0	0	0	0	0	0	2	43	196	-8.97394	0.000211328	0.00137371	down	NA	NA	NA	NA	-8.47457	0.000516893	0.00200753	down	1665	--	--	--	--	--	Helix loop helix transcription factor EB	--	Helix-loop-helix DNA-binding domain	bHLH	TF	bHLH		Cluster-36568.3
Cluster-11168.0	0	0	0	0	0	0	0.17	2.14	4.48	0	0	0	0	0	0	4	53	112	-8.47467	0.000116698	0.000834712	down	NA	NA	NA	NA	-7.97809	0.000328166	0.00135082	down	1610	K20179 vacuolar protein sorting-associated protein 11 | (RefSeq) vacuolar protein-sorting-associated protein 11 homolog isoform X1 (A)	--	hypothetical protein [Adiantum nelumboides]	VPS11_ARATH RecName: Full=Vacuolar protein-sorting-associated protein 11 homolog; Short=AtVPS11;	A0A2G5F0K2_AQUCA RecName: Full=RING-type domain-containing protein {ECO:0000259|PROSITE:PS50089};	Vacuolar assembly/sorting protein PEP5/VPS11	GO:0033263,CORVET complex; GO:0005768,endosome; GO:0030897,HOPS complex; GO:0005739,mitochondrion; GO:0009705,plant-type vacuole membrane; GO:0032991,protein-containing complex; GO:0046872,metal ion binding; GO:0030674,protein-macromolecule adaptor activity; GO:0007032,endosome organization; GO:0006886,intracellular protein transport; GO:0048284,organelle fusion; GO:0007033,vacuole organization; …	Vacuolar protein sorting protein 11 C terminal	--	--	--		Cluster-72116.2
Cluster-11169.0	0	0	0	0	0	0	0.17	3.34	13.22	0	0	0	0	0	0	1	21	86	-7.81747	0.00241314	0.011405	down	NA	NA	NA	NA	-7.31845	0.00494305	0.0148518	down	653	--	--	--	--	--	--	--	--	--	--	--		Cluster-82825.1
Cluster-11170.0	0	0	0	0	0	0	1.01	12.08	15.92	0	0	0	0	0	0	7	88	118	-8.81851	1.7322e-05	0.000170197	down	NA	NA	NA	NA	-8.32389	5.91121e-05	0.000302751	down	684	--	--	--	--	--	Uncharacterized conserved protein	--	EF-hand domain	--	--	--		Cluster-84260.1
Cluster-11172.0	0	0	0	0	0	0	0.14	2.05	8.09	0	0	0	0	0	0	2	31	124	-8.35679	0.000535319	0.00305127	down	NA	NA	NA	NA	-7.85787	0.00125497	0.00437764	down	1100	K06944 developmentally-regulated GTP-binding protein [EC:3.6.5.-] | (RefSeq) developmentally-regulated G-protein 3 (A)	--	hypothetical protein KP509_14G057100 [Ceratopteris richardii]	DRG3_ARATH RecName: Full=Developmentally-regulated G-protein 3; Short=AtDRG3; AltName: Full=Developmentally-regulated G-protein 1; Short=AtDRG1;	A0A8B8Q5A4_9MYRT SubName: Full=developmentally-regulated GTP-binding protein 1-like {ECO:0000313|RefSeq:XP_030542260.1};	GTP-binding protein DRG1 (ODN superfamily)	GO:0005737,cytoplasm; GO:0019003,GDP binding; GO:0005525,GTP binding; GO:0003924,GTPase activity; GO:0002181,cytoplasmic translation; GO:0000166,nucleotide binding; GO:0003674,molecular_function; GO:0005488,binding; GO:0017076,purine nucleotide binding; GO:0019001,guanyl nucleotide binding; GO:0032553,ribonucleotide binding; GO:0032555,purine ribonucleotide binding; GO:0032561,guanyl ribonucleoti…	C-terminal region of MMR_HSR1 domain	--	--	--		Cluster-74323.2
Cluster-11176.0	0	0	0	0	0	0	0.24	7.03	18.26	0	0	0	0	0	0	11	346	905	-11.3746	6.8387e-08	1.58237e-06	down	NA	NA	NA	NA	-10.877	2.96122e-07	2.69475e-06	down	2899	K05546 mannosyl-oligosaccharide alpha-1,3-glucosidase [EC:3.2.1.207] | (RefSeq) probable glucan 1,3-alpha-glucosidase (A)	ko00510: N-Glycan biosynthesis; ko01100: Metabolic pathways; ko04141: Protein processing in endoplasmic reticulum	hypothetical protein DY000_02011593 [Brassica cretica]	PSL5_ARATH RecName: Full=Probable glucan 1,3-alpha-glucosidase; EC=3.2.1.84; AltName: Full=Glucosidase II subunit alpha; AltName: Full=Protein PRIORITY IN SWEET LIFE 5; AltName: Full=Protein RADIAL SWELLING 3; Flags: Precursor;	A0A7S2STM5_9STRA SubName: Full=Hypothetical protein {ECO:0000313|EMBL:CAD9709241.1};	Glucosidase II catalytic (alpha) subunit and related enzymes, glycosyl hydrolase family 31	GO:0005783,endoplasmic reticulum; GO:0009536,plastid; GO:0090599,alpha-glucosidase activity; GO:0030246,carbohydrate binding; GO:0033919,glucan 1,3-alpha-glucosidase activity; GO:0015926,glucosidase activity; GO:0004553,hydrolase activity, hydrolyzing O-glycosyl compounds; GO:0030244,cellulose biosynthetic process; GO:0042742,defense response to bacterium; GO:0006491,N-glycan processing; GO:00098…	Glycosyl hydrolases family 31	--	--	--		Cluster-78461.0
Cluster-11184.0	0	0	0	2.89	1.57	0.7	7.91	7.05	4.66	0	0	0	19	10	4	49	46	31	-2.09384	0.00253356	0.0119094	down	NA	NA	NA	NA	-7.47327	1.60301e-07	1.53922e-06	down	644	--	--	hypothetical protein Pfo_028112 [Paulownia fortunei]	--	A0A2G9I6T7_9LAMI SubName: Full=Uncharacterized protein {ECO:0000313|EMBL:PIN25360.1};	--	--	PADRE domain	--	--	--		Cluster-69444.3
Cluster-11186.0	0	0	0	0	0	0	0.13	2.49	7.97	0	0	0	0	0	0	3	61	197	-9.09506	8.08847e-05	0.000611252	down	NA	NA	NA	NA	-8.59677	0.000218597	0.000947366	down	1594	K04459 dual specificity MAP kinase phosphatase [EC:3.1.3.16 3.1.3.48] | (RefSeq) phosphatases II (A)	--	unnamed protein product [Musa acuminata subsp. malaccensis]	DUS1_ARATH RecName: Full=Dual specificity protein phosphatase 1; Short=AtDsPTP1; EC=3.1.3.16; EC=3.1.3.48;	A0A8D7AZS8_MUSAM SubName: Full=(wild Malaysian banana) hypothetical protein {ECO:0000313|EMBL:CAG1857466.1};	Dual specificity phosphatase	GO:0005737,cytoplasm; GO:0005634,nucleus; GO:0005516,calmodulin binding; GO:0017017,MAP kinase tyrosine/serine/threonine phosphatase activity; GO:0017018,myosin phosphatase activity; GO:0004721,phosphoprotein phosphatase activity; GO:0004725,protein tyrosine phosphatase activity; GO:0008138,protein tyrosine/serine/threonine phosphatase activity; GO:0008330,protein tyrosine/threonine phosphatase a…	Dual specificity phosphatase, catalytic domain	--	--	--		Cluster-57055.0
Cluster-11187.0	0	0	0	0	0	0	1.52	4.32	5.07	0	0	0	0	0	0	12	36	43	-7.56303	2.39613e-05	0.000222486	down	NA	NA	NA	NA	-7.07006	0.000104104	0.000496232	down	740	K01673 carbonic anhydrase [EC:4.2.1.1] | (RefSeq) carbonic anhydrase 2 (A)	ko00910: Nitrogen metabolism; ko01100: Metabolic pathways	hypothetical protein F511_08091 [Dorcoceras hygrometricum]	CAHC_TOBAC RecName: Full=Carbonic anhydrase, chloroplastic; EC=4.2.1.1; AltName: Full=Carbonate dehydratase; Flags: Precursor;	A0A1D1YKI5_9ARAE RecName: Full=Carbonic anhydrase {ECO:0000256|ARBA:ARBA00012925, ECO:0000256|RuleBase:RU003956}; EC=4.2.1.1 {ECO:0000256|ARBA:ARBA00012925, ECO:0000256|RuleBase:RU003956}; AltName: Full=Carbonate dehydratase {ECO:0000256|RuleBase:RU003956}; Flags: Fragment;	Predicted carbonic anhydrase involved in protection against oxidative damage	GO:0009570,chloroplast stroma; GO:0004089,carbonate dehydratase activity; GO:0008270,zinc ion binding; GO:0015976,carbon utilization; GO:0003674,molecular_function; GO:0003824,catalytic activity; GO:0016829,lyase activity; GO:0016835,carbon-oxygen lyase activity; GO:0016836,hydro-lyase activity; GO:0005488,binding; GO:0043167,ion binding; GO:0043169,cation binding; GO:0046872,metal ion binding; G…	Carbonic anhydrase	--	--	--		Cluster-66211.12
Cluster-11188.0	0	0	0	0	0	0	0.27	3.59	12.89	0	0	0	0	0	0	8	112	406	-10.1026	2.57521e-06	3.49966e-05	down	NA	NA	NA	NA	-9.60402	8.9829e-06	5.80976e-05	down	1950	--	--	hypothetical protein AXG93_3228s1190 [Marchantia polymorpha subsp. ruderalis]	--	A0A7S2SFW9_9STRA SubName: Full=Hypothetical protein {ECO:0000313|EMBL:CAD9698886.1};	Adiponutrin and related vesicular transport proteins; predicted alpha/beta hydrolase	GO:0016787,hydrolase activity; GO:0016042,lipid catabolic process; GO:0003674,molecular_function; GO:0003824,catalytic activity; GO:0006629,lipid metabolic process; GO:0008150,biological_process; GO:0008152,metabolic process; GO:0009056,catabolic process; GO:0044238,primary metabolic process; GO:0071704,organic substance metabolic process; GO:1901575,organic substance catabolic process	Patatin-like phospholipase	--	--	--		Cluster-84352.0
Cluster-11192.0	0	0	0	0	0	0	2.43	93.44	199.65	0	0	0	0	0	0	6	238	527	-10.6682	9.69476e-07	1.54261e-05	down	NA	NA	NA	NA	-10.1712	3.49713e-06	2.50626e-05	down	430	K02921 large subunit ribosomal protein L37Ae | (RefSeq) 60S ribosomal protein L37A (A)	ko03010: Ribosome	predicted protein [Hordeum vulgare subsp. vulgare]	RL37A_OSTLU RecName: Full=60S ribosomal protein L37a;	A0A8B8Q2H0_9MYRT SubName: Full=60S ribosomal protein L37a-like {ECO:0000313|RefSeq:XP_030540562.1};	60S ribosomal protein L37	GO:0005840,ribosome; GO:0046872,metal ion binding; GO:0003735,structural constituent of ribosome; GO:0006412,translation; GO:0003674,molecular_function; GO:0005488,binding; GO:0043167,ion binding; GO:0043169,cation binding; GO:0005198,structural molecule activity; GO:0006518,peptide metabolic process; GO:0006807,nitrogen compound metabolic process; GO:0008150,biological_process; GO:0008152,metabo…	--	--	--	--		Cluster-85074.0
Cluster-11194.0	0	0	0	0	0	0	0.11	2.08	4.81	0	0	0	0	0	0	2	42	98	-8.22375	0.000499863	0.00287822	down	NA	NA	NA	NA	-7.72667	0.00120046	0.00421291	down	1365	K14550 U3 small nucleolar RNA-associated protein 10 | (RefSeq) hypothetical protein (A)	ko03008: Ribosome biogenesis in eukaryotes	--	HEAT1_ARATH RecName: Full=Uncharacterized protein At3g06530;	A0A813B019_9DINO RecName: Full=HEAT repeat-containing protein 1 {ECO:0000256|RuleBase:RU367065}; Flags: Fragment;	Uncharacterized conserved protein	GO:0030686,90S preribosome; GO:0032040,small-subunit processome; GO:0034455,t-UTP complex; GO:0030515,snoRNA binding; GO:0000462,maturation of SSU-rRNA from tricistronic rRNA transcript (SSU-rRNA, 5.8S rRNA, LSU-rRNA); GO:0045943,positive regulation of transcription by RNA polymerase I; GO:0003674,molecular_function; GO:0003676,nucleic acid binding; GO:0003723,RNA binding; GO:0005488,binding; GO:…	U3 small nucleolar RNA-associated protein 10	--	--	--		Cluster-81611.4
Cluster-11197.0	0	0	0	0	0	0	0.05	1.49	4.74	0	0	0	0	0	0	2	65	208	-9.17189	0.000120637	0.000858859	down	NA	NA	NA	NA	-8.67357	0.000308173	0.00127924	down	2601	K04688 ribosomal protein S6 kinase beta [EC:2.7.11.1] | (RefSeq) hypothetical protein (A)	--	uncharacterized protein LOC126804764 [Potentilla anserina]	KPK1_ARATH RecName: Full=Serine/threonine-protein kinase AtPK1/AtPK6 {ECO:0000303|PubMed:7912697}; EC=2.7.11.1; AltName: Full=Ribosomal-protein S6 kinase homolog 1 {ECO:0000303|PubMed:7828736};	A0A8B8PQ05_9MYRT RecName: Full=Protein kinase C {ECO:0000256|ARBA:ARBA00012429, ECO:0000256|PIRNR:PIRNR000551}; EC=2.7.11.13 {ECO:0000256|ARBA:ARBA00012429, ECO:0000256|PIRNR:PIRNR000551};	Serine/threonine protein kinase	GO:0005737,cytoplasm; GO:0005634,nucleus; GO:0005524,ATP binding; GO:0016301,kinase activity; GO:0004672,protein kinase activity; GO:0106310,protein serine kinase activity; GO:0004674,protein serine/threonine kinase activity; GO:0008285,negative regulation of cell population proliferation; GO:0018105,peptidyl-serine phosphorylation; GO:0045727,positive regulation of translation; GO:0006468,protei…	Protein kinase domain	--	--	--		Cluster-80048.0
Cluster-11198.0	0	0	0	0	0	0	0.47	10.54	34.82	0	0	0	0	0	0	9	215	717	-10.9452	3.41613e-07	6.33544e-06	down	NA	NA	NA	NA	-10.4468	1.32367e-06	1.04747e-05	down	1377	--	--	creatine kinase B-type [Rattus norvegicus]	--	A0A8B8PQ16_9MYRT SubName: Full=arginine kinase Lit v 2.0101-like {ECO:0000313|RefSeq:XP_030536880.1};	Creatine kinases	GO:0005524,ATP binding; GO:0004111,creatine kinase activity; GO:0043436,oxoacid metabolic process; GO:0046314,phosphocreatine biosynthetic process; GO:0016310,phosphorylation; GO:0000166,nucleotide binding; GO:0003674,molecular_function; GO:0005488,binding; GO:0017076,purine nucleotide binding; GO:0030554,adenyl nucleotide binding; GO:0032553,ribonucleotide binding; GO:0032555,purine ribonucleoti…	ATP:guanido phosphotransferase, C-terminal catalytic domain	--	--	--		Cluster-59762.0
Cluster-11203.0	0	0	0	0	0	0	0.09	7.94	14.59	0	0	0	0	0	0	1	59	121	-8.57993	0.000590463	0.00332025	down	NA	NA	NA	NA	-8.08323	0.00133287	0.00461942	down	927	--	--	--	--	--	--	--	--	--	--	--		Cluster-69456.0
Cluster-11204.0	0	0	0	0	0	0.06	0.27	5.88	13.15	0	0	0	0	0	1	5	117	264	-8.7061	1.18639e-05	0.000123584	down	NA	NA	NA	NA	-9.17097	3.11003e-05	0.00017265	down	1388	K13917 mRNA-capping enzyme [EC:2.7.7.50 3.6.1.74] | (RefSeq) mRNA-capping enzyme-like isoform X1 (A)	ko03015: mRNA surveillance pathway	hypothetical protein L6452_38246 [Arctium lappa]	--	A0A5D6YBN6_9STRA RecName: Full=TYR_PHOSPHATASE_2 domain-containing protein {ECO:0000259|PROSITE:PS50056};	mRNA capping enzyme, guanylyltransferase (alpha) subunit	GO:0008138,protein tyrosine/serine/threonine phosphatase activity; GO:0006470,protein dephosphorylation; GO:0003674,molecular_function; GO:0003824,catalytic activity; GO:0004721,phosphoprotein phosphatase activity; GO:0016787,hydrolase activity; GO:0016788,hydrolase activity, acting on ester bonds; GO:0016791,phosphatase activity; GO:0042578,phosphoric ester hydrolase activity; GO:0140096,catalyt…	Dual specificity phosphatase, catalytic domain	--	--	--		Cluster-84322.4
Cluster-11206.0	0	0	0	0	0	0.05	0.34	20.71	60.28	0	0	0	0	0	1	7	451	1325	-10.91	9.22485e-08	2.05837e-06	down	NA	NA	NA	NA	-11.3737	3.05159e-07	2.76855e-06	down	1450	K21777 G2/mitotic-specific cyclin-B, other | (RefSeq) G2/mitotic-specific cyclin S13-7-like isoform X1 (A)	--	G2/mitotic-specific cyclin S13-7-like [Tripterygium wilfordii]	CCB22_ARATH RecName: Full=Cyclin-B2-2; AltName: Full=Cyc2b-At; AltName: Full=Cyclin-2b; AltName: Full=G2/mitotic-specific cyclin-B2-2; Short=CycB2;2;	A0A2V0NKE9_9CHLO SubName: Full=B-type cyclin {ECO:0000313|EMBL:GBF87459.1};	Cyclin B and related kinase-activating proteins	GO:0000307,cyclin-dependent protein kinase holoenzyme complex; GO:0005737,cytoplasm; GO:0005634,nucleus; GO:0016538,cyclin-dependent protein serine/threonine kinase regulator activity; GO:0051301,cell division; GO:0044772,mitotic cell cycle phase transition; GO:0000079,regulation of cyclin-dependent protein serine/threonine kinase activity; GO:0003674,molecular_function; GO:0019207,kinase regulat…	Cyclin, N-terminal domain	--	--	--		Cluster-60653.0
Cluster-11209.0	0	0	0	0	0	0	0.11	5.95	16.04	0	0	0	0	0	0	4	235	641	-10.8546	1.65237e-06	2.41539e-05	down	NA	NA	NA	NA	-10.3568	5.53222e-06	3.77615e-05	down	2416	--	--	--	--	--	--	--	Immunoglobulin domain	--	--	--		Cluster-56771.0
Cluster-11211.0	0	0	0	0	0	0	0.05	6.63	18.37	0	0	0	0	0	0	1	156	436	-10.2854	3.65227e-05	0.000314972	down	NA	NA	NA	NA	-9.78744	9.46079e-05	0.000457151	down	1542	K17943 pumilio RNA-binding family | (RefSeq) pumilio homolog 1-like (A)	--	Pumilio-like protein 12 [Nymphaea thermarum]	PUM9_ARATH RecName: Full=Pumilio homolog 9; Short=APUM-9; Short=AtPUM9;	A0A7S3JT46_9STRA SubName: Full=Hypothetical protein {ECO:0000313|EMBL:CAE0364154.1};	Translational repressor Pumilio/PUF3 and related RNA-binding proteins (Puf superfamily)	GO:0005737,cytoplasm; GO:0003729,mRNA binding; GO:1902039,negative regulation of seed dormancy process; GO:0010608,post-transcriptional regulation of gene expression; GO:0006417,regulation of translation; GO:0003674,molecular_function; GO:0003676,nucleic acid binding; GO:0003723,RNA binding; GO:0005488,binding; GO:0097159,organic cyclic compound binding; GO:1901363,heterocyclic compound binding; …	Pumilio-family RNA binding repeat	--	--	--		Cluster-72670.0
Cluster-11213.0	0	0	0	0	0	0	0.2	1.69	6.29	0	0	0	0	0	0	6	53	199	-9.07179	3.18697e-05	0.000281274	down	NA	NA	NA	NA	-8.5732	9.65233e-05	0.000465113	down	1957	K05046 solute carrier family 6 (neurotransmitter transporter, GABA) member 13 | (RefSeq) Neurotransmitter:Sodium symporter family (A)	--	--	--	A0A8B8PS46_9MYRT RecName: Full=Transporter {ECO:0000256|RuleBase:RU003732};	Sodium-neurotransmitter symporter	GO:0016021,integral component of membrane; GO:0015293,symporter activity; GO:0003674,molecular_function; GO:0005215,transporter activity; GO:0015291,secondary active transmembrane transporter activity; GO:0022804,active transmembrane transporter activity; GO:0022857,transmembrane transporter activity; GO:0005575,cellular_component; GO:0016020,membrane; GO:0031224,intrinsic component of membrane; …	Sodium:neurotransmitter symporter family	--	--	--		Cluster-55986.3
Cluster-11214.0	0	0	0	0	0	0	0.85	5.41	7.37	0	0	0	0	0	0	3	20	28	-6.74577	0.0024394	0.0115107	down	NA	NA	NA	NA	-6.25137	0.00577999	0.0170719	down	493	--	--	--	--	--	--	--	--	--	--	--		Cluster-68462.3
Cluster-11218.0	0	0	0	0	0	0	0.27	2.59	3.71	0	0	0	0	0	0	4	40	58	-7.75156	0.000330097	0.0020171	down	NA	NA	NA	NA	-7.25672	0.000905552	0.00329129	down	1117	K20777 exonuclease 3'-5' domain-containing protein 2 [EC:3.1.11.1] | (RefSeq) uncharacterized protein (A)	--	hypothetical protein L1887_48911 [Cichorium endivia]	--	A0A5N6KU17_9ROSI RecName: Full=Adenylate cyclase {ECO:0000256|ARBA:ARBA00021420}; EC=4.6.1.1 {ECO:0000256|ARBA:ARBA00012201}; AltName: Full=ATP pyrophosphate-lyase {ECO:0000256|ARBA:ARBA00032597}; AltName: Full=Adenylyl cyclase {ECO:0000256|ARBA:ARBA00032637};	Serine/threonine phosphatase 2C containing leucine-rich repeats, similar to SCN circadian oscillatory protein (SCOP)	GO:0004016,adenylate cyclase activity; GO:0005524,ATP binding; GO:0000287,magnesium ion binding; GO:0004722,protein serine/threonine phosphatase activity; GO:0006171,cAMP biosynthetic process; GO:0035556,intracellular signal transduction; GO:0003674,molecular_function; GO:0003824,catalytic activity; GO:0009975,cyclase activity; GO:0016829,lyase activity; GO:0016849,phosphorus-oxygen lyase activit…	Adenylate and Guanylate cyclase catalytic domain	--	--	--		Cluster-46670.0
Cluster-11222.0	0	0	0	0	0	0	0.2	16.51	39.52	0	0	0	0	0	0	1	90	234	-9.41908	0.000161992	0.00109833	down	NA	NA	NA	NA	-8.92142	0.000389542	0.00157024	down	803	K09549 prefoldin subunit 2 | (RefSeq) predicted protein (A)	--	--	--	A0A7S0VD46_9CHLO SubName: Full=Hypothetical protein {ECO:0000313|EMBL:CAD8783651.1};	Molecular chaperone Prefoldin, subunit 2	GO:0016272,prefoldin complex; GO:0051082,unfolded protein binding; GO:0006457,protein folding; GO:0003674,molecular_function; GO:0005488,binding; GO:0005515,protein binding; GO:0008150,biological_process; GO:0009987,cellular process; GO:0005575,cellular_component; GO:0032991,protein-containing complex	Prefoldin subunit	--	--	--		Cluster-73758.0
Cluster-11223.0	0	0	0	0	0	0	0.09	1.51	2.98	0	0	0	0	0	0	2	36	72	-7.85806	0.000838228	0.00451486	down	NA	NA	NA	NA	-7.36165	0.00197537	0.00656324	down	1563	--	--	--	--	--	FOG: 7 transmembrane receptor	--	7 transmembrane receptor (rhodopsin family)	--	--	--		Cluster-64609.2
Cluster-11224.0	0	0	0	0	0	0	0.08	3.06	13.63	0	0	0	0	0	0	1	43	194	-8.95722	0.000449802	0.00262964	down	NA	NA	NA	NA	-8.45782	0.00100824	0.00361753	down	1043	K12663 Delta3,5-Delta2,4-dienoyl-CoA isomerase [EC:5.3.3.21] | (RefSeq) delta(3,5)-Delta(2,4)-dienoyl-CoA isomerase, peroxisomal isoform X1 (A)	ko04146: Peroxisome	hypothetical protein Lal_00013857 [Lupinus albus]	DCI1_ARATH RecName: Full=Delta(3,5)-Delta(2,4)-dienoyl-CoA isomerase, peroxisomal {ECO:0000305}; Short=AtDCI1 {ECO:0000303|PubMed:16040662}; EC=5.3.3.21 {ECO:0000269|PubMed:16040662};	A0A5A8E3Q1_CAFRO SubName: Full=Uncharacterized protein {ECO:0000313|EMBL:KAA0171634.1};	Enoyl-CoA isomerase	GO:0005777,peroxisome; GO:0051750,delta(3,5)-delta(2,4)-dienoyl-CoA isomerase activity; GO:0006635,fatty acid beta-oxidation; GO:0009062,fatty acid catabolic process; GO:0003674,molecular_function; GO:0003824,catalytic activity; GO:0016853,isomerase activity; GO:0016860,intramolecular oxidoreductase activity; GO:0016863,intramolecular oxidoreductase activity, transposing C=C bonds; GO:0006082,org…	Enoyl-CoA hydratase/isomerase	--	--	--		Cluster-61007.0
Cluster-11225.0	0	0	0	0	0	0	0.1	6.82	18.04	0	0	0	0	0	0	3	214	571	-10.6961	3.59318e-06	4.62767e-05	down	NA	NA	NA	NA	-10.1983	1.13118e-05	7.11752e-05	down	1958	K09523 DnaJ homolog subfamily C member 3 | (RefSeq) dnaJ protein P58IPK homolog (A)	ko04141: Protein processing in endoplasmic reticulum	hypothetical protein [Papaver nudicaule]	DJC15_ORYSJ RecName: Full=DnaJ protein P58IPK homolog B {ECO:0000305}; Short=OsP58B {ECO:0000303|PubMed:24153418}; AltName: Full=Chaperone protein dnaJ C15 {ECO:0000305}; Short=OsDjC15 {ECO:0000303|PubMed:23160806}; Flags: Precursor;	Q0R0F1_9DINO SubName: Full=Dna J-like protein 3 {ECO:0000313|EMBL:ABA28991.1};	dsRNA-activated protein kinase inhibitor P58, contains TPR and DnaJ domains	GO:0005788,endoplasmic reticulum lumen; GO:0005575,cellular_component; GO:0005622,intracellular anatomical structure; GO:0005737,cytoplasm; GO:0005783,endoplasmic reticulum; GO:0012505,endomembrane system; GO:0031974,membrane-enclosed lumen; GO:0043226,organelle; GO:0043227,membrane-bounded organelle; GO:0043229,intracellular organelle; GO:0043231,intracellular membrane-bounded organelle; GO:0043…	Tetratricopeptide repeat	--	--	--		Cluster-82255.0
Cluster-11227.0	0	0	0	0	0	0	0.16	3.46	14.06	0	0	0	0	0	0	3	60	270	-9.44053	5.61876e-05	0.000452286	down	NA	NA	NA	NA	-8.94119	0.00015177	0.000689137	down	1371	K09377 cysteine and glycine-rich protein | (RefSeq) hypothetical protein (A)	--	unknown [Medicago truncatula]	WLIM1_ARATH RecName: Full=LIM domain-containing protein WLIM1 {ECO:0000305}; AltName: Full=Widely-expressed LIM protein 1 {ECO:0000303|PubMed:11085265}; Short=AtWLIM1;	A0A1D1ZI13_9ARAE SubName: Full=LIM and SH3 domain protein F42H10.3 {ECO:0000313|EMBL:JAT66610.1}; Flags: Fragment;	Nebulin repeat protein	GO:0005737,cytoplasm; GO:0005856,cytoskeleton; GO:0005886,plasma membrane; GO:0051015,actin filament binding; GO:0046872,metal ion binding; GO:0003729,mRNA binding; GO:0051017,actin filament bundle assembly; GO:0003674,molecular_function; GO:0003779,actin binding; GO:0005488,binding; GO:0005515,protein binding; GO:0008092,cytoskeletal protein binding; GO:0044877,protein-containing complex binding…	Nebulin repeat	Others	TR	Others		Cluster-60580.0
Cluster-11229.0	0	0	0	0	0	0	0.26	4.14	9.42	0	0	0	0	0	0	12	205	470	-10.498	2.80824e-07	5.36698e-06	down	NA	NA	NA	NA	-10.001	1.17399e-06	9.39163e-06	down	2917	--	--	--	--	--	Basement membrane-specific heparan sulfate proteoglycan (HSPG) core protein	--	Immunoglobulin domain	--	--	--		Cluster-70916.0
Cluster-11231.0	0	0	0	0	0	0	0.17	4.29	9.94	0	0	0	0	0	0	2	55	129	-8.61413	0.000264197	0.00166197	down	NA	NA	NA	NA	-8.11697	0.000657192	0.00248196	down	977	K14773 U3 small nucleolar RNA-associated protein 23 | (RefSeq) rRNA-processing protein UTP23 homolog isoform X1 (A)	--	rRNA-processing UTP23 homolog, partial [Olea europaea subsp. europaea]	--	A0A8B7BJ78_PHODC SubName: Full=rRNA-processing protein UTP23 homolog isoform X1 {ECO:0000313|RefSeq:XP_008778215.2};	Uncharacterized proteins of PilT N-term./Vapc superfamily	GO:0005730,nucleolus; GO:0032040,small-subunit processome; GO:0006364,rRNA processing; GO:0006139,nucleobase-containing compound metabolic process; GO:0006396,RNA processing; GO:0006725,cellular aromatic compound metabolic process; GO:0006807,nitrogen compound metabolic process; GO:0008150,biological_process; GO:0008152,metabolic process; GO:0009987,cellular process; GO:0010467,gene expression; G…	Fcf1	--	--	--		Cluster-80757.0
Cluster-11232.0	0	0	0	0	0	0	1.23	14.04	14.26	0	0	0	0	0	0	7	84	87	-8.56499	2.59817e-05	0.000238004	down	NA	NA	NA	NA	-8.07154	8.81725e-05	0.000429836	down	615	K02966 small subunit ribosomal protein S19e | (RefSeq) 40S ribosomal protein S19-1 (A)	ko03010: Ribosome	hypothetical protein KP509_24G077600 [Ceratopteris richardii]	RS191_ARATH RecName: Full=40S ribosomal protein S19-1;	A0A1D1XG98_9ARAE SubName: Full=40S ribosomal protein S19-1 {ECO:0000313|EMBL:JAT41396.1};	40S ribosomal protein S19	GO:0005829,cytosol; GO:0022626,cytosolic ribosome; GO:0022627,cytosolic small ribosomal subunit; GO:0009505,plant-type cell wall; GO:0009506,plasmodesma; GO:0042788,polysomal ribosome; GO:0003729,mRNA binding; GO:0003723,RNA binding; GO:0003735,structural constituent of ribosome; GO:0000028,ribosomal small subunit assembly; GO:0006412,translation; GO:0003674,molecular_function; GO:0003676,nucleic…	Ribosomal protein S19e	--	--	--		Cluster-78756.0
Cluster-11234.0	0	0	0	0	0	0	0.1	3.47	5.92	0	0	0	0	0	0	2	76	131	-8.79108	0.000175269	0.00117247	down	NA	NA	NA	NA	-8.29513	0.000448815	0.00177563	down	1458	K03844 alpha-1,2-mannosyltransferase [EC:2.4.1.131] | (RefSeq) GDP-Man:Man(3)GlcNAc(2)-PP-Dol alpha-1,2-mannosyltransferase (A)	ko00510: N-Glycan biosynthesis; ko00513: Various types of N-glycan biosynthesis; ko01100: Metabolic pathways	GDP-Man:Man(3)GlcNAc(2)-PP-Dol alpha-1,2-mannosyltransferase [Cynara cardunculus var. scolymus]	ALG11_ARATH RecName: Full=GDP-Man:Man(3)GlcNAc(2)-PP-Dol alpha-1,2-mannosyltransferase; EC=2.4.1.131; AltName: Full=Alpha-1,2-mannosyltransferase ALG11; AltName: Full=Asparagine-linked glycosylation protein 11; AltName: Full=Protein LEAF WILTING 3;	A0A251SN34_HELAN RecName: Full=GDP-Man:Man(3)GlcNAc(2)-PP-Dol alpha-1,2-mannosyltransferase {ECO:0000256|ARBA:ARBA00022018, ECO:0000256|RuleBase:RU367051}; EC=2.4.1.131 {ECO:0000256|ARBA:ARBA00012645, ECO:0000256|RuleBase:RU367051};	Glycosyltransferase	GO:0005783,endoplasmic reticulum; GO:0005789,endoplasmic reticulum membrane; GO:0016021,integral component of membrane; GO:0016020,membrane; GO:0004377,GDP-Man:Man3GlcNAc2-PP-Dol alpha-1,2-mannosyltransferase activity; GO:0006490,oligosaccharide-lipid intermediate biosynthetic process; GO:0009832,plant-type cell wall biogenesis; GO:0006487,protein N-linked glycosylation; GO:0009737,response to ab…	ALG11 mannosyltransferase N-terminus	--	--	--		Cluster-84412.2
Cluster-11237.0	0	0	0	0	0	0	1.21	5.24	4.15	0	0	0	0	0	0	9	41	33	-7.44842	8.46398e-05	0.000634915	down	NA	NA	NA	NA	-6.95674	0.000309442	0.00128408	down	713	K03661 V-type H+-transporting ATPase 21kDa proteolipid subunit | (RefSeq) V-type proton ATPase subunit c''2-like (A)	ko00190: Oxidative phosphorylation; ko01100: Metabolic pathways; ko04145: Phagosome	probable V-type proton ATPase 20 kDa proteolipid subunit [Quercus suber]	VATO2_ARATH RecName: Full=V-type proton ATPase subunit c''2; Short=V-ATPase subunit c''2; AltName: Full=Vacuolar H(+)-ATPase subunit c'' isoform 2; AltName: Full=Vacuolar proton pump subunit c''2;	A0A836UXI4_9ROSI SubName: Full=ATP synthase C-domain-containing protein {ECO:0000313|EMBL:KAG5221581.1};	Vacuolar H+-ATPase V0 sector, subunit c''	GO:0005789,endoplasmic reticulum membrane; GO:0000139,Golgi membrane; GO:0016021,integral component of membrane; GO:0033179,proton-transporting V-type ATPase, V0 domain; GO:0005773,vacuole; GO:0046961,proton-transporting ATPase activity, rotational mechanism; GO:0003674,molecular_function; GO:0005215,transporter activity; GO:0008324,cation transmembrane transporter activity; GO:0009678,pyrophosph…	ATP synthase subunit C	--	--	--		Cluster-79605.0
Cluster-11240.0	0	0	0	0.03	0	0	0.03	0.68	2.62	0	0	0	1	0	0	1	22	85	-6.85662	0.00216767	0.0103767	down	NA	NA	NA	NA	-7.31977	0.0048304	0.0145543	down	2002	K04874 potassium voltage-gated channel Shaker-related subfamily A member 1 | (RefSeq) uncharacterized protein (A)	--	predicted protein [Hordeum vulgare subsp. vulgare]	--	A0A8B8PRV5_9MYRT SubName: Full=potassium voltage-gated channel protein Shaker-like {ECO:0000313|RefSeq:XP_030537057.1};	Voltage-gated shaker-like K+ channel KCNA	GO:0008076,voltage-gated potassium channel complex; GO:0005249,voltage-gated potassium channel activity; GO:0051260,protein homooligomerization; GO:0034765,regulation of ion transmembrane transport; GO:0003674,molecular_function; GO:0005215,transporter activity; GO:0005216,ion channel activity; GO:0005244,voltage-gated ion channel activity; GO:0005261,cation channel activity; GO:0005267,potassium…	Ion transport protein	--	--	--		Cluster-80193.1
Cluster-11242.0	0	0	0	0	0	0.09	0.25	5.26	20.44	0	0	0	0	0	3	9	206	800	-8.53435	1.24112e-05	0.00012846	down	NA	NA	NA	NA	-10.5525	1.26123e-06	1.00273e-05	down	2387	K16075 magnesium transporter | (RefSeqEDYFPPNLFVKVNGKLCPLPGYLPPTKNGAEPKRPSRPINITPLAR	--	unnamed protein product [Microthlaspi erraticum]	PIAL1_ARATH RecName: Full=E4 SUMO-protein ligase PIAL1 {ECO:0000303|PubMed:25415977}; EC=2.3.2.- {ECO:0000269|PubMed:25415977}; AltName: Full=Protein EMBRYO DEFECTIVE 3001; AltName: Full=Protein INHIBITOR OF ACTIVATED STAT-LIKE 1 {ECO:0000303|PubMed:25415977};	A0A1J3H3C8_NOCCA SubName: Full=E3 SUMO-protein ligase pli1 {ECO:0000313|EMBL:JAU62858.1}; Flags: Fragment;	Zn-finger transcription factor	GO:0005634,nucleus; GO:0016874,ligase activity; GO:0019789,SUMO transferase activity; GO:0008270,zinc ion binding; GO:0051176,positive regulation of sulfur metabolic process; GO:0016925,protein sumoylation; GO:0009737,response to abscisic acid; GO:0006970,response to osmotic stress; GO:0009651,response to salt stress; GO:0003674,molecular_function; GO:0003824,catalytic activity; GO:0016740,transf…	PINIT domain	--	--	--		Cluster-83676.4
Cluster-11243.0	0	0	0	0	0	0	0.07	1.44	4.53	0	0	0	0	0	0	2	43	136	-8.5675	0.00033158	0.00202454	down	NA	NA	NA	NA	-8.06929	0.000805959	0.00297051	down	1874	K01194 alpha,alpha-trehalase [EC:3.2.1.28] | (RefSeq) hypothetical protein (A)	ko00500: Starch and sucrose metabolism; ko01100: Metabolic pathways; ko01110: Biosynthesis of secondary metabolites	probable trehalase [Selaginella moellendorffii]	TRE_ORYSJ RecName: Full=Probable trehalase; EC=3.2.1.28; AltName: Full=Alpha,alpha-trehalase; AltName: Full=Alpha,alpha-trehalose glucohydrolase;	D8SMS8_SELML RecName: Full=Trehalase {ECO:0000256|RuleBase:RU361180}; EC=3.2.1.28 {ECO:0000256|RuleBase:RU361180}; AltName: Full=Alpha-trehalose glucohydrolase {ECO:0000256|RuleBase:RU361180};	Neutral trehalase	GO:0005886,plasma membrane; GO:0004555,alpha,alpha-trehalase activity; GO:0005993,trehalose catabolic process; GO:0003674,molecular_function; GO:0003824,catalytic activity; GO:0004553,hydrolase activity, hydrolyzing O-glycosyl compounds; GO:0015927,trehalase activity; GO:0016787,hydrolase activity; GO:0016798,hydrolase activity, acting on glycosyl bonds; GO:0005975,carbohydrate metabolic process;…	Trehalase	--	--	--		Cluster-70514.0
Cluster-11250.0	0	0	0	0	0	0	0.26	1.5	4.9	0	0	0	0	0	0	5	31	102	-8.16791	0.000185004	0.0012279	down	NA	NA	NA	NA	-7.66994	0.000513854	0.00199729	down	1389	--	--	hypothetical protein HPP92_022819 [Vanilla planifolia]	--	I0Z9A4_COCSC SubName: Full=Uncharacterized protein {ECO:0000313|EMBL:EIE27223.1};	Uncharacterized membrane protein	GO:0016021,integral component of membrane; GO:0005575,cellular_component; GO:0016020,membrane; GO:0031224,intrinsic component of membrane; GO:0110165,cellular anatomical entity	AI-2E family transporter	--	--	--		Cluster-85434.0
Cluster-11251.0	0	0	0	0	0	0	0.16	3.85	10.83	0	0	0	0	0	0	3	79	204	-9.23261	5.49182e-05	0.000443799	down	NA	NA	NA	NA	-8.73508	0.000152697	0.000692716	down	1385	K13199 plasminogen activator inhibitor 1 RNA-binding protein | (RefSeq) RGG repeats nuclear RNA binding protein A (A)	--	hypothetical protein [Adiantum nelumboides]	EHD3_ORYSJ RecName: Full=PHD finger protein EHD3 {ECO:0000305}; AltName: Full=Proetin EARLY HEADING 3 {ECO:0000303|PubMed:21284756};	L1JPT5_GUITC RecName: Full=PHD-type domain-containing protein {ECO:0000259|PROSITE:PS50016}; Flags: Fragment;	Predicted transcription factor Requiem/NEURO-D4	GO:0005634,nucleus; GO:0003677,DNA binding; GO:0042393,histone binding; GO:0046872,metal ion binding; GO:0003712,transcription coregulator activity; GO:0009908,flower development; GO:0045892,negative regulation of DNA-templated transcription; GO:0045944,positive regulation of transcription by RNA polymerase II; GO:0048586,regulation of long-day photoperiodism, flowering; GO:0003674,molecular_func…	PHD-finger	PHD	TR	PHD		Cluster-55387.2
Cluster-11252.0	0	0	0	0	0	0	0.1	3.38	8.33	0	0	0	0	0	0	3	110	273	-9.66705	2.44348e-05	0.000226222	down	NA	NA	NA	NA	-9.16963	7.05783e-05	0.000354072	down	2017	K04688 ribosomal protein S6 kinase beta [EC:2.7.11.1] | (RefSeq) serine/threonine-protein kinase AtPK1/AtPK6-like (A)	--	ribosomal S6 kinase beta-1-like [Olea europaea subsp. europaea]	KPK2_ARATH RecName: Full=Serine/threonine-protein kinase AtPK2/AtPK19; EC=2.7.11.1; AltName: Full=Ribosomal-protein S6 kinase homolog 2;	A0A8B8MXE0_9MYRT SubName: Full=ribosomal protein S6 kinase beta-1-like {ECO:0000313|RefSeq:XP_030514777.1};	Ribosomal protein S6 kinase and related proteins	GO:0005737,cytoplasm; GO:0005634,nucleus; GO:0005524,ATP binding; GO:0016301,kinase activity; GO:0004672,protein kinase activity; GO:0106310,protein serine kinase activity; GO:0004674,protein serine/threonine kinase activity; GO:0071456,cellular response to hypoxia; GO:0018105,peptidyl-serine phosphorylation; GO:0045727,positive regulation of translation; GO:0006468,protein phosphorylation; GO:00…	Protein kinase domain	--	--	--		Cluster-77360.3
Cluster-11255.0	0	0	0	0	0	0	0.07	3.96	8.91	0	0	0	0	0	0	3	190	431	-10.3633	6.24117e-06	7.28461e-05	down	NA	NA	NA	NA	-9.86613	1.92521e-05	0.000113408	down	2837	K20179 vacuolar protein sorting-associated protein 11 | (RefSeq) hypothetical protein (A)	--	vacuolar protein-sorting-associated protein 11 homolog [Impatiens glandulifera]	VPS11_ARATH RecName: Full=Vacuolar protein-sorting-associated protein 11 homolog; Short=AtVPS11;	A0A5B8MNQ2_9CHLO RecName: Full=Vacuolar protein sorting-associated protein 11 homolog {ECO:0000256|PIRNR:PIRNR007860};	Vacuolar assembly/sorting protein PEP5/VPS11	GO:0033263,CORVET complex; GO:0005768,endosome; GO:0030897,HOPS complex; GO:0005739,mitochondrion; GO:0009705,plant-type vacuole membrane; GO:0032991,protein-containing complex; GO:0046872,metal ion binding; GO:0030674,protein-macromolecule adaptor activity; GO:0007032,endosome organization; GO:0006886,intracellular protein transport; GO:0048284,organelle fusion; GO:0007033,vacuole organization; …	Region in Clathrin and VPS	--	--	--		Cluster-46674.0
Cluster-11256.0	0	0	0	0	0	0	0.26	3.3	8.57	0	0	0	0	0	0	5	68	178	-9.04114	3.3885e-05	0.000295812	down	NA	NA	NA	NA	-8.5437	0.000102433	0.000489395	down	1387	K03857 phosphatidylinositol N-acetylglucosaminyltransferase subunit A [EC:2.4.1.198] | (RefSeq) phosphatidylinositol N-acetylglucosaminyltransferase subunit A isoform X1 (A)	ko00563: Glycosylphosphatidylinositol (GPI)-anchor biosynthesis; ko01100: Metabolic pathways	--	PIGA_ARATH RecName: Full=Phosphatidylinositol N-acetylglucosaminyltransferase subunit A; EC=2.4.1.198; AltName: Full=GlcNAc-PI synthesis protein; AltName: Full=Phosphatidylinositol-glycan biosynthesis class A protein;	A0A2H4ZQF6_9EUKA SubName: Full=Putative UDP-glucose:tetrahydrobiopterin glucosyltransferase {ECO:0000313|EMBL:AUG32776.1};	N-acetylglucosaminyltransferase complex, subunit PIG-A/SPT14, required for phosphatidylinositol biosynthesis/Sulfolipid synthase	GO:0000506,glycosylphosphatidylinositol-N-acetylglucosaminyltransferase (GPI-GnT) complex; GO:0016021,integral component of membrane; GO:0017176,phosphatidylinositol N-acetylglucosaminyltransferase activity; GO:0006506,GPI anchor biosynthetic process; GO:0009846,pollen germination; GO:0009860,pollen tube growth; GO:0003674,molecular_function; GO:0003824,catalytic activity; GO:0008194,UDP-glycosyl…	Glycosyl transferases group 1	--	--	--		Cluster-77457.4
Cluster-11257.0	0	0	0	0	0	0	0.16	1.41	2.6	0	0	0	0	0	0	3	29	54	-7.49965	0.000840426	0.00452451	down	NA	NA	NA	NA	-7.00375	0.00208702	0.00689433	down	1388	K19729 guanine nucleotide-binding protein G(t) subunit alpha 3 | (RefSeq) guanine nucleotide-binding protein alpha-1 subunit (A)	--	guanine nucleotide-binding protein subunit alpha [Quercus suber]	GPA2_SOYBN RecName: Full=Guanine nucleotide-binding protein alpha-2 subunit; Short=GP-alpha-2;	A0A1D1Z6D1_9ARAE SubName: Full=Guanine nucleotide-binding protein subunit alpha {ECO:0000313|EMBL:JAT62468.1};	G-protein alpha subunit (small G protein superfamily)	GO:0005834,heterotrimeric G-protein complex; GO:0001664,G protein-coupled receptor binding; GO:0031683,G-protein beta/gamma-subunit complex binding; GO:0005525,GTP binding; GO:0003924,GTPase activity; GO:0046872,metal ion binding; GO:0007188,adenylate cyclase-modulating G protein-coupled receptor signaling pathway; GO:0003674,molecular_function; GO:0005102,signaling receptor binding; GO:0005488,b…	G-protein alpha subunit	--	--	--		Cluster-70541.4
Cluster-11258.0	0	0	0	0	0	0	3.29	3.51	2.3	0	0	0	0	0	0	24	27	18	-7.10678	4.25571e-06	5.32987e-05	down	NA	NA	NA	NA	-6.61799	3.26956e-05	0.000180354	down	706	--	--	hypothetical protein Pfo_009683, partial [Paulownia fortunei]	--	A0A2G9G4K8_9LAMI SubName: Full=Uncharacterized protein {ECO:0000313|EMBL:PIN00075.1};	--	--	--	--	--	--		Cluster-64472.2
Cluster-11259.0	0	0	0	0	0	0	2.13	0.13	16.02	0	0	0	0	0	0	31	2	251	-9.16268	0.000219174	0.00141747	down	NA	NA	NA	NA	-8.66186	0.00052258	0.0020274	down	1118	--	--	--	--	--	--	--	--	--	--	--		Cluster-75166.0
Cluster-11262.0	0	0	0	0	0	0	0.33	1.05	3.56	0	0	0	0	0	0	10	34	116	-8.37303	3.45392e-05	0.00030056	down	NA	NA	NA	NA	-7.87532	0.000116008	0.000544906	down	2009	K24406 [histone H3]-lysine27 N-methyltransferase [EC:2.1.1.369] | (RefSeq) probable Histone-lysine N-methyltransferase ATXR5 (A)	ko00310: Lysine degradation; ko01100: Metabolic pathways	--	ATXR5_RICCO RecName: Full=Probable Histone-lysine N-methyltransferase ATXR5; EC=2.1.1.369 {ECO:0000250|UniProtKB:Q8VZJ1}; Flags: Precursor;	A0A1D1YIY3_9ARAE SubName: Full=Uncharacterized protein U95 {ECO:0000313|EMBL:JAT54597.1}; Flags: Fragment;	Polycomb-like PHD Zn-finger protein	GO:0009507,chloroplast; GO:0005634,nucleus; GO:0042393,histone binding; GO:0046872,metal ion binding; GO:0008168,methyltransferase activity; GO:0003712,transcription coregulator activity; GO:0006325,chromatin organization; GO:0032259,methylation; GO:0045892,negative regulation of DNA-templated transcription; GO:0045944,positive regulation of transcription by RNA polymerase II; GO:0003674,molecula…	PHD-finger	PHD	TR	PHD		Cluster-55000.1
Cluster-11266.0	0	0	0	0	0	0	1.57	31.59	108.4	0	0	0	0	0	0	7	148	520	-10.4645	1.60197e-06	2.35435e-05	down	NA	NA	NA	NA	-9.96594	5.61475e-06	3.82689e-05	down	546	K17609 nucleoredoxin [EC:1.8.1.8] | (RefSeq) TRX_2; thioredoxin (A)	--	hypothetical protein KP509_32G016200 [Ceratopteris richardii]	NRX1_ARATH RecName: Full=Probable nucleoredoxin 1; Short=AtNrx1; EC=1.8.1.8;	A0A813GP52_POLGL SubName: Full=Hypothetical protein {ECO:0000313|EMBL:CAE8625855.1};	Thioredoxin, nucleoredoxin and related proteins	GO:0005829,cytosol; GO:0005634,nucleus; GO:0004791,thioredoxin-disulfide reductase activity; GO:0009860,pollen tube growth; GO:0010183,pollen tube guidance; GO:0080092,regulation of pollen tube growth; GO:0003674,molecular_function; GO:0003824,catalytic activity; GO:0015035,protein-disulfide reductase activity; GO:0015036,disulfide oxidoreductase activity; GO:0016209,antioxidant activity; GO:0016…	Thioredoxin-like	--	--	--		Cluster-75518.4
Cluster-11268.0	0	0	0	0	0	0	0.07	2.3	7.48	0	0	0	0	0	0	3	102	332	-9.8399	2.11859e-05	0.000201395	down	NA	NA	NA	NA	-9.34151	6.08751e-05	0.000310736	down	2664	K14648 poly(U)-specific endoribonuclease [EC:3.1.-.-] | (RefSeq) poly(U)-specific endoribonuclease-B-like (A)	--	--	--	--	Chromatin remodeling protein, contains PHD Zn-finger	--	PHD-finger	PHD	TR	PHD		Cluster-81227.0
Cluster-11273.0	0	0	0	0	0	0	1.33	3.99	4.23	0	0	0	0	0	0	55	176	188	-9.77032	2.98314e-10	1.24707e-08	down	NA	NA	NA	NA	-9.27767	3.01033e-09	3.78797e-08	down	2630	--	--	hypothetical protein [Adiantum nelumboides]	--	A0A1D1YS18_9ARAE SubName: Full=Transmembrane GTPase fzo1 {ECO:0000313|EMBL:JAT57409.1};	Mitofusin 1 GTPase, involved in mitochondrila biogenesis	GO:0016021,integral component of membrane; GO:0005741,mitochondrial outer membrane; GO:0005525,GTP binding; GO:0003924,GTPase activity; GO:0007005,mitochondrion organization; GO:0000166,nucleotide binding; GO:0003674,molecular_function; GO:0005488,binding; GO:0017076,purine nucleotide binding; GO:0019001,guanyl nucleotide binding; GO:0032553,ribonucleotide binding; GO:0032555,purine ribonucleotid…	Dynamin family	--	--	--		Cluster-77877.0
Cluster-11282.0	0	0	0	0	0	0	0.13	16.01	38.79	0	0	0	0	0	0	1	132	325	-9.91567	6.70225e-05	0.000522264	down	NA	NA	NA	NA	-9.41821	0.000168845	0.000756369	down	735	K05019 chloride channel, nucleotide-sensitive, 1A | (RefSeq) chloride conductance regulatory protein ICln isoform X2 (A)	--	chloride conductance regulatory protein ICln [Citrus sinensis]	ICLN_ARATH RecName: Full=Chloride conductance regulatory protein ICln; Short=I(Cln); AltName: Full=Chloride ion current inducer protein; Short=ClCI;	D2U835_CITCL SubName: Full=Nucleotide-sensitive chloride conductance regulator {ECO:0000313|EMBL:CBJ19441.1};	Chloride ion current inducer protein	GO:0005829,cytosol; GO:0034709,methylosome; GO:0034715,pICln-Sm protein complex; GO:0005886,plasma membrane; GO:0005681,spliceosomal complex; GO:0006884,cell volume homeostasis; GO:0006821,chloride transport; GO:0045292,mRNA cis splicing, via spliceosome; GO:0000387,spliceosomal snRNP assembly; GO:0008150,biological_process; GO:0008361,regulation of cell size; GO:0009987,cellular process; GO:0016…	Regulator of volume decrease after cellular swelling	--	--	--		Cluster-52442.0
Cluster-11289.0	0	0	0	0	0	0	0.08	3.09	9.22	0	0	0	0	0	0	4	170	506	-10.4802	3.70453e-06	4.74545e-05	down	NA	NA	NA	NA	-9.98208	1.1899e-05	7.4388e-05	down	3254	K18422 helicase MOV-10 [EC:3.6.4.13] | (RefSeq) probable RNA helicase SDE3 (A)	--	hypothetical protein KC19_4G082300 [Ceratodon purpureus]	SDE3_ARATH RecName: Full=Probable RNA helicase SDE3; EC=3.6.4.13; AltName: Full=Silencing defective protein 3;	A9SLN9_PHYPA SubName: Full=RNA helicase {ECO:0000313|EMBL:EDQ67975.1};	RNA helicase	GO:0005829,cytosol; GO:0043186,P granule; GO:0005524,ATP binding; GO:0016887,ATP hydrolysis activity; GO:0003723,RNA binding; GO:0003724,RNA helicase activity; GO:0035194,post-transcriptional gene silencing by RNA; GO:0009616,RNAi-mediated antiviral immune response; GO:0000166,nucleotide binding; GO:0003674,molecular_function; GO:0005488,binding; GO:0017076,purine nucleotide binding; GO:0030554,a…	AAA domain	--	--	--		Cluster-81424.5
Cluster-11290.0	0	0	0	0	0	0	0.32	1.07	3.84	0	0	0	0	0	0	10	35	127	-8.4774	3.1362e-05	0.000277725	down	NA	NA	NA	NA	-7.97944	0.000104643	0.000498324	down	2035	K10587 ubiquitin-protein ligase E3 A [EC:2.3.2.26] | (RefSeq) ubiquitin-protein ligase E3A isoform X1 (A)	ko04120: Ubiquitin mediated proteolysis	probable E3 ubiquitin-protein ligase mug30 [Quercus suber]	UPL1_ARATH RecName: Full=E3 ubiquitin-protein ligase UPL1; Short=Ubiquitin-protein ligase 1; EC=2.3.2.26; AltName: Full=HECT-type E3 ubiquitin transferase UPL1;	A0A5N6KR14_9ROSI RecName: Full=HECT domain-containing protein {ECO:0000259|PROSITE:PS50237};	E3 ubiquitin protein ligase	GO:0005737,cytoplasm; GO:0005829,cytosol; GO:0005739,mitochondrion; GO:0005634,nucleus; GO:0009506,plasmodesma; GO:0000151,ubiquitin ligase complex; GO:0061630,ubiquitin protein ligase activity; GO:0004842,ubiquitin-protein transferase activity; GO:0043161,proteasome-mediated ubiquitin-dependent protein catabolic process; GO:0000209,protein polyubiquitination; GO:0016567,protein ubiquitination; G…	HECT-domain (ubiquitin-transferase)	--	--	--		Cluster-48012.9
Cluster-11292.0	0	0	0	0	0	0	1.25	25.6	45	0	0	0	0	0	0	5	107	193	-9.33315	1.58282e-05	0.000157843	down	NA	NA	NA	NA	-8.83709	5.02729e-05	0.000262556	down	519	K12845 U4/U6 small nuclear ribonucleoprotein SNU13 | (RefSeq) NHP2-like protein 1 (A)	ko03008: Ribosome biogenesis in eukaryotes; ko03040: Spliceosome	PREDICTED: NHP2-like protein 1 [Daucus carota subsp. sativus]	NHP2_ARATH RecName: Full=H/ACA ribonucleoprotein complex subunit 2-like protein; AltName: Full=Nhp2-like protein;	A0A2I0BCA1_9ASPA RecName: Full=Ribonucloprotein {ECO:0000256|RuleBase:RU366039};	60S ribosomal protein 15.5kD/SNU13, NHP2/L7A family (includes ribonuclease P subunit p38), involved in splicing	GO:0031429,box H/ACA snoRNP complex; GO:0005730,nucleolus; GO:0005732,sno(s)RNA-containing ribonucleoprotein complex; GO:0034513,box H/ACA snoRNA binding; GO:0003729,mRNA binding; GO:0003723,RNA binding; GO:0000469,cleavage involved in rRNA processing; GO:0000470,maturation of LSU-rRNA; GO:0031118,rRNA pseudouridine synthesis; GO:0031120,snRNA pseudouridine synthesis; GO:0003674,molecular_functio…	Ribosomal protein L7Ae/L30e/S12e/Gadd45 family	--	--	--		Cluster-63515.0
Cluster-11294.0	0	0	0	0	0	0	0.7	1.67	3.96	0	0	0	0	0	0	13	33	79	-8.01235	1.82463e-05	0.000177881	down	NA	NA	NA	NA	-7.5164	7.24537e-05	0.000362312	down	1344	K15633 2,3-bisphosphoglycerate-independent phosphoglycerate mutase [EC:5.4.2.12] | (RefSeq) phosphoglycerate mutase (A)	--	2,3-bisphosphoglycerate-independent phosphoglycerate mutase-like [Quercus suber]	GPMI_GRATL RecName: Full=2,3-bisphosphoglycerate-independent phosphoglycerate mutase {ECO:0000255|HAMAP-Rule:MF_01038}; Short=BPG-independent PGAM {ECO:0000255|HAMAP-Rule:MF_01038}; Short=Phosphoglyceromutase {ECO:0000255|HAMAP-Rule:MF_01038}; Short=iPGM {ECO:0000255|HAMAP-Rule:MF_01038}; EC=5.4.2.12 {ECO:0000255|HAMAP-Rule:MF_01038};	A0A7S2JMY2_9EUKA RecName: Full=Phosphoglycerate mutase (2,3-diphosphoglycerate-independent) {ECO:0000256|ARBA:ARBA00012026}; EC=5.4.2.12 {ECO:0000256|ARBA:ARBA00012026};	Phosphoglycerate mutase	GO:0009507,chloroplast; GO:0046537,2,3-bisphosphoglycerate-independent phosphoglycerate mutase activity; GO:0030145,manganese ion binding; GO:0006007,glucose catabolic process; GO:0006096,glycolytic process; GO:0003674,molecular_function; GO:0003824,catalytic activity; GO:0004619,phosphoglycerate mutase activity; GO:0016853,isomerase activity; GO:0016866,intramolecular transferase activity; GO:00…	BPG-independent PGAM N-terminus (iPGM_N)	--	--	--		Cluster-77185.0
Cluster-11297.0	0	0	0	0	0	0	0.28	2.36	3.63	0	0	0	0	0	0	3	27	42	-7.24603	0.00117344	0.00605062	down	NA	NA	NA	NA	-6.75095	0.0028839	0.00917654	down	903	K16055 trehalose 6-phosphate synthase/phosphatase [EC:2.4.1.15 3.1.3.12] | (RefSeq) probable alpha,alpha-trehalose-phosphate synthase [UDP-forming] 11 (A)	ko00500: Starch and sucrose metabolism; ko01100: Metabolic pathways; ko01110: Biosynthesis of secondary metabolites	Probable alpha-alpha-trehalose-phosphate synthase [Striga hermonthica]	TPS11_ARATH RecName: Full=Probable alpha,alpha-trehalose-phosphate synthase [UDP-forming] 11; EC=2.4.1.15; AltName: Full=Trehalose-6-phosphate synthase 11; Short=AtTPS11;	A0A835Z8I3_9STRA SubName: Full=Uncharacterized protein {ECO:0000313|EMBL:KAG5189692.1};	Trehalose-6-phosphate synthase component TPS1 and related subunits	GO:0005739,mitochondrion; GO:0016757,glycosyltransferase activity; GO:0005992,trehalose biosynthetic process; GO:0070413,trehalose metabolism in response to stress; GO:0003674,molecular_function; GO:0003824,catalytic activity; GO:0016740,transferase activity; GO:0005975,carbohydrate metabolic process; GO:0005984,disaccharide metabolic process; GO:0005991,trehalose metabolic process; GO:0008150,bi…	Trehalose-phosphatase	--	--	--		Cluster-78508.2
Cluster-11302.0	0	0	0	0	0	0	0.06	2.67	7.14	0	0	0	0	0	0	2	92	248	-9.49093	6.26409e-05	0.000494635	down	NA	NA	NA	NA	-8.99318	0.000166261	0.000746001	down	2121	K01193 beta-fructofuranosidase [EC:3.2.1.26] | (RefSeq) acid beta-fructofuranosidase 1, vacuolar-like (A)	ko00052: Galactose metabolism; ko00500: Starch and sucrose metabolism; ko01100: Metabolic pathways; ko01110: Biosynthesis of secondary metabolites	hypothetical protein M758_7G098700 [Ceratodon purpureus]	INVB_DAUCA RecName: Full=Beta-fructofuranosidase, soluble isoenzyme I; EC=3.2.1.26; AltName: Full=Invertase; AltName: Full=Saccharase; AltName: Full=Sucrose hydrolase; Flags: Precursor;	A0A6P5WUQ5_DURZI RecName: Full=Beta-fructofuranosidase {ECO:0000256|ARBA:ARBA00012758}; EC=3.2.1.26 {ECO:0000256|ARBA:ARBA00012758};	Beta-fructofuranosidase (invertase)	GO:0016021,integral component of membrane; GO:0005775,vacuolar lumen; GO:0004564,beta-fructofuranosidase activity; GO:0005975,carbohydrate metabolic process; GO:0003674,molecular_function; GO:0003824,catalytic activity; GO:0004553,hydrolase activity, hydrolyzing O-glycosyl compounds; GO:0016787,hydrolase activity; GO:0016798,hydrolase activity, acting on glycosyl bonds; GO:0008150,biological_proc…	Glycosyl hydrolases family 32 N-terminal domain	--	--	--		Cluster-38393.1
Cluster-11306.0	0	0	0	0	0	0	0.15	2.56	5.88	0	0	0	0	0	0	10	187	432	-10.371	5.78262e-07	9.96802e-06	down	NA	NA	NA	NA	-9.87397	2.28205e-06	1.71502e-05	down	4155	--	--	--	--	--	--	--	WW domain	--	--	--		Cluster-36854.7
Cluster-11309.0	0	0	0	0	0	0	0.11	2.55	7.51	0	0	0	0	0	0	3	74	220	-9.28379	5.47707e-05	0.000442936	down	NA	NA	NA	NA	-8.78576	0.000151316	0.000687536	down	1834	--	--	--	--	--	--	--	FLYWCH zinc finger domain	--	--	--		Cluster-70678.0
Cluster-11310.0	0	0	0	0	0	0	0.11	4.79	13.21	0	0	0	0	0	0	1	45	126	-8.49828	0.000745195	0.0040771	down	NA	NA	NA	NA	-8.00041	0.00164983	0.00558218	down	796	K03439 tRNA (guanine-N7-)-methyltransferase [EC:2.1.1.33] | (RefSeq) tRNA (guanine-N(7)-)-methyltransferase (A)	--	tRNA (guanine-N(7)-)-methyltransferase [Rhodamnia argentea]	TRMB_ORYSI RecName: Full=tRNA (guanine-N(7)-)-methyltransferase {ECO:0000255|HAMAP-Rule:MF_03055}; EC=2.1.1.33 {ECO:0000255|HAMAP-Rule:MF_03055}; AltName: Full=tRNA (guanine(46)-N(7))-methyltransferase {ECO:0000255|HAMAP-Rule:MF_03055}; AltName: Full=tRNA(m7G46)-methyltransferase {ECO:0000255|HAMAP-Rule:MF_03055};	A0A8B8QH09_9MYRT RecName: Full=tRNA (guanine-N(7)-)-methyltransferase {ECO:0000256|HAMAP-Rule:MF_03055}; EC=2.1.1.33 {ECO:0000256|HAMAP-Rule:MF_03055}; AltName: Full=tRNA (guanine(46)-N(7))-methyltransferase {ECO:0000256|HAMAP-Rule:MF_03055}; AltName: Full=tRNA(m7G46)-methyltransferase {ECO:0000256|HAMAP-Rule:MF_03055};	Methyltransferase-like protein	GO:0005634,nucleus; GO:0008176,tRNA (guanine-N7-)-methyltransferase activity; GO:0000049,tRNA binding; GO:0003674,molecular_function; GO:0003824,catalytic activity; GO:0008168,methyltransferase activity; GO:0008173,RNA methyltransferase activity; GO:0008175,tRNA methyltransferase activity; GO:0008757,S-adenosylmethionine-dependent methyltransferase activity; GO:0016423,tRNA (guanine) methyltransf…	Putative methyltransferase	--	--	--		Cluster-68032.0
Cluster-11312.0	0	0	0	0	0	0	0.34	1.61	3.4	0	0	0	0	0	0	8	40	85	-8.11787	5.29914e-05	0.000431012	down	NA	NA	NA	NA	-7.62176	0.000176734	0.000786898	down	1609	K05853 P-type Ca2+ transporter type 2A [EC:7.2.2.10] | (RefSeq) calcium-transporting P-type ATPase (A)	--	calcium-transporting ATPase sarcoplasmic/endoplasmic reticulum type-like, partial [Quercus suber]	ECA3_ARATH RecName: Full=Calcium-transporting ATPase 3, endoplasmic reticulum-type {ECO:0000305}; Short=AtECA3 {ECO:0000303|Ref.1}; EC=7.2.2.10;	M2XDK9_GALSU SubName: Full=Calcium-transporting P-type ATPase {ECO:0000313|EMBL:EME28077.1}; EC=3.6.3.8 {ECO:0000313|EMBL:EME28077.1};	Ca2+ transporting ATPase	GO:0012505,endomembrane system; GO:0005768,endosome; GO:0010008,endosome membrane; GO:0005794,Golgi apparatus; GO:0000139,Golgi membrane; GO:0016021,integral component of membrane; GO:0005802,trans-Golgi network; GO:0015410,ABC-type manganese transporter activity; GO:0005524,ATP binding; GO:0016887,ATP hydrolysis activity; GO:0046872,metal ion binding; GO:0005388,P-type calcium transporter activi…	Cation transporting ATPase, C-terminus	--	--	--		Cluster-41802.9
Cluster-11316.0	0	0	0	0	0	0	0.13	2.37	6.43	0	0	0	0	0	0	4	81	221	-9.32804	3.05887e-05	0.00027214	down	NA	NA	NA	NA	-8.83034	8.99124e-05	0.000437035	down	2102	--	--	--	--	--	--	--	--	--	--	--		Cluster-76042.1
Cluster-11318.0	0	0	0	0	0	0	0.12	1.53	5.96	0	0	0	0	0	0	8	113	445	-10.207	2.31076e-06	3.20068e-05	down	NA	NA	NA	NA	-9.70811	8.0432e-06	5.26537e-05	down	4329	K08518 syntaxin-binding protein 5 | (RefSeq) uncharacterized protein LOC112518409 isoform X1 (A)	--	uncharacterized protein LOC112518409 isoform X3 [Cynara cardunculus var. scolymus]	--	A0A0K9Q2H7_ZOSMR SubName: Full=Syntaxin-binding protein 5-like protein {ECO:0000313|EMBL:KMZ75478.1};	Tomosyn and related SNARE-interacting proteins	GO:0005737,cytoplasm; GO:0005886,plasma membrane; GO:0005096,GTPase activator activity; GO:0045159,myosin II binding; GO:0019905,syntaxin binding; GO:0017157,regulation of exocytosis; GO:0003674,molecular_function; GO:0008047,enzyme activator activity; GO:0030234,enzyme regulator activity; GO:0030695,GTPase regulator activity; GO:0060589,nucleoside-triphosphatase regulator activity; GO:0098772,mo…	LLGL2	--	--	--		Cluster-80497.2
Cluster-11321.0	0	0	0	0	0.07	0	1.11	34.84	86.22	0	0	0	0	1	0	16	535	1339	-10.9967	1.17523e-08	3.38529e-07	down	NA	NA	NA	NA	-11.461	3.66871e-08	3.922e-07	down	1111	--	--	--	--	--	Galectin, galactose-binding lectin	--	Galactoside-binding lectin	--	--	--		Cluster-55742.0
Cluster-11323.0	0	0	0	0	0	0	0.54	6.58	42.64	0	0	0	0	0	0	5	65	427	-10.0118	1.35032e-05	0.000137911	down	NA	NA	NA	NA	-9.51156	3.98924e-05	0.000214245	down	821	K04097 prostaglandin-H2 D-isomerase / glutathione transferase [EC:5.3.99.2 2.5.1.18] | (RefSeq) hypothetical protein (A)	ko00480: Glutathione metabolism; ko00590: Arachidonic acid metabolism; ko01100: Metabolic pathways	--	--	A0A6U2GVG4_9CHLO SubName: Full=Hypothetical protein {ECO:0000313|EMBL:CAD8296280.1};	Glutathione S-transferase	GO:0006749,glutathione metabolic process; GO:0042221,response to chemical; GO:0006518,peptide metabolic process; GO:0006575,cellular modified amino acid metabolic process; GO:0006790,sulfur compound metabolic process; GO:0006807,nitrogen compound metabolic process; GO:0008150,biological_process; GO:0008152,metabolic process; GO:0009987,cellular process; GO:0034641,cellular nitrogen compound metab…	Glutathione S-transferase, C-terminal domain	--	--	--		Cluster-79800.1
Cluster-11324.0	0	0	0	0	0	0	0.39	6.05	20.61	0	0	0	0	0	0	2	42	123	-8.45283	0.00038378	0.00230093	down	NA	NA	NA	NA	-7.95489	0.000928214	0.00336237	down	903	--	--	--	--	--	--	--	--	--	--	--		Cluster-83492.1
Cluster-11326.0	0	0	0	0	0	0	1.36	15.52	29.5	0	0	0	0	0	0	17	209	406	-10.3792	1.07388e-07	2.34948e-06	down	NA	NA	NA	NA	-9.88299	5.05017e-07	4.39545e-06	down	1049	K06067 histone deacetylase 1/2 [EC:3.5.1.98] | (RefSeq) Histone deacetylases (HDA1 superfamily) (A)	ko03082: ATP-dependent chromatin remodeling; ko03083: Polycomb repressive complex	aquaporin-3-like [Quercus suber]	NO26_SOYBN RecName: Full=Nodulin-26; Short=N-26;	A0A1D1XW34_9ARAE SubName: Full=Aquaporin-9 {ECO:0000313|EMBL:JAT46607.1};	Aquaporin (major intrinsic protein family)	GO:0016021,integral component of membrane; GO:0043661,peribacteroid membrane; GO:0015267,channel activity; GO:0009877,nodulation; GO:0003674,molecular_function; GO:0005215,transporter activity; GO:0022803,passive transmembrane transporter activity; GO:0022857,transmembrane transporter activity; GO:0008150,biological_process; GO:0009653,anatomical structure morphogenesis; GO:0032502,developmental …	Major intrinsic protein	--	--	--		Cluster-83013.0
Cluster-11327.0	0	0	0	0	0	0	3.48	5.45	10.48	0	0	0	0	0	0	26	43	84	-8.28887	3.77634e-07	6.89295e-06	down	NA	NA	NA	NA	-7.7945	2.41499e-06	1.80493e-05	down	716	--	--	--	--	A0A1D1ZFP9_9ARAE SubName: Full=Dof zinc finger protein DOF3.2 {ECO:0000313|EMBL:JAT65790.1};	--	--	--	--	--	--		Cluster-82911.2
Cluster-11328.0	0	0	0	0	0	0	2.26	20.6	70.87	0	0	0	0	0	0	5	47	168	-8.84305	6.24078e-05	0.0004931	down	NA	NA	NA	NA	-8.3446	0.000180129	0.000800152	down	415	K13126 polyadenylate-binding protein | (RefSeq) polyadenylate-binding protein 7 (A)	ko03015: mRNA surveillance pathway; ko03018: RNA degradation	glycine-rich RNA-binding protein 2, partial [Fargesia spathacea]	CTF64_ARATH RecName: Full=Cleavage stimulating factor 64 {ECO:0000303|PubMed:12379796}; Short=AtCstF-64 {ECO:0000303|PubMed:12379796}; Short=AtCstF64 {ECO:0000303|PubMed:16282318}; AltName: Full=CF-1 64 kDa subunit {ECO:0000305}; AltName: Full=Cleavage stimulation factor 64 kDa subunit {ECO:0000305}; Short=CSTF 64 kDa subunit {ECO:0000305}; AltName: Full=Protein ENHANCED SILENCING PHENOTYPE 1 {EC…	A0A088CE19_9POAL SubName: Full=Glycine-rich RNA-binding protein 2 {ECO:0000313|EMBL:AIA26244.1}; Flags: Fragment;	mRNA cleavage and polyadenylation factor I complex, subunit RNA15	GO:0005847,mRNA cleavage and polyadenylation specificity factor complex; GO:0003729,mRNA binding; GO:0042868,antisense RNA metabolic process; GO:0048589,developmental growth; GO:0031047,gene silencing by RNA; GO:0045892,negative regulation of DNA-templated transcription; GO:0016441,post-transcriptional gene silencing; GO:0098789,pre-mRNA cleavage required for polyadenylation; GO:0031123,RNA 3'-en…	--	--	--	--		Cluster-72832.2
Cluster-11329.0	0	0	0	0	0	0	0.1	3.79	9.25	0	0	0	0	0	0	1	40	99	-8.20387	0.00112078	0.0058101	down	NA	NA	NA	NA	-7.70647	0.00243162	0.00789343	down	857	--	--	--	--	--	--	--	N-terminal domain of CBF1 interacting co-repressor CIR	--	--	--		Cluster-76344.0
Cluster-11330.0	0	0	0	0	0	0	1.59	8.46	8.17	0	0	0	0	0	0	4	22	22	-6.65985	0.00175322	0.00861033	down	NA	NA	NA	NA	-6.16712	0.00449183	0.0136487	down	433	--	--	--	--	--	--	--	--	--	--	--		Cluster-77365.0
Cluster-11331.0	0	0	0	0	0	0	0.09	3.42	9.33	0	0	0	0	0	0	1	42	116	-8.38506	0.000883456	0.00471559	down	NA	NA	NA	NA	-7.88725	0.00193822	0.00645157	down	948	K01069 hydroxyacylglutathione hydrolase [EC:3.1.2.6] | (RefSeq) hydroxyacylglutathione hydrolase cytoplasmic (A)	ko00620: Pyruvate metabolism; ko01100: Metabolic pathways	hydroxyacylglutathione hydrolase cytoplasmic-like [Ipomoea triloba]	GLO2C_ARATH RecName: Full=Hydroxyacylglutathione hydrolase cytoplasmic; EC=3.1.2.6 {ECO:0000269|PubMed:11085979, ECO:0000269|PubMed:19834746}; AltName: Full=Glyoxalase II; Short=Glx II;	A0A1D1Y556_9ARAE SubName: Full=Hydroxyacylglutathione hydrolase, mitochondrial {ECO:0000313|EMBL:JAT49708.1};	Glyoxylase	GO:0005829,cytosol; GO:0099503,secretory vesicle; GO:0004416,hydroxyacylglutathione hydrolase activity; GO:0046872,metal ion binding; GO:0019243,methylglyoxal catabolic process to D-lactate via S-lactoyl-glutathione; GO:0003674,molecular_function; GO:0003824,catalytic activity; GO:0016787,hydrolase activity; GO:0016788,hydrolase activity, acting on ester bonds; GO:0016790,thiolester hydrolase act…	Hydroxyacylglutathione hydrolase C-terminus	--	--	--		Cluster-72936.0
Cluster-11332.0	0	0	0	0	0	0	0.06	1.47	43.06	0	0	0	0	0	0	1	26	772	-10.6866	8.33356e-05	0.000626548	down	NA	NA	NA	NA	-10.1843	0.000192513	0.000848548	down	1237	K00430 peroxidase [EC:1.11.1.7] | (RefSeq) lignin-forming anionic peroxidase-like (A)	ko00940: Phenylpropanoid biosynthesis; ko01100: Metabolic pathways; ko01110: Biosynthesis of secondary metabolites	hypothetical protein Pfo_009810 [Paulownia fortunei]	PERX_NICSY RecName: Full=Lignin-forming anionic peroxidase; EC=1.11.1.7; Flags: Precursor;	A0A022QU99_ERYGU RecName: Full=Peroxidase {ECO:0000256|ARBA:ARBA00012313, ECO:0000256|RuleBase:RU362060}; EC=1.11.1.7 {ECO:0000256|ARBA:ARBA00012313, ECO:0000256|RuleBase:RU362060};	--	GO:0005576,extracellular region; GO:0020037,heme binding; GO:0046872,metal ion binding; GO:0004601,peroxidase activity; GO:0042744,hydrogen peroxide catabolic process; GO:0006979,response to oxidative stress; GO:0003674,molecular_function; GO:0005488,binding; GO:0046906,tetrapyrrole binding; GO:0097159,organic cyclic compound binding; GO:1901363,heterocyclic compound binding; GO:0043167,ion bindi…	Peroxidase	--	--	--		Cluster-83777.30
Cluster-11334.0	0	0	0	0	0	0	0.24	5.55	10.97	0	0	0	0	0	0	6	151	301	-9.91801	3.91982e-06	4.98028e-05	down	NA	NA	NA	NA	-9.4215	1.34208e-05	8.27514e-05	down	1737	K01881 prolyl-tRNA synthetase [EC:6.1.1.15] | (RefSeq) proline--tRNA ligase, cytoplasmic-like (A)	ko00970: Aminoacyl-tRNA biosynthesis	PREDICTED: proline--tRNA ligase, cytoplasmic-like [Nelumbo nucifera]	SYPC_ARATH RecName: Full=Proline--tRNA ligase, cytoplasmic {ECO:0000305}; EC=6.1.1.15 {ECO:0000305}; AltName: Full=Prolyl-tRNA synthetase {ECO:0000305}; Short=ProRS {ECO:0000305};	A0A8B8PQR9_9MYRT RecName: Full=Proline--tRNA ligase {ECO:0000256|ARBA:ARBA00012831}; EC=6.1.1.15 {ECO:0000256|ARBA:ARBA00012831};	Prolyl-tRNA synthetase	GO:0017101,aminoacyl-tRNA synthetase multienzyme complex; GO:0005737,cytoplasm; GO:0005829,cytosol; GO:0009506,plasmodesma; GO:0005524,ATP binding; GO:0004827,proline-tRNA ligase activity; GO:0006433,prolyl-tRNA aminoacylation; GO:0000166,nucleotide binding; GO:0003674,molecular_function; GO:0005488,binding; GO:0017076,purine nucleotide binding; GO:0030554,adenyl nucleotide binding; GO:0032553,ri…	Prolyl-tRNA synthetase, C-terminal	--	--	--		Cluster-78930.2
Cluster-11337.0	0	0	0	0	0	0	0.12	1.62	5.24	0	0	0	0	0	0	5	73	238	-9.36952	2.24111e-05	0.000210292	down	NA	NA	NA	NA	-8.87126	6.78796e-05	0.000341888	down	2684	--	--	--	--	--	FOG: Cadherin repeats	--	Cadherin domain	--	--	--		Cluster-59867.4
Cluster-11339.0	0	0	0	0	0	0	0.61	1.31	4.18	0	0	0	0	0	0	9	21	68	-7.65815	0.00013835	0.000963842	down	NA	NA	NA	NA	-7.16106	0.000438611	0.00174017	down	1187	--	--	hypothetical protein KP509_25G069400 [Ceratopteris richardii]	--	A0A7S0WN99_9CHLO SubName: Full=Hypothetical protein {ECO:0000313|EMBL:CAD8674528.1};	Uncharacterized conserved protein	--	--	--	--	--		Cluster-73926.1
Cluster-11340.0	0	0	0	0	0	0	0.43	1.74	1.39	0	0	0	0	0	0	6	26	21	-6.79908	0.000678831	0.00375151	down	NA	NA	NA	NA	-6.30749	0.00202613	0.00671397	down	1089	K15362 fanconi anemia group J protein [EC:5.6.2.3] | (RefSeq) putative DNA helicase required for mitotic chromosome segregation CHL1 (A)	ko03440: Homologous recombination	multiple myeloma tumor-associated protein 2 homolog [Sesamum indicum]	--	A0A6I9UPW4_SESIN SubName: Full=multiple myeloma tumor-associated protein 2 homolog {ECO:0000313|RefSeq:XP_011101628.1};	Predicted coiled-coil protein	--	Multiple myeloma tumor-associated	--	--	--		Cluster-70390.3
Cluster-11341.0	0	0	0	0	0	0	0.18	4.09	12.27	0	0	0	0	0	0	2	49	149	-8.71274	0.000255121	0.001614	down	NA	NA	NA	NA	-8.21464	0.000629464	0.00238921	down	933	K07511 enoyl-CoA hydratase [EC:4.2.1.17] | (RefSeq) probable enoyl-CoA hydratase, mitochondrial (A)	ko00062: Fatty acid elongation; ko00071: Fatty acid degradation; ko00280: Valine, leucine and isoleucine degradation; ko00310: Lysine degradation; ko00380: Tryptophan metabolism; ko00410: beta-Alanine metabolism; ko00640: Propanoate metabolism; ko00650: Butanoate metabolism; ko01100: Metabolic pathways; ko01110: Biosynthesis of secondary metabolites; ko01200: Carbon metabolism; ko01212: Fatty aci…	hypothetical protein Lal_00014914 [Lupinus albus]	ECH2M_ARATH RecName: Full=Probable enoyl-CoA hydratase 2, mitochondrial {ECO:0000305}; EC=4.2.1.17 {ECO:0000305}; Flags: Precursor;	A0A7S3V0I6_9STRA SubName: Full=Hypothetical protein {ECO:0000313|EMBL:CAE0443962.1};	Enoyl-CoA isomerase	GO:0005829,cytosol; GO:0005739,mitochondrion; GO:0004300,enoyl-CoA hydratase activity; GO:0004490,methylglutaconyl-CoA hydratase activity; GO:0008233,peptidase activity; GO:0009083,branched-chain amino acid catabolic process; GO:0006635,fatty acid beta-oxidation; GO:0006508,proteolysis; GO:0003674,molecular_function; GO:0003824,catalytic activity; GO:0016829,lyase activity; GO:0016835,carbon-oxyg…	Enoyl-CoA hydratase/isomerase	--	--	--		Cluster-83228.0
Cluster-11346.0	0	0	0	0	0	0	4.99	10.17	26.16	0	0	0	0	0	0	44	95	248	-9.63839	8.78381e-09	2.61303e-07	down	NA	NA	NA	NA	-9.14221	6.14466e-08	6.35692e-07	down	793	--	--	--	--	--	--	--	--	--	--	--		Cluster-82239.0
Cluster-11349.0	0	0	0	0	0	0	0.17	5.28	17.18	0	0	0	0	0	0	3	101	322	-9.80353	2.23324e-05	0.00020976	down	NA	NA	NA	NA	-9.30521	6.40742e-05	0.000325155	down	1355	K00671 glycylpeptide N-tetradecanoyltransferase [EC:2.3.1.97] | (RefSeq) glycylpeptide N-tetradecanoyltransferase 1 (A)	--	glycylpeptide N-tetradecanoyltransferase 1 [Tripterygium wilfordii]	NMT1_ARATH RecName: Full=Glycylpeptide N-tetradecanoyltransferase 1; EC=2.3.1.97 {ECO:0000269|PubMed:10734119, ECO:0000269|PubMed:12912986}; AltName: Full=Myristoyl-CoA:protein N-myristoyltransferase 1; Short=NMT 1; Short=Type I N-myristoyltransferase 1; AltName: Full=Peptide N-myristoyltransferase 1;	A0A8B8PNG1_9MYRT RecName: Full=Glycylpeptide N-tetradecanoyltransferase {ECO:0000256|ARBA:ARBA00012923, ECO:0000256|RuleBase:RU000586}; EC=2.3.1.97 {ECO:0000256|ARBA:ARBA00012923, ECO:0000256|RuleBase:RU000586};	N-myristoyl transferase	GO:0005737,cytoplasm; GO:0005829,cytosol; GO:0009536,plastid; GO:0005840,ribosome; GO:0004379,glycylpeptide N-tetradecanoyltransferase activity; GO:0019107,myristoyltransferase activity; GO:0010064,embryonic shoot morphogenesis; GO:0018008,N-terminal peptidyl-glycine N-myristoylation; GO:0006499,N-terminal protein myristoylation; GO:0003674,molecular_function; GO:0003824,catalytic activity; GO:00…	Myristoyl-CoA:protein N-myristoyltransferase, N-terminal domain	--	--	--		Cluster-73343.0
Cluster-11350.0	0	0	0	0	0	0	0.16	2.21	6.02	0	0	0	0	0	0	3	44	121	-8.4612	0.00021569	0.00139861	down	NA	NA	NA	NA	-7.96357	0.000563341	0.00216619	down	1352	--	--	--	--	--	--	--	--	--	--	--		Cluster-84911.2
Cluster-11353.0	0	0	0	0	0	0	0.06	1.45	7.01	0	0	0	0	0	0	1	28	137	-8.43539	0.00105638	0.00551257	down	NA	NA	NA	NA	-7.9358	0.00225108	0.00737144	down	1322	K26392 stomatin-like protein 2 | (RefSeq) stomatin-like protein 2, mitochondrial (A)	--	LOW QUALITY PROTEIN: stomatin-like protein 2, mitochondrial [Dioscorea cayenensis subsp. rotundata]	HIR4_ARATH RecName: Full=Hypersensitive-induced response protein 4; Short=AtHIR4;	A0A8B8Q5F4_9MYRT SubName: Full=stomatin-like protein 2, mitochondrial {ECO:0000313|RefSeq:XP_030541582.1};	Prohibitins and stomatins of the PID superfamily	GO:0005794,Golgi apparatus; GO:0000325,plant-type vacuole; GO:0005886,plasma membrane; GO:0009506,plasmodesma; GO:0009536,plastid; GO:0005773,vacuole; GO:0005575,cellular_component; GO:0005622,intracellular anatomical structure; GO:0005737,cytoplasm; GO:0012505,endomembrane system; GO:0043226,organelle; GO:0043227,membrane-bounded organelle; GO:0043229,intracellular organelle; GO:0043231,intracel…	SPFH domain / Band 7 family	--	--	--		Cluster-64125.0
Cluster-11359.0	0	0	0	0	0	0	0.33	4.84	24.55	0	0	0	0	0	0	3	46	237	-9.21818	9.29323e-05	0.000688461	down	NA	NA	NA	NA	-8.71851	0.000243243	0.00103982	down	802	--	--	--	--	--	Protein phosphatase 1, regulatory (inhibitor) subunit PPP1R2	--	Protein phosphatase inhibitor 2 (IPP-2)	--	--	--		Cluster-37757.0
Cluster-11362.0	0	0	0	0	0	0	0.97	11.78	25.21	0	0	0	0	0	0	5	64	140	-8.78025	4.72885e-05	0.000391383	down	NA	NA	NA	NA	-8.28353	0.000142878	0.000653848	down	586	K11353 NADH dehydrogenase (ubiquinone) 1 alpha subcomplex subunit 13 | (RefSeq) GRIM-19 superfamily protein, accessory subunit of the mitochondrial membrane respiratory chain NADH dehydrogenase, involved in animal cell death programs (A)	ko00190: Oxidative phosphorylation; ko01100: Metabolic pathways	hypothetical protein MLD38_010915 [Melastoma candidum]	NDADB_ARATH RecName: Full=NADH dehydrogenase [ubiquinone] 1 alpha subcomplex subunit 13-B;	A0A7S0W766_9CRYP RecName: Full=NADH dehydrogenase [ubiquinone] 1 alpha subcomplex subunit 13 {ECO:0000256|RuleBase:RU368034};	NADH:ubiquinone oxidoreductase, B16.6 subunit/cell death-regulatory protein	GO:0005783,endoplasmic reticulum; GO:0031966,mitochondrial membrane; GO:0005747,mitochondrial respiratory chain complex I; GO:0005739,mitochondrion; GO:0045271,respiratory chain complex I; GO:0009853,photorespiration; GO:0008150,biological_process; GO:0008152,metabolic process; GO:0009987,cellular process; GO:0043094,cellular metabolic compound salvage; GO:0044237,cellular metabolic process; GO:0…	GRIM-19 protein	--	--	--		Cluster-78855.4
Cluster-11365.0	0	0	0	0	0	0	0.13	2.8	8.32	0	0	0	0	0	0	3	67	201	-9.15111	6.97275e-05	0.000539276	down	NA	NA	NA	NA	-8.65306	0.000190439	0.000840537	down	1564	--	--	--	--	--	--	--	Modulator of levamisole receptor-1	--	--	--		Cluster-82911.0
Cluster-11369.0	0	0	0	0	0	0	0.13	4	9.86	0	0	0	0	0	0	2	65	162	-8.91329	0.000164448	0.00111207	down	NA	NA	NA	NA	-8.41588	0.000417757	0.00166857	down	1158	--	--	--	--	--	--	--	Domain of unknown function (DUF4078)	--	--	--		Cluster-55568.0
Cluster-11370.0	0	0	0	0	0	0	0.11	3.58	14.84	0	0	0	0	0	0	1	33	139	-8.49781	0.000892533	0.00475706	down	NA	NA	NA	NA	-7.99863	0.00192997	0.0064264	down	787	--	--	--	--	--	--	--	EF hand	--	--	--		Cluster-67912.0
Cluster-11371.0	0	0	0	0.17	0	0	0.35	16.72	39.99	0	0	0	1	0	0	2	100	244	-8.54836	5.84303e-05	0.000466697	down	NA	NA	NA	NA	-9.01284	0.000153827	0.000697332	down	615	--	--	--	--	--	NADH:ubiquinone oxidoreductase, NDUFA7/B14.5A subunit	--	NADH:ubiquinone oxidoreductase subunit B14.5a (Complex I-B14.5a)	--	--	--		Cluster-83174.9
Cluster-11374.0	0	0	0	0	0	0	0.1	0.97	3.66	0	0	0	0	0	0	5	50	191	-9.00356	4.99932e-05	0.000409901	down	NA	NA	NA	NA	-8.50487	0.000144833	0.000661623	down	3051	K23002 RNA polymerase II-associated protein 3 | (RefSeq) RNA polymerase II-associated protein 3-like (A)	--	Protein unc [Salix suchowensis]	CHIP_ARATH RecName: Full=E3 ubiquitin-protein ligase CHIP {ECO:0000305}; EC=2.3.2.27 {ECO:0000269|PubMed:16640601, ECO:0000269|PubMed:17241447}; AltName: Full=Carboxyl terminus of HSC70-interacting protein {ECO:0000303|PubMed:12805616}; Short=AtCHIP {ECO:0000303|PubMed:12805616}; AltName: Full=Plant U-box protein 61; AltName: Full=RING-type E3 ubiquitin transferase CHIP {ECO:0000305}; AltName: Fu…	A0A8B8QFG1_9MYRT SubName: Full=protein unc-45 homolog B-like {ECO:0000313|RefSeq:XP_030545288.1};	Myosin assembly protein/sexual cycle protein and related proteins	GO:0005737,cytoplasm; GO:0051087,chaperone binding; GO:0061630,ubiquitin protein ligase activity; GO:0004842,ubiquitin-protein transferase activity; GO:0071218,cellular response to misfolded protein; GO:0045862,positive regulation of proteolysis; GO:0043161,proteasome-mediated ubiquitin-dependent protein catabolic process; GO:0000209,protein polyubiquitination; GO:0006515,protein quality control …	Tetratricopeptide repeat	--	--	--		Cluster-41807.5
Cluster-11374.1	0	0	0	0	0.01	0	0.07	2.38	4.97	0	0	0	0	1	0	5	181	379	-9.25905	3.94823e-06	5.00524e-05	down	NA	NA	NA	NA	-9.72412	1.086e-05	6.86102e-05	down	4351	K24155 rabconnectin-3a | (RefSeq) uncharacterized protein LOC4325848 isoform X1 (A)	--	transducin family protein / WD-40 repeat family protein [Zea mays]	--	A0A1D6FWV9_MAIZE SubName: Full=Transducin family protein / WD-40 repeat family protein {ECO:0000313|EMBL:AQK95847.1};	RAVE (regulator of V-ATPase assembly) complex subunit RAV1/DMX protein, WD repeat superfamily	--	RAVE protein 1 C terminal	--	--	--		Cluster-72383.0
Cluster-11375.0	0	0	0	0	0	0	0.28	8.08	14.41	0	0	0	0	0	0	4	122	220	-9.51661	1.70586e-05	0.00016802	down	NA	NA	NA	NA	-9.02049	5.2341e-05	0.000271912	down	1097	--	--	--	--	--	--	--	--	--	--	--		Cluster-83770.1
Cluster-11376.0	0	0	0	0	0	0	0.08	2.52	7.16	0	0	0	0	0	0	1	32	92	-8.03642	0.0015193	0.00760638	down	NA	NA	NA	NA	-7.5385	0.00323264	0.0101651	down	970	K08059 interferon, gamma-inducible protein 30 | (RefSeq) gamma-interferon-inducible lysosomal thiol reductase-like (A)	--	gamma-interferon-responsive lysosomal thiol protein-like [Oryza brachyantha]	GILT_ARATH RecName: Full=Gamma-interferon-responsive lysosomal thiol protein {ECO:0000303|PubMed:21052676}; Short=AtGILT {ECO:0000303|PubMed:21052676}; Flags: Precursor;	J3L5F5_ORYBR SubName: Full=Uncharacterized protein {ECO:0000313|EnsemblPlants:OB01G44610.1};	Gamma-interferon inducible lysosomal thiol reductase	GO:0005576,extracellular region; GO:0005764,lysosome; GO:0016491,oxidoreductase activity; GO:0016671,oxidoreductase activity, acting on a sulfur group of donors, disulfide as acceptor; GO:0003674,molecular_function; GO:0003824,catalytic activity; GO:0016667,oxidoreductase activity, acting on a sulfur group of donors; GO:0005575,cellular_component; GO:0110165,cellular anatomical entity; GO:0000323…	Gamma interferon inducible lysosomal thiol reductase (GILT)	--	--	--		Cluster-61920.0
Cluster-11379.0	0	0	0	0	0	0	1.39	13.91	31.5	0	0	0	0	0	0	3	31	73	-7.81094	0.000572922	0.0032352	down	NA	NA	NA	NA	-7.31403	0.00143425	0.00493094	down	412	--	--	--	--	--	--	--	mRNA cap methylation, RNMT-activating mini protein	--	--	--		Cluster-63649.0
Cluster-11381.0	0	0	0	0	0	0	0.12	2.57	2.41	0	0	0	0	0	0	1	22	21	-6.55523	0.00992901	0.0385103	down	NA	NA	NA	NA	-6.06203	0.0189498	0.0481573	down	752	--	--	--	--	--	--	--	Myb/SANT-like DNA-binding domain	--	--	--		Cluster-53594.0
Cluster-11382.0	0	0	0	0	0	0	0.12	3.09	9.58	0	0	0	0	0	0	2	53	166	-8.85642	0.000204074	0.00133315	down	NA	NA	NA	NA	-8.3582	0.000508005	0.00197711	down	1205	--	--	--	--	--	Small nuclear RNA activating complex (SNAPc), subunit SNAP43	--	Small nuclear RNA activating complex (SNAPc), subunit 1	--	--	--		Cluster-60899.1
Cluster-11383.0	0	0	0	0	0	0	0.04	3.87	10.99	0	0	0	0	0	0	2	213	609	-10.7593	6.09672e-06	7.1488e-05	down	NA	NA	NA	NA	-10.2612	1.81084e-05	0.000107536	down	3208	--	--	--	--	--	--	--	--	--	--	--		Cluster-58186.0
Cluster-11385.0	0	0	0	0	0	0	0.76	1.6	3.7	0	0	0	0	0	0	9	20	47	-7.29029	0.000168724	0.00113484	down	NA	NA	NA	NA	-6.79465	0.000564299	0.00216931	down	962	--	--	--	--	--	--	--	--	--	--	--		Cluster-49360.3
Cluster-11388.0	0	0	0	0	0	0	0.19	2.53	3.57	0	0	0	0	0	0	2	28	40	-7.21186	0.00205086	0.00989634	down	NA	NA	NA	NA	-6.71698	0.00463653	0.0140387	down	884	K01303 acylaminoacyl-peptidase [EC:3.4.19.1] | (RefSeq) acylamino-acid-releasing enzyme-like (A)	--	unnamed protein product [Eruca vesicaria subsp. sativa]	AARE_ARATH RecName: Full=Acylamino-acid-releasing enzyme {ECO:0000305}; Short=AARE {ECO:0000303|PubMed:12966075}; EC=3.4.19.1 {ECO:0000269|PubMed:12966075}; AltName: Full=Oxidized protein hydrolase {ECO:0000303|PubMed:22398639}; Short=OPH {ECO:0000303|PubMed:22398639};	A0A1J3FLE9_NOCCA RecName: Full=Acylaminoacyl-peptidase {ECO:0000256|ARBA:ARBA00012917}; EC=3.4.19.1 {ECO:0000256|ARBA:ARBA00012917};	Dipeptidyl aminopeptidase	GO:0009507,chloroplast; GO:0005737,cytoplasm; GO:0005829,cytosol; GO:0005634,nucleus; GO:0005773,vacuole; GO:0070009,serine-type aminopeptidase activity; GO:0004252,serine-type endopeptidase activity; GO:0051289,protein homotetramerization; GO:0006508,proteolysis; GO:0003674,molecular_function; GO:0003824,catalytic activity; GO:0004177,aminopeptidase activity; GO:0008233,peptidase activity; GO:00…	Prolyl oligopeptidase family	--	--	--		Cluster-77679.0
Cluster-11392.0	0	0	0	0	0	0	0.08	4.57	7.88	0	0	0	0	0	0	1	59	103	-8.43306	0.000713957	0.00391996	down	NA	NA	NA	NA	-7.93703	0.00160087	0.00543647	down	982	--	--	--	--	--	--	--	Calponin homology (CH) domain	--	--	--		Cluster-56560.4
Cluster-11395.0	0	0	0	0	0	0.07	0.07	9.23	16.89	0	0	0	0	0	1	1	146	270	-8.82615	6.92232e-05	0.000536129	down	NA	NA	NA	NA	-9.29165	0.000191718	0.000845548	down	1135	K02357 elongation factor Ts | (RefSeq) polyprotein of EF-Ts, chloroplastic-like (A)	--	elongation factor Ts, mitochondrial [Mangifera indica]	EFTS_RICCO RecName: Full=Elongation factor Ts, mitochondrial {ECO:0000255|HAMAP-Rule:MF_03135}; Short=EF-Ts {ECO:0000255|HAMAP-Rule:MF_03135}; Short=EF-TsMt {ECO:0000255|HAMAP-Rule:MF_03135}; Flags: Precursor;	A0A8B8PY09_9MYRT RecName: Full=Elongation factor Ts, mitochondrial {ECO:0000256|HAMAP-Rule:MF_03135}; Short=EF-Ts {ECO:0000256|HAMAP-Rule:MF_03135}; Short=EF-TsMt {ECO:0000256|HAMAP-Rule:MF_03135};	Mitochondrial translation elongation factor EF-Tsmt, catalyzes nucleotide exchange on EF-Tumt	GO:0005759,mitochondrial matrix; GO:0003746,translation elongation factor activity; GO:0070125,mitochondrial translational elongation; GO:0006414,translational elongation; GO:0003674,molecular_function; GO:0003676,nucleic acid binding; GO:0005488,binding; GO:0008135,translation factor activity, RNA binding; GO:0045182,translation regulator activity; GO:0090079,translation regulator activity, nucl…	Elongation factor TS	--	--	--		Cluster-79189.4
Cluster-11399.0	0	0	0	0	0	0	0.07	3.78	17.64	0	0	0	0	0	0	1	60	283	-9.48828	0.000193128	0.00127311	down	NA	NA	NA	NA	-8.98873	0.000452122	0.00178681	down	1138	--	--	--	--	--	--	--	--	--	--	--		Cluster-34776.3
Cluster-11402.0	0	0	0	0	0	0	0.06	2.47	5.22	0	0	0	0	0	0	3	127	270	-9.72257	2.02881e-05	0.000194337	down	NA	NA	NA	NA	-9.22573	5.9433e-05	0.000304235	down	3020	--	--	--	--	--	--	--	--	--	--	--		Cluster-58861.0
Cluster-11404.0	0	0	0	0	0	0	0.09	5.75	14.4	0	0	0	0	0	0	2	137	342	-9.98544	2.45377e-05	0.000227093	down	NA	NA	NA	NA	-9.48794	6.8298e-05	0.000343833	down	1638	--	--	--	--	--	--	--	--	--	--	--		Cluster-65229.0
Cluster-11406.0	0	0	0	0	0	0	0.64	22.38	50.66	0	0	0	0	0	0	6	230	523	-10.6449	1.03497e-06	1.62826e-05	down	NA	NA	NA	NA	-10.1478	3.71841e-06	2.6482e-05	down	878	--	--	--	--	--	--	--	--	--	--	--		Cluster-50306.0
Cluster-11407.0	0	0	0	0	0	0	0.27	2.96	7.39	0	0	0	0	0	0	4	46	116	-8.44418	0.000136734	0.000953979	down	NA	NA	NA	NA	-7.94694	0.000378119	0.00153113	down	1120	K14684 solute carrier family 25 (mitochondrial phosphate transporter), member 23/24/25/41 | (RefSeq) calcium-dependent mitochondrial ATP-magnesium/phosphate carrier protein 2-like (A)	--	calcium-binding mitochondrial carrier protein SCaMC-1-like [Prosopis alba]	MAPC2_ARATH RecName: Full=Calcium-dependent mitochondrial ATP-magnesium/phosphate carrier protein 2 {ECO:0000303|PubMed:22062157}; Short=AtAPC2 {ECO:0000303|PubMed:26140942, ECO:0000303|PubMed:28695448}; Short=Mitochondrial ATP-Mg/Pi carrier protein 2 {ECO:0000303|PubMed:22062157, ECO:0000303|PubMed:28695448};	A0A7N0T000_KALFE SubName: Full=Uncharacterized protein {ECO:0000313|EnsemblPlants:Kaladp0016s0043.1.v1.1};	Predicted mitochondrial carrier protein	GO:0016021,integral component of membrane; GO:0005743,mitochondrial inner membrane; GO:0005739,mitochondrion; GO:0015217,ADP transmembrane transporter activity; GO:0080122,AMP transmembrane transporter activity; GO:0005347,ATP transmembrane transporter activity; GO:0005509,calcium ion binding; GO:0015085,calcium ion transmembrane transporter activity; GO:0015114,phosphate ion transmembrane transp…	Mitochondrial carrier protein	--	--	--		Cluster-72520.0
Cluster-11411.0	0	0	0	0	0	0	0.06	1.19	3.78	0	0	0	0	0	0	2	41	131	-8.51023	0.000366291	0.00221014	down	NA	NA	NA	NA	-8.01199	0.000884415	0.00322261	down	2116	K12319 guanylate cyclase soluble subunit beta [EC:4.6.1.2] | (RefSeq) uncharacterized protein (A)	ko00230: Purine metabolism; ko01100: Metabolic pathways	--	--	A0A8B8P731_9MYRT RecName: Full=Adenylate cyclase {ECO:0000256|ARBA:ARBA00012201}; EC=4.6.1.1 {ECO:0000256|ARBA:ARBA00012201};	Adenylyl cyclase	GO:0016021,integral component of membrane; GO:0005524,ATP binding; GO:0046872,metal ion binding; GO:0016849,phosphorus-oxygen lyase activity; GO:0006171,cAMP biosynthetic process; GO:0035556,intracellular signal transduction; GO:0000166,nucleotide binding; GO:0003674,molecular_function; GO:0005488,binding; GO:0017076,purine nucleotide binding; GO:0030554,adenyl nucleotide binding; GO:0032553,ribo…	Adenylate and Guanylate cyclase catalytic domain	--	--	--		Cluster-83075.0
Cluster-11413.0	0	0	0	0	0	0	0.34	2.88	8.61	0	0	0	0	0	0	5	52	151	-8.76631	5.97411e-05	0.000475331	down	NA	NA	NA	NA	-8.26856	0.000175205	0.00078094	down	1408	--	--	--	--	B8C6Z2_THAPS SubName: Full=Uncharacterized protein {ECO:0000313|EMBL:EED90653.1};	Monocarboxylate transporter	GO:0016021,integral component of membrane; GO:0022857,transmembrane transporter activity; GO:0003674,molecular_function; GO:0005215,transporter activity; GO:0005575,cellular_component; GO:0016020,membrane; GO:0031224,intrinsic component of membrane; GO:0110165,cellular anatomical entity	Major Facilitator Superfamily	--	--	--		Cluster-75672.1
Cluster-11418.0	0	0	0	0	0	0	0.25	2.66	9.42	0	0	0	0	0	0	7	78	279	-9.57059	9.12099e-06	9.94205e-05	down	NA	NA	NA	NA	-9.07207	2.97653e-05	0.000166227	down	1851	K14555 U3 small nucleolar RNA-associated protein 13 | (RefSeq) transducin beta-like protein 3 (A)	ko03008: Ribosome biogenesis in eukaryotes	hypothetical protein GOBAR_AA20381 [Gossypium barbadense]	TOZ_ARATH RecName: Full=Protein TORMOZ EMBRYO DEFECTIVE {ECO:0000303|PubMed:17616738};	A0A7S0C1P0_9STRA SubName: Full=Hypothetical protein {ECO:0000313|EMBL:CAD8408928.1};	WD40-repeat-containing subunit of the 18S rRNA processing complex	GO:0030686,90S preribosome; GO:0005730,nucleolus; GO:0032040,small-subunit processome; GO:0034511,U3 snoRNA binding; GO:0051301,cell division; GO:0009793,embryo development ending in seed dormancy; GO:0009880,embryonic pattern specification; GO:0000480,endonucleolytic cleavage in 5'-ETS of tricistronic rRNA transcript (SSU-rRNA, 5.8S rRNA, LSU-rRNA); GO:0000472,endonucleolytic cleavage to generat…	Utp13 specific WD40 associated domain	--	--	--		Cluster-68448.0
Cluster-11421.0	0	0	0	0	0	0	0.05	2.05	5.69	0	0	0	0	0	0	1	45	126	-8.49828	0.000745195	0.0040771	down	NA	NA	NA	NA	-8.00041	0.00164983	0.00558218	down	1461	--	--	--	--	--	--	--	--	--	--	--		Cluster-75347.3
Cluster-11421.1	0	0	0	0	0	0	0.21	3.15	7.31	0	0	0	0	0	0	4	65	153	-8.86719	6.30404e-05	0.000497069	down	NA	NA	NA	NA	-8.37011	0.00018101	0.00080373	down	1430	--	--	--	--	--	START domain-containing proteins involved in steroidogenesis/phosphatidylcholine transfer	--	START domain	--	--	--		Cluster-55615.5
Cluster-11423.0	0	0	0	0	0	0	0.09	8.14	20.22	0	0	0	0	0	0	1	101	254	-9.55145	0.000127534	0.00089999	down	NA	NA	NA	NA	-9.05391	0.000310726	0.00128844	down	955	--	--	--	--	--	--	--	--	--	--	--		Cluster-55440.6
Cluster-11426.0	0	0	0	0.04	0	0	0.31	1.75	9.27	0	0	0	1	0	0	8	49	261	-8.40469	2.05201e-05	0.000196215	down	NA	NA	NA	NA	-8.86702	5.15806e-05	0.000268579	down	1775	K00253 isovaleryl-CoA dehydrogenase [EC:1.3.8.4] | (RefSeq) isovaleryl-CoA dehydrogenase (A)	ko00280: Valine, leucine and isoleucine degradation; ko01100: Metabolic pathways	unnamed protein product [Ananas comosus var. bracteatus]	IVD_ORYSJ RecName: Full=Isovaleryl-CoA dehydrogenase, mitochondrial; Short=IVD; EC=1.3.8.4; Flags: Precursor;	M2VZC8_GALSU SubName: Full=Isovaleryl-CoA dehydrogenase {ECO:0000313|EMBL:EME28686.1}; EC=1.3.8.4 {ECO:0000313|EMBL:EME28686.1};	Isovaleryl-CoA dehydrogenase	GO:0005739,mitochondrion; GO:0003995,acyl-CoA dehydrogenase activity; GO:0050660,flavin adenine dinucleotide binding; GO:0008470,isovaleryl-CoA dehydrogenase activity; GO:0006552,leucine catabolic process; GO:0003674,molecular_function; GO:0003824,catalytic activity; GO:0016491,oxidoreductase activity; GO:0016627,oxidoreductase activity, acting on the CH-CH group of donors; GO:0052890,oxidoreduct…	Acyl-CoA dehydrogenase, C-terminal domain	--	--	--		Cluster-75806.5
Cluster-11429.0	0	0	0	0	0	0	0.89	1.93	3.55	0	0	0	0	0	0	16	37	69	-7.97504	6.01729e-06	7.07741e-05	down	NA	NA	NA	NA	-7.48034	2.84996e-05	0.000159891	down	1315	--	--	--	--	A0A1D1ZKK8_9ARAE SubName: Full=Cell division cycle-related protein res1/sct1 {ECO:0000313|EMBL:JAT67494.1};	--	GO:0003677,DNA binding; GO:0051301,cell division; GO:0003674,molecular_function; GO:0003676,nucleic acid binding; GO:0005488,binding; GO:0097159,organic cyclic compound binding; GO:1901363,heterocyclic compound binding; GO:0008150,biological_process; GO:0009987,cellular process	--	--	--	--		Cluster-71928.5
Cluster-11431.0	0	0	0	0	0	0	0.08	1.72	8.47	0	0	0	0	0	0	2	47	233	-9.19947	0.000152663	0.00104499	down	NA	NA	NA	NA	-8.69985	0.000378114	0.00153113	down	1741	--	--	--	--	--	--	--	--	--	--	--		Cluster-80118.7
Cluster-11432.0	0	0	0	0	0.6	0	1.24	237.64	923.35	0	0	0	0	1	0	2	393	1600	-11.0658	5.8724e-07	1.00915e-05	down	NA	NA	NA	NA	-11.5284	2.08533e-06	1.58214e-05	down	378	--	--	--	--	--	Serine proteinase inhibitor (KU family)	--	--	--	--	--		Cluster-60234.4
Cluster-11433.0	0	0	0	0	0	0	0.28	8.7	20.77	0	0	0	0	0	0	5	163	393	-10.2069	3.64077e-06	4.68106e-05	down	NA	NA	NA	NA	-9.7096	1.20977e-05	7.55324e-05	down	1289	K11434 type I protein arginine methyltransferase [EC:2.1.1.319] | (RefSeq) probable arginine methyltransferase (pam1) (A)	--	hypothetical protein BVRB_002700 [Beta vulgaris subsp. vulgaris]	ANM1_CHLRE RecName: Full=Protein arginine N-methyltransferase 1 {ECO:0000305}; EC=2.1.1.- {ECO:0000255|PROSITE-ProRule:PRU01015};	A0A8B8QHJ7_9MYRT SubName: Full=protein arginine N-methyltransferase 1-like {ECO:0000313|RefSeq:XP_030545707.1};	Protein arginine N-methyltransferase PRMT1 and related enzymes	GO:0031514,motile cilium; GO:0005634,nucleus; GO:0016274,protein-arginine N-methyltransferase activity; GO:0018216,peptidyl-arginine methylation; GO:0003674,molecular_function; GO:0003824,catalytic activity; GO:0008168,methyltransferase activity; GO:0008170,N-methyltransferase activity; GO:0008276,protein methyltransferase activity; GO:0008757,S-adenosylmethionine-dependent methyltransferase acti…	Ribosomal protein L11 methyltransferase (PrmA)	--	--	--		Cluster-68879.5
Cluster-11434.0	0	0	0	0	0	0	0.11	6.03	11.07	0	0	0	0	0	0	2	110	205	-9.39097	6.35557e-05	0.000500192	down	NA	NA	NA	NA	-8.89465	0.000170446	0.000762216	down	1285	K10523 speckle-type POZ protein | (RefSeq) BTB/POZ domain-containing protein At3g56230 (A)	--	unnamed protein product [Spirodela intermedia]	Y3623_ARATH RecName: Full=BTB/POZ domain-containing protein At3g56230;	A0A7S0A2Q8_9DINO RecName: Full=Serine/threonine-protein phosphatase {ECO:0000256|RuleBase:RU004273}; EC=3.1.3.16 {ECO:0000256|RuleBase:RU004273};	Speckle-type POZ protein SPOP and related proteins with TRAF, MATH and BTB/POZ domains	GO:0016567,protein ubiquitination; GO:0006807,nitrogen compound metabolic process; GO:0008150,biological_process; GO:0008152,metabolic process; GO:0019538,protein metabolic process; GO:0032446,protein modification by small protein conjugation; GO:0036211,protein modification process; GO:0043170,macromolecule metabolic process; GO:0043412,macromolecule modification; GO:0044238,primary metabolic pr…	BTB/POZ domain	TRAF	TR	TRAF		Cluster-71695.0
Cluster-11436.0	0	0	0	0	0	0	0.03	1.95	11.4	0	0	0	0	0	0	1	69	407	-9.95636	9.93967e-05	0.000727245	down	NA	NA	NA	NA	-9.45623	0.000239127	0.00102445	down	2171	--	--	kexin-like [Quercus suber]	--	A0A8B8Q3F2_9MYRT SubName: Full=neuroendocrine convertase 2-like {ECO:0000313|RefSeq:XP_030541614.1};	Subtilisin-like proprotein convertase	GO:0004252,serine-type endopeptidase activity; GO:0006508,proteolysis; GO:0003674,molecular_function; GO:0003824,catalytic activity; GO:0004175,endopeptidase activity; GO:0008233,peptidase activity; GO:0008236,serine-type peptidase activity; GO:0016787,hydrolase activity; GO:0017171,serine hydrolase activity; GO:0140096,catalytic activity, acting on a protein; GO:0006807,nitrogen compound metabol…	Subtilase family	--	--	--		Cluster-84958.2
Cluster-11437.0	0	0	0	0	0	0	0.04	2.74	6.25	0	0	0	0	0	0	1	42	120	-8.42015	0.000847849	0.00455901	down	NA	NA	NA	NA	-7.92222	0.00186263	0.00622133	down	1716	--	--	--	--	A0A8J2F5P4_9DINO SubName: Full=Hypothetical protein {ECO:0000313|EMBL:CAD7959734.1};	Branching enzyme	--	Core-2/I-Branching enzyme	--	--	--		Cluster-64199.0
Cluster-11439.0	0	0	0	0	0	0	0.11	1.92	5.43	0	0	0	0	0	0	8	154	438	-10.2985	1.36031e-06	2.04808e-05	down	NA	NA	NA	NA	-9.80067	4.9525e-06	3.41919e-05	down	4531	K06672 cohesin loading factor subunit SCC2 | (RefSeq) sister chromatid cohesion protein SCC2 isoform X1 (A)	--	pearli, putative [Ricinus communis]	SCC2_ARATH RecName: Full=Sister chromatid cohesion protein SCC2 {ECO:0000303|PubMed:19228337}; AltName: Full=Protein EMBRYO DEFECTIVE 2773 {ECO:0000303|PubMed:15266054}; AltName: Full=Protein SISTER-CHROMATID COHESION 2 {ECO:0000303|PubMed:19228337}; Short=AtSCC2 {ECO:0000303|PubMed:19228337};	B9SJD1_RICCO RecName: Full=Sister chromatid cohesion protein {ECO:0000256|RuleBase:RU364107};	Sister chromatid cohesion protein SCC2/Nipped-B	GO:0000775,chromosome, centromeric region; GO:0090694,Scc2-Scc4 cohesin loading complex; GO:0003682,chromatin binding; GO:0046872,metal ion binding; GO:0051301,cell division; GO:0034508,centromere complex assembly; GO:0009793,embryo development ending in seed dormancy; GO:0034087,establishment of mitotic sister chromatid cohesion; GO:0071169,establishment of protein localization to chromatin; GO:…	Sister chromatid cohesion C-terminus	--	--	--		Cluster-61831.0
Cluster-11440.0	0	0	0	0	0	0	0.5	6.07	22.51	0	0	0	0	0	0	4	51	192	-9.01089	6.91694e-05	0.000535766	down	NA	NA	NA	NA	-8.51218	0.000192538	0.000848562	down	743	--	--	--	--	--	--	--	Tight junction protein, Claudin-like	--	--	--		Cluster-75806.8
Cluster-11441.0	0	0	0	0	0	0	0.68	2.6	2.43	0	0	0	0	0	0	13	53	50	-7.92619	1.06537e-05	0.000113264	down	NA	NA	NA	NA	-7.4339	4.76122e-05	0.00025013	down	1377	K07151 dolichyl-diphosphooligosaccharide---protein glycosyltransferase [EC:2.4.99.18] | (RefSeq) dolichyl-diphosphooligosaccharide--protein glycosyltransferase subunit STT3B-like isoform X1 (A)	ko00510: N-Glycan biosynthesis; ko00513: Various types of N-glycan biosynthesis; ko01100: Metabolic pathways; ko04141: Protein processing in endoplasmic reticulum	dolichyl-diphosphooligosaccharide--protein glycosyltransferase subunit STT3-like [Quercus suber]	STT3B_ORYSJ RecName: Full=Dolichyl-diphosphooligosaccharide--protein glycosyltransferase subunit STT3B; Short=Oligosaccharyl transferase subunit STT3B; Short=STT3-B; EC=2.4.99.18; AltName: Full=Protein STAUROSPORIN AND TEMPERATURE SENSITIVE 3-LIKE B;	A0A8B8PUQ9_9MYRT RecName: Full=Dolichyl-diphosphooligosaccharide--protein glycotransferase {ECO:0000256|ARBA:ARBA00012605}; EC=2.4.99.18 {ECO:0000256|ARBA:ARBA00012605};	Oligosaccharyltransferase, STT3 subunit	GO:0005789,endoplasmic reticulum membrane; GO:0016021,integral component of membrane; GO:0004579,dolichyl-diphosphooligosaccharide-protein glycotransferase activity; GO:0046872,metal ion binding; GO:0006486,protein glycosylation; GO:0003674,molecular_function; GO:0003824,catalytic activity; GO:0004576,oligosaccharyl transferase activity; GO:0016740,transferase activity; GO:0016757,glycosyltransfe…	Oligosaccharyl transferase STT3 subunit	--	--	--		Cluster-52460.5
Cluster-11443.0	0	0	0	0	0	0	2.26	35.35	91.22	0	0	0	0	0	0	6	97	259	-9.57003	9.33312e-06	0.0001014	down	NA	NA	NA	NA	-9.07246	3.04101e-05	0.00016936	down	441	K11097 small nuclear ribonucleoprotein E | (RefSeq) hypothetical protein (A)	ko03040: Spliceosome	hypothetical protein M9H77_00759 [Catharanthus roseus]	LSM5_ARATH RecName: Full=Sm-like protein LSM5 {ECO:0000305}; Short=AtLSM5 {ECO:0000303|PubMed:23620288}; AltName: Full=Protein SUPERSENSITIVE TO ABA AND DROUGHT 1 {ECO:0000303|PubMed:11740939}; Short=AtSAD1 {ECO:0000303|PubMed:11740939}; AltName: Full=U6 snRNA-associated Sm-like protein LSM5 {ECO:0000305};	A0A1D1Z8W2_9ARAE RecName: Full=Small nuclear ribonucleoprotein E {ECO:0000256|RuleBase:RU365053}; Short=snRNP-E {ECO:0000256|RuleBase:RU365053}; AltName: Full=Sm protein E {ECO:0000256|RuleBase:RU365053}; Flags: Fragment;	Small nuclear ribonucleoprotein E	GO:1990726,Lsm1-7-Pat1 complex; GO:0120115,Lsm2-8 complex; GO:0005634,nucleus; GO:0000932,P-body; GO:0009536,plastid; GO:0005681,spliceosomal complex; GO:0046540,U4/U6 x U5 tri-snRNP complex; GO:0005688,U6 snRNP; GO:0003723,RNA binding; GO:0000290,deadenylation-dependent decapping of nuclear-transcribed mRNA; GO:0000398,mRNA splicing, via spliceosome; GO:0009737,response to abscisic acid; GO:0009…	--	--	--	--		Cluster-57726.0
Cluster-11445.0	0	0	0	0	0	0	0.03	2.21	9.67	0	0	0	0	0	0	1	68	300	-9.59079	0.000156546	0.00106732	down	NA	NA	NA	NA	-9.09142	0.000371351	0.00150737	down	1925	K19729 guanine nucleotide-binding protein G(t) subunit alpha 3 | (RefSeq) GPA-2; heterotrimeric G protein, alpha subunit (A)	--	hypothetical protein [Adiantum nelumboides]	GPA1_ORYSI RecName: Full=Guanine nucleotide-binding protein alpha-1 subunit; Short=GP-alpha-1; AltName: Full=Protein Dwarf1;	A0A8B8Q736_9MYRT SubName: Full=guanine nucleotide-binding protein G(S) subunit alpha-like {ECO:0000313|RefSeq:XP_030542137.1};	G protein subunit Galphas, small G protein superfamily	GO:0005834,heterotrimeric G-protein complex; GO:0001664,G protein-coupled receptor binding; GO:0031683,G-protein beta/gamma-subunit complex binding; GO:0005525,GTP binding; GO:0003924,GTPase activity; GO:0046872,metal ion binding; GO:0007188,adenylate cyclase-modulating G protein-coupled receptor signaling pathway; GO:0006952,defense response; GO:0003674,molecular_function; GO:0005102,signaling r…	G-protein alpha subunit	--	--	--		Cluster-72116.1
Cluster-11446.0	0	0	0	0	0	0	0.08	4.64	14.37	0	0	0	0	0	0	5	303	944	-11.3603	4.39269e-07	7.86194e-06	down	NA	NA	NA	NA	-10.8621	1.59558e-06	1.24224e-05	down	3747	K18670 dual specificity protein kinase YAK1 [EC:2.7.12.1] | (RefSeq) predicted protein (A)	--	hypothetical protein [Adiantum nelumboides]	YAK1_ARATH RecName: Full=Dual specificity protein kinase YAK1 homolog {ECO:0000305}; Short=AtYAK1 {ECO:0000303|PubMed:26452715}; EC=2.7.12.1 {ECO:0000269|PubMed:26452715}; AltName: Full=Dual specificity tyrosine-phosphorylation-regulated kinase YAK1 {ECO:0000305};	C1E9I2_MICCC RecName: Full=Protein kinase domain-containing protein {ECO:0000259|PROSITE:PS50011}; Flags: Fragment;	Dual-specificity tyrosine-phosphorylation regulated kinase	GO:0005737,cytoplasm; GO:0009506,plasmodesma; GO:0005524,ATP binding; GO:0106310,protein serine kinase activity; GO:0004674,protein serine/threonine kinase activity; GO:0004712,protein serine/threonine/tyrosine kinase activity; GO:0004713,protein tyrosine kinase activity; GO:0018105,peptidyl-serine phosphorylation; GO:0018107,peptidyl-threonine phosphorylation; GO:0009789,positive regulation of a…	Protein kinase domain	--	--	--		Cluster-53640.0
Cluster-11449.0	0	0	0	0	0	0	0.06	2.52	5.8	0	0	0	0	0	0	3	138	320	-9.92536	1.45488e-05	0.000146687	down	NA	NA	NA	NA	-9.42817	4.31304e-05	0.000229425	down	3196	K24816 maestro heat-like repeat-containing protein family member 1 | (RefSeq) protein SHOOT GRAVITROPISM 6-like isoform X1 (A)	--	--	--	--	Uncharacterized conserved protein	--	HEAT repeat	--	--	--		Cluster-80661.9
Cluster-11452.0	0	0	0	0	0	0	0.05	1.52	4.65	0	0	0	0	0	0	2	64	197	-9.10829	0.000131629	0.000924611	down	NA	NA	NA	NA	-8.61011	0.000335345	0.0013767	down	2521	K04688 ribosomal protein S6 kinase beta [EC:2.7.11.1] | (RefSeq) hypothetical protein (A)	--	uncharacterized protein LOC126804764 [Potentilla anserina]	KPK2_ARATH RecName: Full=Serine/threonine-protein kinase AtPK2/AtPK19; EC=2.7.11.1; AltName: Full=Ribosomal-protein S6 kinase homolog 2;	A0A8B8NZ57_9MYRT RecName: Full=Protein kinase C {ECO:0000256|ARBA:ARBA00012429}; EC=2.7.11.13 {ECO:0000256|ARBA:ARBA00012429};	Serine/threonine protein kinase	GO:0005737,cytoplasm; GO:0005634,nucleus; GO:0005524,ATP binding; GO:0016301,kinase activity; GO:0004672,protein kinase activity; GO:0106310,protein serine kinase activity; GO:0004674,protein serine/threonine kinase activity; GO:0071456,cellular response to hypoxia; GO:0018105,peptidyl-serine phosphorylation; GO:0045727,positive regulation of translation; GO:0006468,protein phosphorylation; GO:00…	Protein kinase domain	--	--	--		Cluster-66034.0
Cluster-11455.0	0.1	0	0	0	0.05	0	8.42	19.44	34.81	1	0	0	0	1	0	192	414	778	-10.5155	2.21034e-13	1.62079e-11	down	NA	NA	NA	NA	-10.0208	3.291e-12	5.85003e-11	down	1719	K15747 beta-ring hydroxylase [EC:1.14.-.-] | (RefSeq) protein LUTEIN DEFICIENT 5, chloroplastic (A)	ko00906: Carotenoid biosynthesis; ko01100: Metabolic pathways; ko01110: Biosynthesis of secondary metabolites	cytochrome P450 monooxygenase FUM15-like [Quercus suber]	DABD_PSEMU RecName: Full=N-geranyl-L-glutamate oxidase {ECO:0000303|PubMed:30262498}; EC=1.14.14.- {ECO:0000269|PubMed:30262498}; AltName: Full=Domoic acid biosynthesis cluster protein D {ECO:0000303|PubMed:30262498}; Short=PmDabD {ECO:0000303|PubMed:30262498};	A0A1D1Z8L8_9ARAE SubName: Full=Cytochrome P450 4F12 {ECO:0000313|EMBL:JAT63235.1};	Cytochrome P450 CYP4/CYP19/CYP26 subfamilies	GO:0016021,integral component of membrane; GO:0020037,heme binding; GO:0005506,iron ion binding; GO:0004497,monooxygenase activity; GO:0016705,oxidoreductase activity, acting on paired donors, with incorporation or reduction of molecular oxygen; GO:0071244,cellular response to carbon dioxide; GO:0016036,cellular response to phosphate starvation; GO:0003674,molecular_function; GO:0005488,binding; …	Cytochrome P450	--	--	--		Cluster-75806.1
Cluster-11457.0	0	0	0	0.01	0	0	0.06	2.86	7.5	0	0	0	1	0	0	4	192	507	-9.5693	3.50623e-06	4.53404e-05	down	NA	NA	NA	NA	-10.0334	9.99377e-06	6.37849e-05	down	3846	K24406 [histone H3]-lysine27 N-methyltransferase [EC:2.1.1.369] | (RefSeq) histone-lysine N-methyltransferase ATXR6-like (A)	ko00310: Lysine degradation; ko01100: Metabolic pathways	histone-lysine N-methyltransferase ATXR6 [Medicago truncatula]	ATXR6_ARATH RecName: Full=Histone-lysine N-methyltransferase ATXR6; EC=2.1.1.369 {ECO:0000269|PubMed:19503079, ECO:0000269|PubMed:35298257}; AltName: Full=Protein SET DOMAIN GROUP 34; AltName: Full=Trithorax-related protein 6; Short=TRX-related protein 6;	M2X032_GALSU SubName: Full=DNA binding / methyl-CpG binding protein isoform 1 {ECO:0000313|EMBL:EME29690.1};	--	GO:0005634,nucleus; GO:0042393,histone binding; GO:0046976,histone methyltransferase activity (H3-K27 specific); GO:0046872,metal ion binding; GO:0003712,transcription coregulator activity; GO:0009901,anther dehiscence; GO:0006325,chromatin organization; GO:0070734,histone H3-K27 methylation; GO:0045892,negative regulation of DNA-templated transcription; GO:0045944,positive regulation of transcri…	PHD-finger	PHD	TR	PHD		Cluster-64173.3
Cluster-11458.0	0	0	0	0	0	0	0.07	6.15	18.39	0	0	0	0	0	0	1	93	281	-9.62205	0.000122243	0.000868839	down	NA	NA	NA	NA	-9.12386	0.000297092	0.00123778	down	1098	K19932 neuronal calcium sensor | (RefSeq) calcium-binding protein NCS-1-like (A)	--	calcium-binding protein NCS-1-like [Quercus suber]	--	A0A1D1YSU1_9ARAE SubName: Full=Calcium-binding protein NCS-1 {ECO:0000313|EMBL:JAT57682.1};	Ca2+ sensor (EF-Hand superfamily)	GO:0005509,calcium ion binding; GO:0003674,molecular_function; GO:0005488,binding; GO:0043167,ion binding; GO:0043169,cation binding; GO:0046872,metal ion binding	EF hand	--	--	--		Cluster-73330.2
Cluster-11463.0	0	0	0	0	0	0	0.06	2.99	8.43	0	0	0	0	0	0	1	52	148	-8.72297	0.000527197	0.0030122	down	NA	NA	NA	NA	-8.22502	0.00118865	0.00417693	down	1218	--	--	--	RK1_RHDSA RecName: Full=50S ribosomal protein L1, chloroplastic;	A0A8B8PRT6_9MYRT SubName: Full=uncharacterized protein LOC115745521 {ECO:0000313|RefSeq:XP_030536948.1};	50S ribosomal protein L1	GO:0009507,chloroplast; GO:0015934,large ribosomal subunit; GO:0019843,rRNA binding; GO:0003735,structural constituent of ribosome; GO:0006412,translation; GO:0003674,molecular_function; GO:0003676,nucleic acid binding; GO:0003723,RNA binding; GO:0005488,binding; GO:0097159,organic cyclic compound binding; GO:1901363,heterocyclic compound binding; GO:0005198,structural molecule activity; GO:00065…	Ribosomal protein L1p/L10e family	--	--	--		Cluster-77849.0
Cluster-11465.0	0	0	0	0.03	0	0	0.14	5.19	17.13	0	0	0	1	0	0	4	158	526	-9.53272	4.42486e-06	5.50109e-05	down	NA	NA	NA	NA	-9.99605	1.25481e-05	7.79886e-05	down	1909	--	--	--	--	A0A2K3DX55_CHLRE RecName: Full=zf-3CxxC domain-containing protein {ECO:0000259|SMART:SM01328};	--	--	Zinc-binding domain	--	--	--		Cluster-52288.3
Cluster-11467.0	0	0	0	0	0	0	0.48	2.06	2.54	0	0	0	0	0	0	7	32	40	-7.37138	0.000181259	0.00120598	down	NA	NA	NA	NA	-6.87774	0.000590961	0.00225867	down	1122	K07200 5'-AMP-activated protein kinase, regulatory gamma subunit | (RefSeq) hypothetical protein (A)	--	Cystathionine beta-synthase protein [Perilla frutescens var. frutescens]	PV42A_ARATH RecName: Full=SNF1-related protein kinase regulatory subunit gamma-like PV42a; Short=AtPV42a; AltName: Full=AKIN subunit gamma-like PV42a; AltName: Full=CBS domain-containing protein CBSCBS4;	A0A7S3YW50_9EUKA SubName: Full=Hypothetical protein {ECO:0000313|EMBL:CAE0663880.1};	5'-AMP-activated protein kinase, gamma subunit	GO:0005737,cytoplasm; GO:0031588,nucleotide-activated protein kinase complex; GO:0005634,nucleus; GO:0016208,AMP binding; GO:0019901,protein kinase binding; GO:0019887,protein kinase regulator activity; GO:0042149,cellular response to glucose starvation; GO:0003006,developmental process involved in reproduction; GO:0009553,embryo sac development; GO:0009555,pollen development; GO:0010183,pollen t…	CBS domain	--	--	--		Cluster-82110.1
Cluster-11468.0	0	0	0	0	0	0	0.07	4.04	7.08	0	0	0	0	0	0	1	66	117	-8.60772	0.000544335	0.00309553	down	NA	NA	NA	NA	-8.11161	0.00123735	0.00432406	down	1163	K20417 palmitoyl-[glycerolipid] 3-(E)-desaturase [EC:1.14.19.43] | (RefSeq) hypothetical protein (A)	--	--	--	A0A7S1J1N2_9EUGL SubName: Full=Hypothetical protein {ECO:0000313|EMBL:CAD9029063.1};	Ubiquitin-conjugating enzyme	GO:0016021,integral component of membrane; GO:0006631,fatty acid metabolic process; GO:0006082,organic acid metabolic process; GO:0006629,lipid metabolic process; GO:0008150,biological_process; GO:0008152,metabolic process; GO:0009987,cellular process; GO:0019752,carboxylic acid metabolic process; GO:0032787,monocarboxylic acid metabolic process; GO:0043436,oxoacid metabolic process; GO:0044237,c…	Lipid desaturase domain	--	--	--		Cluster-75169.10
Cluster-11470.0	0	0	0	0	0	0	0.05	9.31	17.98	0	0	0	0	0	0	1	213	415	-10.3798	2.66722e-05	0.000242994	down	NA	NA	NA	NA	-9.88328	7.07265e-05	0.000354769	down	1508	--	--	--	--	--	--	--	BTB/POZ domain	TRAF	TR	TRAF		Cluster-64286.1
Cluster-11475.0	0	0	0	0	0	0	0.31	3.95	12.99	0	0	0	0	0	0	8	110	365	-9.98109	2.95256e-06	3.92577e-05	down	NA	NA	NA	NA	-9.48277	1.03168e-05	6.54826e-05	down	1771	K08193 MFS transporter, ACS family, solute carrier family 17 (sodium-dependent inorganic phosphate cotransporter), other | (RefSeq) sodium-dependent phosphate transport protein 1, chloroplastic (A)	--	--	PHT43_ORYSJ RecName: Full=Probable anion transporter 3, chloroplastic; AltName: Full=Phosphate transporter 4;3; Flags: Precursor;	A0A7S1E7E9_HEMAN SubName: Full=Hypothetical protein {ECO:0000313|EMBL:CAD8966932.1};	Permease of the major facilitator superfamily	GO:0031969,chloroplast membrane; GO:0016021,integral component of membrane; GO:0009536,plastid; GO:0005315,inorganic phosphate transmembrane transporter activity; GO:0006811,ion transport; GO:0003674,molecular_function; GO:0005215,transporter activity; GO:0015291,secondary active transmembrane transporter activity; GO:0015318,inorganic molecular entity transmembrane transporter activity; GO:00228…	Major Facilitator Superfamily	--	--	--		Cluster-70506.0
Cluster-11477.0	0	0	0	0	0	0	0.17	2.53	6.88	0	0	0	0	0	0	5	80	219	-9.31751	2.132e-05	0.000202267	down	NA	NA	NA	NA	-8.81985	6.53781e-05	0.000331008	down	1968	K10754 replication factor C subunit 1 | (RefSeq) replication factor C subunit 1 (A)	ko03030: DNA replication; ko03410: Base excision repair; ko03420: Nucleotide excision repair; ko03430: Mismatch repair	hypothetical protein L1887_58619 [Cichorium endivia]	RFC1_ARATH RecName: Full=Replication factor C subunit 1; Short=AtRFC1; AltName: Full=Activator 1 large subunit; AltName: Full=Activator 1 subunit 1;	A0A7S1XFP5_9RHOD RecName: Full=Replication factor C subunit 1 {ECO:0000256|ARBA:ARBA00020401, ECO:0000256|PIRNR:PIRNR036578};	Replication factor C, subunit RFC1 (large subunit)	GO:0005663,DNA replication factor C complex; GO:0005634,nucleus; GO:0005524,ATP binding; GO:0016887,ATP hydrolysis activity; GO:0003677,DNA binding; GO:0003689,DNA clamp loader activity; GO:0006974,cellular response to DNA damage stimulus; GO:0006281,DNA repair; GO:0006260,DNA replication; GO:0051321,meiotic cell cycle; GO:0051570,regulation of histone H3-K9 methylation; GO:0000003,reproduction; …	Replication factor RFC1 C terminal domain	--	--	--		Cluster-42819.65
Cluster-11479.0	0	0	0	0	0	0	0.7	10.81	34.27	0	0	0	0	0	0	12	198	634	-10.7878	2.2983e-07	4.54034e-06	down	NA	NA	NA	NA	-10.2896	9.43173e-07	7.70359e-06	down	1267	K00626 acetyl-CoA C-acetyltransferase [EC:2.3.1.9] | (RefSeq) LOW QUALITY PROTEIN: acetyl-CoA acetyltransferase, cytosolic 1-like (A)	ko00071: Fatty acid degradation; ko00280: Valine, leucine and isoleucine degradation; ko00310: Lysine degradation; ko00380: Tryptophan metabolism; ko00620: Pyruvate metabolism; ko00630: Glyoxylate and dicarboxylate metabolism; ko00650: Butanoate metabolism; ko00900: Terpenoid backbone biosynthesis; ko01100: Metabolic pathways; ko01110: Biosynthesis of secondary metabolites; ko01200: Carbon metabo…	hypothetical protein L1887_51522 [Cichorium endivia]	THIC1_ARATH RecName: Full=Acetyl-CoA acetyltransferase, cytosolic 1; EC=2.3.1.9; AltName: Full=Cytosolic acetoacetyl-CoA thiolase 1; Short=Thiolase 1; AltName: Full=Protein EMBRYO DEFECTIVE 1276;	A0A7S2V0D7_9STRA SubName: Full=Hypothetical protein {ECO:0000313|EMBL:CAD9865488.1};	Acetyl-CoA acetyltransferase	GO:0005777,peroxisome; GO:0005886,plasma membrane; GO:0009536,plastid; GO:0003985,acetyl-CoA C-acetyltransferase activity; GO:0046872,metal ion binding; GO:0006635,fatty acid beta-oxidation; GO:0008299,isoprenoid biosynthetic process; GO:0009846,pollen germination; GO:0009860,pollen tube growth; GO:0016125,sterol metabolic process; GO:0003674,molecular_function; GO:0003824,catalytic activity; GO:…	Thiolase, N-terminal domain	--	--	--		Cluster-80464.1
Cluster-11480.0	0	0	0	0	0	0	0.12	4.61	11.91	0	0	0	0	0	0	6	238	619	-10.827	7.95075e-07	1.30407e-05	down	NA	NA	NA	NA	-10.3294	2.87269e-06	2.1051e-05	down	3027	--	--	--	--	--	--	--	SEA domain	--	--	--		Cluster-83403.0
Cluster-11484.0	0	0	0	0	0	0	0.11	6.17	16.72	0	0	0	0	0	0	1	61	167	-8.91227	0.000383126	0.00229809	down	NA	NA	NA	NA	-8.41445	0.000879637	0.00320818	down	822	--	--	--	--	--	--	--	Leucine Rich repeats (2 copies)	--	--	--		Cluster-8571.2
Cluster-11486.0	0	0	0	0	0	0	0.15	0.91	2.95	0	0	0	0	0	0	3	20	66	-7.53557	0.00107728	0.00560859	down	NA	NA	NA	NA	-7.03759	0.00255961	0.00825649	down	1521	--	--	hypothetical protein PHAVU_007G043700g [Phaseolus vulgaris]	--	V7BF50_PHAVU SubName: Full=Uncharacterized protein {ECO:0000313|EMBL:ESW15096.1};	--	GO:0070461,SAGA-type complex; GO:0000123,histone acetyltransferase complex; GO:0005575,cellular_component; GO:0005622,intracellular anatomical structure; GO:0005634,nucleus; GO:0005654,nucleoplasm; GO:0031248,protein acetyltransferase complex; GO:0031974,membrane-enclosed lumen; GO:0031981,nuclear lumen; GO:0032991,protein-containing complex; GO:0043226,organelle; GO:0043227,membrane-bounded orga…	Transcriptional regulator of RNA polII, SAGA, subunit	--	--	--		Cluster-69175.0
Cluster-11487.0	0	0	0	0	0	0	0.14	7.65	22.98	0	0	0	0	0	0	1	58	179	-8.96511	0.000369779	0.00222784	down	NA	NA	NA	NA	-8.46687	0.00084776	0.0031045	down	706	--	--	--	--	--	--	--	--	--	--	--		Cluster-73107.5
Cluster-11488.0	0	0	0	0	0	0	0.32	11.29	28.57	0	0	0	0	0	0	3	111	285	-9.71406	2.28623e-05	0.000213895	down	NA	NA	NA	NA	-9.21651	6.61439e-05	0.000334182	down	819	K07893 Ras-related protein Rab-6A | (RefSeq) ras-related protein RABH1b-like (A)	--	hypothetical protein [Adiantum nelumboides]	RAH1E_ARATH RecName: Full=Ras-related protein RABH1e; Short=AtRABH1e;	A0A8B8PQ42_9MYRT SubName: Full=ras-related protein Rab-6B-like {ECO:0000313|RefSeq:XP_030536879.1};	GTPase Rab6/YPT6/Ryh1, small G protein superfamily	GO:0005829,cytosol; GO:0005794,Golgi apparatus; GO:0000139,Golgi membrane; GO:0005886,plasma membrane; GO:0005525,GTP binding; GO:0003924,GTPase activity; GO:0006891,intra-Golgi vesicle-mediated transport; GO:0006886,intracellular protein transport; GO:0042147,retrograde transport, endosome to Golgi; GO:0006890,retrograde vesicle-mediated transport, Golgi to endoplasmic reticulum; GO:0000166,nucl…	Ras family	--	--	--		Cluster-64881.5
Cluster-11489.0	0	0	0	0	0	0	0.03	1.1	4.18	0	0	0	0	0	0	1	37	142	-8.55696	0.000779621	0.00424053	down	NA	NA	NA	NA	-8.05805	0.00170494	0.00574756	down	2081	--	--	--	--	--	--	--	--	--	--	--		Cluster-73482.0
Cluster-11491.0	0	0	0	0	0	0	0.43	5.78	18.99	0	0	0	0	0	0	5	71	236	-9.35065	2.35933e-05	0.000219497	down	NA	NA	NA	NA	-8.85233	7.1216e-05	0.000356792	down	948	K18342 OTU domain-containing protein 6 [EC:3.4.19.12] | (RefSeq) OTU domain-containing protein 6B-like (A)	--	OTU domain-containing protein 6B-like [Hevea brasiliensis]	OTU5_ARATH RecName: Full=OVARIAN TUMOR DOMAIN-containing deubiquitinating enzyme 5 {ECO:0000303|PubMed:24659992}; Short=OTU domain-containing protein 5 {ECO:0000303|PubMed:24659992}; EC=3.4.19.12 {ECO:0000250|UniProtKB:Q8N6M0}; AltName: Full=Deubiquitinating enzyme OTU5 {ECO:0000303|PubMed:24659992};	A0A6G0X599_9STRA RecName: Full=OTU domain-containing protein {ECO:0000259|PROSITE:PS50802};	OTU (ovarian tumor)-like cysteine protease	GO:0005829,cytosol; GO:0004843,cysteine-type deubiquitinase activity; GO:0016579,protein deubiquitination; GO:0003674,molecular_function; GO:0003824,catalytic activity; GO:0008233,peptidase activity; GO:0008234,cysteine-type peptidase activity; GO:0016787,hydrolase activity; GO:0019783,ubiquitin-like protein peptidase activity; GO:0101005,deubiquitinase activity; GO:0140096,catalytic activity, ac…	OTU-like cysteine protease	--	--	--		Cluster-68032.2
Cluster-11492.0	0	0	0	0	0	0	0.07	1.78	4.97	0	0	0	0	0	0	2	57	160	-8.84583	0.0001957	0.00128592	down	NA	NA	NA	NA	-8.34799	0.000490363	0.00191605	down	1988	K11976 E3 ubiquitin-protein ligase RNF216 [EC:2.3.2.31] | (RefSeq) hypothetical protein (A)	--	hypothetical protein [Adiantum nelumboides]	--	A0A7S1V0V4_9STRA SubName: Full=Hypothetical protein {ECO:0000313|EMBL:CAD9282654.1};	Predicted E3 ubiquitin ligase	GO:0046872,metal ion binding; GO:0016740,transferase activity; GO:0003674,molecular_function; GO:0005488,binding; GO:0043167,ion binding; GO:0043169,cation binding; GO:0003824,catalytic activity	--	--	--	--		Cluster-78440.8
Cluster-11493.0	0	0	0	0	0	0	0.25	3.24	9.15	0	0	0	0	0	0	3	44	124	-8.48625	0.000209834	0.00136539	down	NA	NA	NA	NA	-7.98853	0.00054875	0.00211684	down	1210	--	--	--	--	--	Uncharacterized conserved protein	--	Osteopetrosis-associated transmembrane protein 1 precursor	--	--	--		Cluster-84772.3
Cluster-11499.0	0	0	0	0	0	0	0.11	5.8	15.95	0	0	0	0	0	0	5	284	788	-11.1457	6.20986e-07	1.05974e-05	down	NA	NA	NA	NA	-10.6478	2.22499e-06	1.67703e-05	down	2935	K02154 V-type H+-transporting ATPase subunit a | (RefSeq) V0/A0 complex, 116-kDa subunit of ATPase (A)	ko00190: Oxidative phosphorylation; ko01100: Metabolic pathways; ko04145: Phagosome	hypothetical protein EZV62_011607 [Acer yangbiense]	VHAA2_ARATH RecName: Full=V-type proton ATPase subunit a2; Short=V-ATPase subunit a2; AltName: Full=V-type proton ATPase 95 kDa subunit a isoform 2; Short=V-ATPase 95 kDa isoform a2; AltName: Full=Vacuolar H(+)-ATPase subunit a isoform 2; AltName: Full=Vacuolar proton pump subunit a2; AltName: Full=Vacuolar proton translocating ATPase 95 kDa subunit a isoform 2;	A0A8B8QK17_9MYRT RecName: Full=V-type proton ATPase subunit a {ECO:0000256|RuleBase:RU361189};	Vacuolar H+-ATPase V0 sector, subunit a	GO:0005794,Golgi apparatus; GO:0016021,integral component of membrane; GO:0005739,mitochondrion; GO:0000325,plant-type vacuole; GO:0009705,plant-type vacuole membrane; GO:0005774,vacuolar membrane; GO:0016471,vacuolar proton-transporting V-type ATPase complex; GO:0000220,vacuolar proton-transporting V-type ATPase, V0 domain; GO:0005773,vacuole; GO:0051117,ATPase binding; GO:0045735,nutrient reser…	V-type ATPase 116kDa subunit family	--	--	--		Cluster-62087.0
Cluster-11502.0	0	0	0	0	0	0	0.08	6.93	13.63	0	0	0	0	0	0	1	97	193	-9.26655	0.000190898	0.00126055	down	NA	NA	NA	NA	-8.76993	0.000457831	0.00180641	down	1039	K02895 large subunit ribosomal protein L24 | (RefSeq) predicted protein (A)	ko03010: Ribosome	uncharacterized protein LOC101215964 [Cucumis sativus]	RK24_HETA2 RecName: Full=50S ribosomal protein L24, chloroplastic;	A0A0A0LIP5_CUCSA RecName: Full=KOW domain-containing protein {ECO:0000259|SMART:SM00739};	Mitochondrial/chloroplast ribosomal protein L24	GO:0009507,chloroplast; GO:0005840,ribosome; GO:0019843,rRNA binding; GO:0003735,structural constituent of ribosome; GO:0006412,translation; GO:0003674,molecular_function; GO:0003676,nucleic acid binding; GO:0003723,RNA binding; GO:0005488,binding; GO:0097159,organic cyclic compound binding; GO:1901363,heterocyclic compound binding; GO:0005198,structural molecule activity; GO:0006518,peptide meta…	KOW motif	--	--	--		Cluster-47423.0
Cluster-11504.0	0	0	0	0	0	0	0.15	2.49	7.53	0	0	0	0	0	0	2	36	110	-8.27711	0.000520337	0.00297925	down	NA	NA	NA	NA	-7.77905	0.00124132	0.00433631	down	1063	K10994 cell cycle checkpoint control protein RAD9A [EC:3.1.11.2] | (RefSeq) cell cycle checkpoint control protein RAD9A (A)	--	cell cycle checkpoint control protein RAD9A [Lolium rigidum]	--	I1H5K4_BRADI SubName: Full=Uncharacterized protein {ECO:0000313|EMBL:KQK21728.1, ECO:0000313|EnsemblPlants:KQK21728};	Checkpoint 9-1-1 complex, RAD9 component	GO:0030896,checkpoint clamp complex; GO:0071479,cellular response to ionizing radiation; GO:0006281,DNA repair; GO:0000076,DNA replication checkpoint signaling; GO:0031573,mitotic intra-S DNA damage checkpoint signaling; GO:0006282,regulation of DNA repair; GO:0008150,biological_process; GO:0009314,response to radiation; GO:0009628,response to abiotic stimulus; GO:0009987,cellular process; GO:001…	Rad9	--	--	--		Cluster-36854.9
Cluster-11505.0	0	0	0	0	0	0	0.07	1.58	6.79	0	0	0	0	0	0	2	46	199	-9.01046	0.000191948	0.0012664	down	NA	NA	NA	NA	-8.51123	0.000472921	0.0018583	down	1834	--	--	--	--	--	Predicted membrane protein	--	7 transmembrane sweet-taste receptor of 3 GCPR	--	--	--		Cluster-71146.0
Cluster-11506.0	0	0	0	0	0	0	0.39	1.63	4.03	0	0	0	0	0	0	5	22	55	-7.41561	0.000507431	0.00291673	down	NA	NA	NA	NA	-6.91895	0.00138081	0.00476608	down	1012	--	--	syntaxin-22-like [Chenopodium quinoa]	SYP23_ARATH RecName: Full=Syntaxin-23; Short=AtPLP; Short=AtSYP23; AltName: Full=AtPEP12-like protein;	A0A1D1ZA27_9ARAE SubName: Full=Syntaxin-22 {ECO:0000313|EMBL:JAT63749.1};	SNARE protein PEP12/VAM3/Syntaxin 7/Syntaxin 17	GO:0012505,endomembrane system; GO:0016021,integral component of membrane; GO:0031201,SNARE complex; GO:0005484,SNAP receptor activity; GO:0000149,SNARE binding; GO:0006886,intracellular protein transport; GO:0048278,vesicle docking; GO:0006906,vesicle fusion; GO:0003674,molecular_function; GO:0030674,protein-macromolecule adaptor activity; GO:0060090,molecular adaptor activity; GO:0005488,bindin…	Syntaxin-like protein	--	--	--		Cluster-66253.0
Cluster-11508.0	0	0	0	0	0	0	0.13	7.23	23.37	0	0	0	0	0	0	2	117	382	-10.0379	2.59755e-05	0.000237975	down	NA	NA	NA	NA	-9.53941	7.14463e-05	0.000357873	down	1154	K10523 speckle-type POZ protein | (RefSeq) BTB/POZ domain-containing protein At3g56230-like (A)	--	hypothetical protein [Adiantum nelumboides]	Y3623_ARATH RecName: Full=BTB/POZ domain-containing protein At3g56230;	A0A7S4Q5L6_9DINO SubName: Full=Hypothetical protein {ECO:0000313|EMBL:CAE4573170.1};	Speckle-type POZ protein SPOP and related proteins with TRAF, MATH and BTB/POZ domains	GO:0016567,protein ubiquitination; GO:0006807,nitrogen compound metabolic process; GO:0008150,biological_process; GO:0008152,metabolic process; GO:0019538,protein metabolic process; GO:0032446,protein modification by small protein conjugation; GO:0036211,protein modification process; GO:0043170,macromolecule metabolic process; GO:0043412,macromolecule modification; GO:0044238,primary metabolic pr…	BTB/POZ domain	TRAF	TR	TRAF		Cluster-50553.6
Cluster-11509.0	0	0	0	0	0	0	0.58	1.63	2.3	0	0	0	0	0	0	11	33	47	-7.56187	3.61333e-05	0.000312367	down	NA	NA	NA	NA	-7.06809	0.000146258	0.00066715	down	1369	--	--	hypothetical protein KI387_034513, partial [Taxus chinensis]	--	A0A1D1ZLC1_9ARAE SubName: Full=Uncharacterized protein C30B4.03c {ECO:0000313|EMBL:JAT67698.1};	--	--	LIM-domain binding protein	--	--	--		Cluster-53346.0
Cluster-11510.0	0	0	0	0	0	0	12.21	13.07	3.83	0	0	0	0	0	0	98	111	33	-8.91172	7.30531e-09	2.21639e-07	down	NA	NA	NA	NA	-8.42518	7.22597e-08	7.38859e-07	down	748	--	--	hypothetical protein Pfo_010114 [Paulownia fortunei]	--	A0A2R6QNV4_ACTCC SubName: Full=Protein lingerer like {ECO:0000313|EMBL:PSS11583.1};	--	--	--	--	--	--		Cluster-76496.0
Cluster-11511.0	0	0	0	0	0	0	0.26	5.61	22.57	0	0	0	0	0	0	3	69	281	-9.52673	4.44716e-05	0.000371248	down	NA	NA	NA	NA	-9.02767	0.000122098	0.000570391	down	949	K01070 S-formylglutathione hydrolase [EC:3.1.2.12] | (RefSeq) S-formylglutathione hydrolase (A)	ko01100: Metabolic pathways; ko01200: Carbon metabolism	hypothetical protein CY35_02G135600 [Sphagnum magellanicum]	SFGH_ARATH RecName: Full=S-formylglutathione hydrolase {ECO:0000303|PubMed:11888210}; Short=AtSFGH {ECO:0000303|PubMed:11888210}; EC=3.1.2.12 {ECO:0000305|PubMed:11888210}; AltName: Full=Esterase D;	A0A8B8NWQ6_9MYRT RecName: Full=S-formylglutathione hydrolase {ECO:0000256|ARBA:ARBA00016774, ECO:0000256|RuleBase:RU363068}; EC=3.1.2.12 {ECO:0000256|ARBA:ARBA00012479, ECO:0000256|RuleBase:RU363068};	Esterase D	GO:0048046,apoplast; GO:0005829,cytosol; GO:0052689,carboxylic ester hydrolase activity; GO:0018738,S-formylglutathione hydrolase activity; GO:0046294,formaldehyde catabolic process; GO:0003674,molecular_function; GO:0003824,catalytic activity; GO:0016787,hydrolase activity; GO:0016788,hydrolase activity, acting on ester bonds; GO:0016790,thiolester hydrolase activity; GO:0006081,cellular aldehyd…	Putative esterase	--	--	--		Cluster-81005.1
Cluster-11514.0	0	0	0	0	0	0.04	0.2	8.27	20.56	0	0	0	0	0	1	5	218	547	-9.70168	1.83447e-06	2.64462e-05	down	NA	NA	NA	NA	-10.166	5.25573e-06	3.60386e-05	down	1693	--	--	--	--	--	--	--	Centrosome localisation domain of PPC89	--	--	--		Cluster-71386.2
Cluster-11516.0	0	0	0	0	0	0	0.24	7.16	15.76	0	0	0	0	0	0	3	97	216	-9.38062	3.8792e-05	0.000330596	down	NA	NA	NA	NA	-8.88363	0.000110223	0.000520694	down	1015	--	--	--	--	A0A067C5J9_SAPPC SubName: Full=Uncharacterized protein {ECO:0000313|EMBL:KDO25778.1};	--	--	Tetratricopeptide repeat	--	--	--		Cluster-76817.0
Cluster-11519.0	0	0	0	0	0	0	1.4	14.8	50.26	0	0	0	0	0	0	5	55	192	-9.04033	4.31205e-05	0.000361353	down	NA	NA	NA	NA	-8.54191	0.000126541	0.000588423	down	494	--	--	--	--	--	--	--	--	--	--	--		Cluster-78284.1
Cluster-11520.0	0	0	0	0.08	0	0	0.26	4.49	10.1	0	0	0	1	0	0	3	54	123	-7.60383	0.000176653	0.00117965	down	NA	NA	NA	NA	-8.06884	0.000433335	0.00172269	down	935	K10666 E3 ubiquitin-protein ligase RNF5 [EC:2.3.2.27] | (RefSeq) ring finger protein 5 (A)	ko04141: Protein processing in endoplasmic reticulum	hypothetical protein MARPO_0063s0084 [Marchantia polymorpha]	RMA1_ARATH RecName: Full=E3 ubiquitin-protein ligase RMA1; EC=2.3.2.27; AltName: Full=Protein RING membrane-anchor 1; AltName: Full=RING-type E3 ubiquitin transferase RMA1 {ECO:0000305};	A0A7S2V596_9STRA RecName: Full=RING-type E3 ubiquitin transferase {ECO:0000256|ARBA:ARBA00012483}; EC=2.3.2.27 {ECO:0000256|ARBA:ARBA00012483};	Predicted E3 ubiquitin ligase	GO:0005783,endoplasmic reticulum; GO:0005789,endoplasmic reticulum membrane; GO:0016021,integral component of membrane; GO:0016020,membrane; GO:0046872,metal ion binding; GO:0061630,ubiquitin protein ligase activity; GO:0044390,ubiquitin-like protein conjugating enzyme binding; GO:0004842,ubiquitin-protein transferase activity; GO:0071712,ER-associated misfolded protein catabolic process; GO:0032…	Nup85 Nucleoporin	--	--	--		Cluster-64472.3
Cluster-11523.0	0	0	0	0	0	0	0.89	2.66	5.48	0	0	0	0	0	0	12	38	79	-8.06447	1.79788e-05	0.0001757	down	NA	NA	NA	NA	-7.56887	7.07954e-05	0.000355042	down	1053	--	--	uncharacterized protein LOC112021865 [Quercus suber]	--	A0A1D1Z6B5_9ARAE SubName: Full=Hematological and neurological expressed 1-like protein {ECO:0000313|EMBL:JAT62425.1};	--	--	--	--	--	--		Cluster-76448.2
Cluster-11525.0	0	0	0	0	0	0	0.41	0.48	6.65	0	0	0	0	0	0	13	19	204	-8.91917	4.24876e-05	0.000356636	down	NA	NA	NA	NA	-8.4188	0.000126692	0.000589016	down	2393	--	--	--	--	--	--	--	Zinc finger, C2H2 type	C2H2	TF	C2H2		Cluster-49050.0
Cluster-11526.0	0	0	0	0	0	0.03	0.08	2.2	5.99	0	0	0	0	0	1	3	91	250	-8.53618	3.83022e-05	0.000327199	down	NA	NA	NA	NA	-9.00027	0.000100113	0.000479841	down	2488	--	--	--	--	A0A225VQW9_9STRA SubName: Full=Voltage-gated Ion Channel {ECO:0000313|EMBL:OWZ07705.1};	Ca2+-activated K+ channel proteins (intermediate/small conductance classes)	GO:0016021,integral component of membrane; GO:0016286,small conductance calcium-activated potassium channel activity; GO:0003674,molecular_function; GO:0005215,transporter activity; GO:0005216,ion channel activity; GO:0005227,calcium activated cation channel activity; GO:0005261,cation channel activity; GO:0005267,potassium channel activity; GO:0008324,cation transmembrane transporter activity; G…	Calcium-activated SK potassium channel	--	--	--		Cluster-67207.1
Cluster-11527.0	0	0	0	0	0	0	0.23	1.02	2.71	0	0	0	0	0	0	5	24	64	-7.59792	0.000397577	0.00237045	down	NA	NA	NA	NA	-7.10093	0.00108694	0.0038613	down	1537	--	--	--	--	--	--	--	NAB conserved region 1 (NCD1)	--	--	--		Cluster-77587.2
Cluster-11530.0	0	0	0	0	0	0	0.1	1.48	3.47	0	0	0	0	0	0	2	33	78	-7.89267	0.00084724	0.00455638	down	NA	NA	NA	NA	-7.3956	0.00198408	0.00658836	down	1476	K00699 glucuronosyltransferase [EC:2.4.1.17] | (RefSeq) UDP-Glycosyltransferase/glycogen phosphorylase (A)	ko00040: Pentose and glucuronate interconversions; ko00053: Ascorbate and aldarate metabolism; ko00860: Porphyrin metabolism; ko01100: Metabolic pathways; ko01110: Biosynthesis of secondary metabolites; ko01240: Biosynthesis of cofactors	beta-D-glucosyl crocetin beta-1,6-glucosyltransferase-like [Impatiens glandulifera]	UGT9_GARJA RecName: Full=Beta-D-glucosyl crocetin beta-1,6-glucosyltransferase; EC=2.4.1.330 {ECO:0000269|PubMed:22569263}; AltName: Full=UDP-glucose glucosyltransferase 9; Short=GjUGT9; AltName: Full=UDP-glycosyltransferase 94E5;	A0A061SLN5_9CHLO RecName: Full=Glycosyltransferase {ECO:0000256|RuleBase:RU362057}; EC=2.4.1.- {ECO:0000256|RuleBase:RU362057};	UDP-glucuronosyl and UDP-glucosyl transferase	GO:0016758,hexosyltransferase activity; GO:0008194,UDP-glycosyltransferase activity; GO:0003674,molecular_function; GO:0003824,catalytic activity; GO:0016740,transferase activity; GO:0016757,glycosyltransferase activity	UDP-glucoronosyl and UDP-glucosyl transferase	--	--	--		Cluster-59564.0
Cluster-11534.1	0	0	0	0	0	0	5.85	15.57	17.77	0	0	0	0	0	0	12	32	39	-7.42561	2.92331e-05	0.000261727	down	NA	NA	NA	NA	-6.93273	0.000129103	0.000598957	down	405	--	--	--	--	--	--	--	--	--	--	--		Cluster-50013.8
Cluster-11537.0	0	0	0	0	0	0	0.14	7.03	19.65	0	0	0	0	0	0	3	164	463	-10.3716	7.01564e-06	8.01095e-05	down	NA	NA	NA	NA	-9.87363	2.13554e-05	0.00012439	down	1533	K13524 4-aminobutyrate aminotransferase / (S)-3-amino-2-methylpropionate transaminase [EC:2.6.1.19 2.6.1.22] | (RefSeq) 4-aminobutyrate transaminase (A)	ko00250: Alanine, aspartate and glutamate metabolism; ko00280: Valine, leucine and isoleucine degradation; ko00410: beta-Alanine metabolism; ko00640: Propanoate metabolism; ko00650: Butanoate metabolism; ko01100: Metabolic pathways	LOW QUALITY PROTEIN: 4-aminobutyrate aminotransferase-like [Quercus suber]	ARGD_ALNGL RecName: Full=Acetylornithine aminotransferase, mitochondrial; Short=ACOAT; EC=2.6.1.11; AltName: Full=Acetylornithine transaminase; Short=AOTA; Flags: Precursor;	K3X4F8_GLOUD RecName: Full=4-aminobutyrate--2-oxoglutarate transaminase {ECO:0000256|ARBA:ARBA00012912}; EC=2.6.1.19 {ECO:0000256|ARBA:ARBA00012912}; AltName: Full=GABA aminotransferase {ECO:0000256|ARBA:ARBA00031787}; AltName: Full=Gamma-amino-N-butyrate transaminase {ECO:0000256|ARBA:ARBA00030204};	4-aminobutyrate aminotransferase	GO:0005739,mitochondrion; GO:0003992,N2-acetyl-L-ornithine:2-oxoglutarate 5-aminotransferase activity; GO:0030170,pyridoxal phosphate binding; GO:0006526,arginine biosynthetic process; GO:0003674,molecular_function; GO:0003824,catalytic activity; GO:0008483,transaminase activity; GO:0016740,transferase activity; GO:0016769,transferase activity, transferring nitrogenous groups; GO:0005488,binding;…	Aminotransferase class-III	--	--	--		Cluster-66211.0
Cluster-11538.0	0	0	0	0	0	0	0.65	2.64	6.54	0	0	0	0	0	0	11	32	73	-7.90837	3.39954e-05	0.000296572	down	NA	NA	NA	NA	-7.41247	0.000126334	0.000587608	down	1277	--	--	--	--	--	--	--	--	--	--	--		Cluster-70035.1
Cluster-11541.0	0	0	0	0	0	0	0.12	3.71	11.02	0	0	0	0	0	0	4	127	380	-10.0673	8.27111e-06	9.16619e-05	down	NA	NA	NA	NA	-9.56916	2.56086e-05	0.000145764	down	2107	K12890 serine/arginine-rich splicing factor 1 | (RefSeq) serine/arginine-rich splicing factor SR30-like isoform X1 (A)	ko03040: Spliceosome	Flowering time control protein like [Actinidia chinensis var. chinensis]	FPA_ARATH RecName: Full=Flowering time control protein FPA;	A0A2G9GFW9_9LAMI SubName: Full=RNA-binding protein ELAV/HU (RRM superfamily) {ECO:0000313|EMBL:PIN04186.1};	Large RNA-binding protein (RRM superfamily)	GO:0000785,chromatin; GO:0005634,nucleus; GO:0003723,RNA binding; GO:0030154,cell differentiation; GO:0009553,embryo sac development; GO:0009908,flower development; GO:0031048,small non-coding RNA-dependent heterochromatin formation; GO:0006378,mRNA polyadenylation; GO:0009911,positive regulation of flower development; GO:0010228,vegetative to reproductive phase transition of meristem; GO:0003674…	RNA recognition motif. (a.k.a. RRM, RBD, or RNP domain)	--	--	--		Cluster-79831.0
Cluster-11542.0	0	0	0	0	0	0	0.38	0.98	3.2	0	0	0	0	0	0	7	19	63	-7.52246	0.000300596	0.00186112	down	NA	NA	NA	NA	-7.02511	0.000868917	0.00317389	down	1329	--	--	--	--	--	--	--	--	--	--	--		Cluster-56048.4
Cluster-11544.0	0	0	0	0	0	0	0.04	1.77	5.35	0	0	0	0	0	0	2	100	304	-9.73585	4.31898e-05	0.000361894	down	NA	NA	NA	NA	-9.23767	0.0001162	0.000545705	down	3312	--	--	hypothetical protein KP509_06G062700 [Ceratopteris richardii]	C3H48_ORYSJ RecName: Full=Putative zinc finger CCCH domain-containing protein 48; Short=OsC3H48;	A0A1Q9CIE7_SYMMI SubName: Full=Zinc finger CCCH domain-containing protein 19 {ECO:0000313|EMBL:OLP82701.1};	Beta-catenin-binding protein APC, contains ARM repeats	GO:0003677,DNA binding; GO:0046872,metal ion binding; GO:0003729,mRNA binding; GO:0003674,molecular_function; GO:0003676,nucleic acid binding; GO:0005488,binding; GO:0097159,organic cyclic compound binding; GO:1901363,heterocyclic compound binding; GO:0043167,ion binding; GO:0043169,cation binding; GO:0003723,RNA binding	Zinc finger C-x8-C-x5-C-x3-H type (and similar)	C3H	TF	C3H		Cluster-57726.2
Cluster-11551.0	0	0	0	0	0	0	0.27	11.32	21.63	0	0	0	0	0	0	8	233	463	-10.5389	6.27207e-07	1.06852e-05	down	NA	NA	NA	NA	-10.0424	2.40334e-06	1.79767e-05	down	2143	K13217 pre-mRNA-processing factor 39 | (RefSeq) pre-mRNA-processing factor 39-1 isoform X1 (A)	--	hypothetical protein M758_6G139200 [Ceratodon purpureus]	PR39A_ARATH RecName: Full=Pre-mRNA-processing factor 39-1 {ECO:0000303|PubMed:17380304}; Short=AtPRP39-1 {ECO:0000303|PubMed:17380304}; AltName: Full=PRP39 homolog A {ECO:0000305}; AltName: Full=Pre-mRNA-processing factor 39a {ECO:0000303|PubMed:28971960};	A0A067EYY9_CITSI SubName: Full=Uncharacterized protein {ECO:0000313|EMBL:KDO60359.1}; Flags: Fragment;	mRNA processing protein	GO:0005634,nucleus; GO:0006397,mRNA processing; GO:0048573,photoperiodism, flowering; GO:0008380,RNA splicing; GO:0006139,nucleobase-containing compound metabolic process; GO:0006396,RNA processing; GO:0006725,cellular aromatic compound metabolic process; GO:0006807,nitrogen compound metabolic process; GO:0008150,biological_process; GO:0008152,metabolic process; GO:0009987,cellular process; GO:00…	Tetratricopeptide repeat	--	--	--		Cluster-75806.2
Cluster-11554.0	0	0	0	0	0	0	1.62	1.26	0.76	0	0	0	0	0	0	40	33	20	-7.51177	4.9363e-07	8.70025e-06	down	NA	NA	NA	NA	-7.02379	4.72179e-06	3.28022e-05	down	1686	K18443 golgi-specific brefeldin A-resistance guanine nucleotide exchange factor 1 | (RefSeq) ARF guanine-nucleotide exchange factor GNL2 (A)	ko04144: Endocytosis	hypothetical protein L2E82_16175 [Cichorium intybus]	POLR2_ARATH RecName: Full=Retrovirus-related Pol polyprotein from transposon RE2; AltName: Full=Retro element 2 {ECO:0000303|PubMed:10689195}; Short=AtRE2 {ECO:0000303|PubMed:10689195}; Includes: RecName: Full=Protease RE2; EC=3.4.23.-; Includes: RecName: Full=Reverse transcriptase RE2; EC=2.7.7.49; Includes: RecName: Full=Endonuclease RE2;	A0A2N9H9W1_FAGSY RecName: Full=Reverse transcriptase Ty1/copia-type domain-containing protein {ECO:0000259|Pfam:PF07727};	FOG: Transposon-encoded proteins with TYA, reverse transcriptase, integrase domains in various combinations	GO:0004190,aspartic-type endopeptidase activity; GO:0004519,endonuclease activity; GO:0046872,metal ion binding; GO:0003676,nucleic acid binding; GO:0003964,RNA-directed DNA polymerase activity; GO:0015074,DNA integration; GO:0006310,DNA recombination; GO:0006508,proteolysis; GO:0003674,molecular_function; GO:0003824,catalytic activity; GO:0004175,endopeptidase activity; GO:0008233,peptidase acti…	Reverse transcriptase (RNA-dependent DNA polymerase)	--	--	--		Cluster-80812.0
Cluster-11555.0	0	0	0	0	0	0	0.16	1.12	5.55	0	0	0	0	0	0	3	21	108	-8.0991	0.000606478	0.00339904	down	NA	NA	NA	NA	-7.59966	0.00144443	0.00496162	down	1323	--	--	hypothetical protein L1887_48118 [Cichorium endivia]	--	A0A812P5X1_SYMMI SubName: Full=CPA1 protein {ECO:0000313|EMBL:CAE7338423.1};	Zinc carboxypeptidase	GO:0004181,metallocarboxypeptidase activity; GO:0008270,zinc ion binding; GO:0006508,proteolysis; GO:0003674,molecular_function; GO:0003824,catalytic activity; GO:0004180,carboxypeptidase activity; GO:0008233,peptidase activity; GO:0008235,metalloexopeptidase activity; GO:0008237,metallopeptidase activity; GO:0008238,exopeptidase activity; GO:0016787,hydrolase activity; GO:0140096,catalytic activ…	Zinc carboxypeptidase	--	--	--		Cluster-67283.2
Cluster-11558.0	0	0	0	0	0	0	0.3	11.28	30.63	0	0	0	0	0	0	2	82	229	-9.36207	8.01876e-05	0.000606584	down	NA	NA	NA	NA	-8.8642	0.000210052	0.000914685	down	740	--	--	--	--	--	--	--	--	--	--	--		Cluster-67555.1
Cluster-11559.0	0	0	0	0	0	0	0.38	2.05	5.63	0	0	0	0	0	0	4	38	79	-7.9901	0.000259211	0.00163553	down	NA	NA	NA	NA	-7.49372	0.000706665	0.00264407	down	1494	K16900 two pore calcium channel protein, plant | (RefSeq) two pore calcium channel protein 1-like isoform X1 (A)	--	--	--	A0A8B8R2M4_9MYRT SubName: Full=receptor-type tyrosine-protein phosphatase kappa-like {ECO:0000313|RefSeq:XP_030552722.1};	Protein tyrosine phosphatase	GO:0004725,protein tyrosine phosphatase activity; GO:0006470,protein dephosphorylation; GO:0003674,molecular_function; GO:0003824,catalytic activity; GO:0004721,phosphoprotein phosphatase activity; GO:0016787,hydrolase activity; GO:0016788,hydrolase activity, acting on ester bonds; GO:0016791,phosphatase activity; GO:0042578,phosphoric ester hydrolase activity; GO:0140096,catalytic activity, acti…	Protein-tyrosine phosphatase	--	--	--		Cluster-82911.10
Cluster-11560.0	0	0	0	0	0	0	0.07	2.29	9.64	0	0	0	0	0	0	2	66	280	-9.50613	8.05502e-05	0.000609086	down	NA	NA	NA	NA	-9.00691	0.000207408	0.000905073	down	1822	K03514 non-canonical poly(A) RNA polymerase PAPD5/7 [EC:2.7.7.19] | (RefSeq) DNA polymerase sigma subunit (A)	ko03018: RNA degradation	terminal nucleotidyltransferase 4B [Beta vulgaris subsp. vulgaris]	URT1_ARATH RecName: Full=UTP:RNA uridylyltransferase 1 {ECO:0000303|PubMed:23748567}; EC=2.7.7.52 {ECO:0000269|PubMed:23748567};	M2X292_GALSU SubName: Full=DNA polymerase sigma subunit {ECO:0000313|EMBL:EME30495.1}; EC=2.7.7.7 {ECO:0000313|EMBL:EME30495.1};	DNA polymerase sigma	GO:0000932,P-body; GO:0046872,metal ion binding; GO:0003729,mRNA binding; GO:0016779,nucleotidyltransferase activity; GO:0050265,RNA uridylyltransferase activity; GO:0006397,mRNA processing; GO:0060965,negative regulation of miRNA-mediated gene silencing; GO:1900369,negative regulation of post-transcriptional gene silencing by RNA; GO:0000289,nuclear-transcribed mRNA poly(A) tail shortening; GO:1…	Nucleotidyltransferase domain	--	--	--		Cluster-63874.0
Cluster-11561.0	0	0	0	0	0	0	6.73	18.3	22.05	0	0	0	0	0	0	69	199	243	-10.052	4.14318e-11	2.01829e-09	down	NA	NA	NA	NA	-9.55883	4.73215e-10	6.59078e-09	down	874	K02984 small subunit ribosomal protein S3Ae | (RefSeq) 40S ribosomal protein S3a (A)	ko03010: Ribosome	hypothetical protein [Adiantum nelumboides]	RS3A_TOBAC RecName: Full=40S ribosomal protein S3a {ECO:0000255|HAMAP-Rule:MF_03122}; AltName: Full=Protein cyc07;	A0A1D1YMK9_9ARAE RecName: Full=40S ribosomal protein S3a {ECO:0000256|HAMAP-Rule:MF_03122};	40S ribosomal protein S3A	GO:0005829,cytosol; GO:0022627,cytosolic small ribosomal subunit; GO:0003735,structural constituent of ribosome; GO:0006412,translation; GO:0003674,molecular_function; GO:0005198,structural molecule activity; GO:0006518,peptide metabolic process; GO:0006807,nitrogen compound metabolic process; GO:0008150,biological_process; GO:0008152,metabolic process; GO:0009058,biosynthetic process; GO:0009059…	Ribosomal S3Ae family	--	--	--		Cluster-72086.1
Cluster-11562.0	0	0	0	0	0	0	0.67	3.17	5	0	0	0	0	0	0	6	30	48	-7.45859	0.000248583	0.00157884	down	NA	NA	NA	NA	-6.96375	0.000753216	0.00279556	down	799	K04392 Ras-related C3 botulinum toxin substrate 1 | (RefSeq) rac-like GTP-binding protein 7 isoform X2 (A)	ko04145: Phagosome	hypothetical protein BT93_L4875 [Corymbia citriodora subsp. variegata]	RAC7_ORYSJ RecName: Full=Rac-like GTP-binding protein 7; AltName: Full=GTPase protein ROP5; AltName: Full=OsRac7; Flags: Precursor;	A0A1D1YAF2_9ARAE SubName: Full=Ras-related C3 botulinum toxin substrate 1 {ECO:0000313|EMBL:JAT51607.1};	Ras-related small GTPase, Rho type	GO:0005938,cell cortex; GO:0042995,cell projection; GO:0031410,cytoplasmic vesicle; GO:0005856,cytoskeleton; GO:0005634,nucleus; GO:0005886,plasma membrane; GO:0005525,GTP binding; GO:0003924,GTPase activity; GO:0019901,protein kinase binding; GO:0007015,actin filament organization; GO:0030865,cortical cytoskeleton organization; GO:0007163,establishment or maintenance of cell polarity; GO:0032956…	Ras family	--	--	--		Cluster-60981.2
Cluster-11563.0	0	0	0	0	0	0	0.04	4.52	11.59	0	0	0	0	0	0	2	218	561	-10.6845	6.64701e-06	7.66802e-05	down	NA	NA	NA	NA	-10.1868	1.96997e-05	0.000115635	down	2903	--	--	--	--	--	--	--	--	--	--	--		Cluster-80074.0
Cluster-11564.0	0	0	0	0	0	0	0.27	0.75	4.31	0	0	0	0	0	0	7	21	121	-8.26532	0.000162015	0.00109833	down	NA	NA	NA	NA	-7.76598	0.000450669	0.00178202	down	1770	--	--	hypothetical protein FH972_023207 [Carpinus fangiana]	--	A0A1D1YDS8_9ARAE SubName: Full=AP-1-like transcription factor {ECO:0000313|EMBL:JAT52782.1};	--	GO:0005737,cytoplasm; GO:0005634,nucleus; GO:0003700,DNA-binding transcription factor activity; GO:0003674,molecular_function; GO:0140110,transcription regulator activity; GO:0005575,cellular_component; GO:0005622,intracellular anatomical structure; GO:0110165,cellular anatomical entity; GO:0043226,organelle; GO:0043227,membrane-bounded organelle; GO:0043229,intracellular organelle; GO:0043231,in…	Transcription factor PAP1	bZIP	TF	bZIP		Cluster-36789.0
Cluster-11567.0	0	0	0	0	0.05	0	0.05	4.04	10.82	0	0	0	0	1	0	1	85	230	-8.4157	0.000161544	0.00109554	down	NA	NA	NA	NA	-8.87975	0.000422467	0.00168477	down	1412	K22379 E3 ubiquitin-protein ligase RNFT1 [EC:2.3.2.27] | (RefSeq) hypothetical protein (A)	--	hypothetical protein Mapa_011850 [Marchantia paleacea]	PEX10_ARATH RecName: Full=Peroxisome biogenesis factor 10; AltName: Full=PER10; AltName: Full=Peroxin-10; AltName: Full=Peroxisomal biogenesis factor 10; Short=AtPEX10; Short=AthPEX10; AltName: Full=Peroxisome assembly protein 10; AltName: Full=Pex10p;	A0A7S2W192_9STRA SubName: Full=Hypothetical protein {ECO:0000313|EMBL:CAD9660306.1};	Topoisomerase I-binding arginine-serine-rich protein	GO:0005829,cytosol; GO:0005778,peroxisomal membrane; GO:0005777,peroxisome; GO:0046872,metal ion binding; GO:0004842,ubiquitin-protein transferase activity; GO:0009793,embryo development ending in seed dormancy; GO:0006635,fatty acid beta-oxidation; GO:0007031,peroxisome organization; GO:0010381,peroxisome-chloroplast membrane tethering; GO:0009853,photorespiration; GO:0016558,protein import into…	Ring finger domain	--	--	--		Cluster-72247.1
Cluster-11569.0	0	0	0	0	0	0	0.03	2.99	8.48	0	0	0	0	0	0	1	92	263	-9.5483	0.0001353	0.000945783	down	NA	NA	NA	NA	-9.0503	0.000327593	0.00134876	down	1924	K21437 ankyrin repeat domain-containing protein 13 | (RefSeq) ankyrin repeat domain-containing protein 13C-B-like (A)	--	unnamed protein product [Spirodela intermedia]	--	A0A6H5KD68_9PHAE SubName: Full=Uncharacterized protein {ECO:0000313|EMBL:CAB1111058.1};	Ankyrin repeat protein	GO:0016020,membrane; GO:0005575,cellular_component; GO:0110165,cellular anatomical entity	GPCR-chaperone	--	--	--		Cluster-73389.9
Cluster-11570.0	0	0	0	0	0	0	0.28	1.35	6.11	0	0	0	0	0	0	4	21	96	-7.97265	0.000473878	0.00274691	down	NA	NA	NA	NA	-7.47368	0.00118839	0.00417624	down	1140	--	--	--	--	--	--	--	--	--	--	--		Cluster-64602.0
Cluster-11574.0	0	0	0	0	0	0	0.07	1.87	5.09	0	0	0	0	0	0	2	61	167	-8.91727	0.00017117	0.00114958	down	NA	NA	NA	NA	-8.41952	0.000432482	0.00171957	down	2019	K08333 phosphoinositide-3-kinase, regulatory subunit 4 [EC:2.7.11.1] | (RefSeq) hypothetical protein (A)	ko04136: Autophagy - other	--	VPS15_ARATH RecName: Full=Serine/threonine-protein kinase VPS15 {ECO:0000303|PubMed:21833541}; EC=2.7.11.1 {ECO:0000255|PROSITE-ProRule:PRU00159}; AltName: Full=Vacuolar protein sorting-associated protein 15 {ECO:0000303|PubMed:21833541}; Short=AtVPS15 {ECO:0000303|PubMed:21833541};	A0A484DWH5_BRELC RecName: Full=Non-specific serine/threonine protein kinase {ECO:0000256|ARBA:ARBA00012513}; EC=2.7.11.1 {ECO:0000256|ARBA:ARBA00012513};	Protein kinase containing WD40 repeats	GO:0080008,Cul4-RING E3 ubiquitin ligase complex; GO:0005737,cytoplasm; GO:0010008,endosome membrane; GO:0005794,Golgi apparatus; GO:0005770,late endosome; GO:0071561,nucleus-vacuole junction; GO:0034271,phosphatidylinositol 3-kinase complex, class III, type I; GO:0034272,phosphatidylinositol 3-kinase complex, class III, type II; GO:0005524,ATP binding; GO:0106310,protein serine kinase activity; …	WD domain, G-beta repeat	--	--	--		Cluster-81074.2
Cluster-11575.0	0	0	0	0	0	0	0.06	1.48	4.16	0	0	0	0	0	0	3	73	207	-9.21509	6.00214e-05	0.000477208	down	NA	NA	NA	NA	-8.71723	0.000165505	0.000743056	down	2910	K20184 vacuolar protein sorting-associated protein 41 | (RefSeq) vacuolar protein sorting-associated protein 41 homolog isoform X1 (A)	--	vacuolar protein sorting-associated protein 41 homolog [Capsicum annuum]	VPS41_ARATH RecName: Full=Vacuolar protein sorting-associated protein 41 homolog;	A0A1U8EU69_CAPAN RecName: Full=Vacuolar protein sorting-associated protein 41 homolog {ECO:0000256|PIRNR:PIRNR028921};	Vacuolar assembly/sorting protein VPS41	GO:0005576,extracellular region; GO:0030897,HOPS complex; GO:0005770,late endosome; GO:0009267,cellular response to starvation; GO:0034058,endosomal vesicle fusion; GO:0009630,gravitropism; GO:0016236,macroautophagy; GO:0006623,protein targeting to vacuole; GO:0006950,response to stress; GO:0007154,cell communication; GO:0008150,biological_process; GO:0009605,response to external stimulus; GO:000…	Region in Clathrin and VPS	--	--	--		Cluster-84720.0
Cluster-11577.0	0	0	0	0	0	0	0.48	3.2	5.53	0	0	0	0	0	0	3	21	37	-7.00096	0.00177024	0.00868442	down	NA	NA	NA	NA	-6.50549	0.0042372	0.0129567	down	646	--	--	--	--	--	--	--	--	--	--	--		Cluster-52526.5
Cluster-11579.0	0	0	0	0	0	0	0.18	6.35	12.44	0	0	0	0	0	0	1	37	74	-7.8869	0.00169403	0.00835469	down	NA	NA	NA	NA	-7.39036	0.00360631	0.0112258	down	607	--	--	--	--	--	Putative mitochondrial ribosomal protein mRpS25	--	Mitochondrial ribosomal protein L51 / S25 / CI-B8 domain	--	--	--		Cluster-66211.7
Cluster-11581.0	0	0	0	0	0	0	0.15	3.85	13.27	0	0	0	0	0	0	4	107	372	-9.98245	1.09553e-05	0.000115938	down	NA	NA	NA	NA	-9.48387	3.32383e-05	0.000182834	down	1768	K14640 solute carrier family 20 (sodium-dependent phosphate transporter) | (RefSeq) uncharacterized protein (A)	--	hypothetical protein MLD38_037874 [Melastoma candidum]	PHT21_ARATH RecName: Full=Inorganic phosphate transporter 2-1, chloroplastic; AltName: Full=H(+)/Pi cotransporter; Short=AtPht2;1; Flags: Precursor;	A0A196S9I3_BLAHN RecName: Full=Phosphate transporter {ECO:0000256|RuleBase:RU363058};	Na+/Pi symporter	GO:0009507,chloroplast; GO:0009941,chloroplast envelope; GO:0009706,chloroplast inner membrane; GO:0005829,cytosol; GO:0016021,integral component of membrane; GO:0005315,inorganic phosphate transmembrane transporter activity; GO:0009673,low-affinity phosphate transmembrane transporter activity; GO:0015293,symporter activity; GO:0035435,phosphate ion transmembrane transport; GO:0006817,phosphate i…	Phosphate transporter family	--	--	--		Cluster-60971.0
Cluster-11582.0	0	0	0	0	0	0	0.2	1.03	2.56	0	0	0	0	0	0	5	28	70	-7.74839	0.0002962	0.00183777	down	NA	NA	NA	NA	-7.25154	0.000824426	0.00302856	down	1733	K00764 amidophosphoribosyltransferase [EC:2.4.2.14] | (RefSeq) hypothetical protein (A)	ko00230: Purine metabolism; ko00250: Alanine, aspartate and glutamate metabolism; ko01100: Metabolic pathways; ko01110: Biosynthesis of secondary metabolites	hypothetical protein [Adiantum nelumboides]	PUR1_SOYBN RecName: Full=Amidophosphoribosyltransferase, chloroplastic; Short=ATase; EC=2.4.2.14; AltName: Full=Glutamine phosphoribosylpyrophosphate amidotransferase; Short=GPAT; Flags: Precursor;	A0A1D1YK60_9ARAE RecName: Full=Amidophosphoribosyltransferase {ECO:0000256|ARBA:ARBA00011941, ECO:0000256|PIRNR:PIRNR000485}; Short=ATase {ECO:0000256|PIRNR:PIRNR000485}; EC=2.4.2.14 {ECO:0000256|ARBA:ARBA00011941, ECO:0000256|PIRNR:PIRNR000485}; AltName: Full=Glutamine phosphoribosylpyrophosphate amidotransferase {ECO:0000256|PIRNR:PIRNR000485};	Glutamine phosphoribosylpyrophosphate amidotransferase	GO:0009507,chloroplast; GO:0005737,cytoplasm; GO:0051539,4 iron, 4 sulfur cluster binding; GO:0004044,amidophosphoribosyltransferase activity; GO:0046872,metal ion binding; GO:0006189,'de novo' IMP biosynthetic process; GO:0006541,glutamine metabolic process; GO:0009113,purine nucleobase biosynthetic process; GO:0006164,purine nucleotide biosynthetic process; GO:0003674,molecular_function; GO:000…	Glutamine amidotransferase domain	--	--	--		Cluster-26537.1
Cluster-11585.0	0	0	0	0	0	0	0.93	6.93	3.75	0	0	0	0	0	0	12	95	52	-8.40816	1.09159e-05	0.000115537	down	NA	NA	NA	NA	-7.9176	4.33459e-05	0.000230423	down	1024	--	--	--	--	A0A1D1XPQ0_9ARAE SubName: Full=Diaminopimelate epimerase {ECO:0000313|EMBL:JAT44351.1};	--	GO:0008837,diaminopimelate epimerase activity; GO:0009089,lysine biosynthetic process via diaminopimelate; GO:0003674,molecular_function; GO:0003824,catalytic activity; GO:0016853,isomerase activity; GO:0016854,racemase and epimerase activity; GO:0016855,racemase and epimerase activity, acting on amino acids and derivatives; GO:0036361,racemase activity, acting on amino acids and derivatives; GO:…	Diaminopimelate epimerase	--	--	--		Cluster-76901.1
Cluster-11586.0	0	0	0	0	0	0	0.45	5.57	13.89	0	0	0	0	0	0	3	39	99	-8.2093	0.000312936	0.00192782	down	NA	NA	NA	NA	-7.712	0.000804777	0.00296659	down	669	--	--	--	--	--	Mitochondrial/chloroplast ribosomal protein L20	--	Ribosomal protein L20	--	--	--		Cluster-75592.1
Cluster-11590.0	0	0	0	0	0	0	0.6	3.46	5.16	0	0	0	0	0	0	7	43	65	-7.91683	8.12266e-05	0.000613532	down	NA	NA	NA	NA	-7.42207	0.000265876	0.0011246	down	957	K09841 xanthoxin dehydrogenase [EC:1.1.1.288] | (RefSeq) xanthoxin dehydrogenase isoform X1 (A)	ko00906: Carotenoid biosynthesis; ko01100: Metabolic pathways; ko01110: Biosynthesis of secondary metabolites	uncharacterized protein LOC111995231 [Quercus suber]	SDR2A_ARATH RecName: Full=Short-chain dehydrogenase reductase 2a; Short=AtSDR2a; EC=1.1.1.-;	B6SNR7_MAIZE SubName: Full=Sex determination protein tasselseed-2 {ECO:0000313|EMBL:ACG26500.1};	Reductases with broad range of substrate specificities	GO:0016491,oxidoreductase activity; GO:0003674,molecular_function; GO:0003824,catalytic activity	Enoyl-(Acyl carrier protein) reductase	--	--	--		Cluster-76925.1
Cluster-11591.0	0	0	0	3.06	1.83	4.73	9.88	3.97	4.4	0	0	0	31	18	42	94	40	45	-1.03619	0.0689925	0.18696	false	6.97128	1.85157e-05	0.00013408	up	-7.92545	2.54487e-08	2.78678e-07	down	832	K09286 EREBP-like factor | (RefSeq) ethylene-responsive transcription factor 13-like (A)	--	hypothetical protein Pfo_001450 [Paulownia fortunei]	ERF99_ARATH RecName: Full=Ethylene-responsive transcription factor 13; Short=AtERF13; AltName: Full=Ethylene-responsive element-binding factor 13; Short=EREBP-13;	A0A2G9HT86_9LAMI RecName: Full=AP2/ERF domain-containing protein {ECO:0000259|PROSITE:PS51032};	--	GO:0005634,nucleus; GO:0003677,DNA binding; GO:0003700,DNA-binding transcription factor activity; GO:0000976,transcription cis-regulatory region binding; GO:0006952,defense response; GO:0009873,ethylene-activated signaling pathway; GO:0003674,molecular_function; GO:0003676,nucleic acid binding; GO:0005488,binding; GO:0097159,organic cyclic compound binding; GO:1901363,heterocyclic compound bindin…	AP2 domain	AP2/ERF-ERF	TF	AP2/ERF->AP2/ERF-ERF		Cluster-26559.1
Cluster-11592.0	0	0	0	0	0.15	0	0.94	30.95	63.97	0	0	0	0	1	0	6	209	440	-9.47208	1.90402e-06	2.72992e-05	down	NA	NA	NA	NA	-9.93713	5.2983e-06	3.62875e-05	down	656	--	--	--	--	--	--	--	Cytochrome b5-like Heme/Steroid binding domain	--	--	--		Cluster-36561.6
Cluster-11596.0	0	0	0	0	0	0	0.41	2.01	7.65	0	0	0	0	0	0	4	21	81	-7.78349	0.00055906	0.00316629	down	NA	NA	NA	NA	-7.28508	0.00140863	0.00485226	down	851	--	--	protein IMPACT isoform X4 [Selaginella moellendorffii]	--	A0A1Y1IBC6_KLENI RecName: Full=RWD domain-containing protein {ECO:0000259|PROSITE:PS50908};	Uncharacterized conserved protein	GO:0005737,cytoplasm; GO:0006417,regulation of translation; GO:0006412,translation; GO:0006518,peptide metabolic process; GO:0006807,nitrogen compound metabolic process; GO:0008150,biological_process; GO:0008152,metabolic process; GO:0009058,biosynthetic process; GO:0009059,macromolecule biosynthetic process; GO:0009889,regulation of biosynthetic process; GO:0009987,cellular process; GO:0010467,g…	Uncharacterized protein family UPF0029	--	--	--		Cluster-75267.1
Cluster-11597.0	0	0	0	0	0	0	0.39	1.45	2.21	0	0	0	0	0	0	7	28	43	-7.34704	0.000202964	0.00132623	down	NA	NA	NA	NA	-6.8526	0.000651861	0.0024642	down	1319	K20456 oxysterol-binding protein 1 | (Kazusa) Lj1g3v1380900.2; - (A)	--	oxysterol-binding protein-related protein 2A-like isoform X3 [Asparagus officinalis]	ORP1B_ARATH RecName: Full=Oxysterol-binding protein-related protein 1B; AltName: Full=OSBP-related protein 1B;	A0A6P5MLI6_ARADU SubName: Full=oxysterol-binding protein-related protein 1B-like {ECO:0000313|RefSeq:XP_020985904.1};	Oxysterol-binding protein	GO:0005829,cytosol; GO:0043231,intracellular membrane-bounded organelle; GO:0016020,membrane; GO:0032934,sterol binding; GO:0015248,sterol transporter activity; GO:0003674,molecular_function; GO:0005488,binding; GO:0005496,steroid binding; GO:0008289,lipid binding; GO:0097159,organic cyclic compound binding; GO:0005215,transporter activity; GO:0005319,lipid transporter activity; GO:0005575,cellul…	Oxysterol-binding protein	--	--	--		Cluster-35812.24
Cluster-11598.0	0	0	0	0	0	0	0.03	2.68	7.33	0	0	0	0	0	0	1	110	303	-9.76708	9.12172e-05	0.000677266	down	NA	NA	NA	NA	-9.2692	0.000225595	0.000973743	down	2466	--	--	--	--	--	--	--	VEFS-Box of polycomb protein	--	--	--		Cluster-83587.18
Cluster-11600.0	0	0	0	0	0	0	0.05	1.3	4.21	0	0	0	0	0	0	1	29	95	-8.03343	0.00160537	0.00797763	down	NA	NA	NA	NA	-7.53507	0.00339352	0.0106283	down	1482	--	--	--	--	--	--	--	--	--	--	--		Cluster-70868.1
Cluster-11601.0	0	0	0	0	0	0	1.3	10.43	31.39	0	0	0	0	0	0	10	85	260	-9.5353	3.79387e-06	4.84122e-05	down	NA	NA	NA	NA	-9.03742	1.37538e-05	8.44769e-05	down	730	--	--	--	--	--	NADH:ubiquinone oxidoreductase, NDUFB8/ASHI subunit	--	NADH-ubiquinone oxidoreductase ASHI subunit (CI-ASHI or NDUFB8)	--	--	--		Cluster-84412.0
Cluster-11603.0	0	0	0	0	0	0	0.11	3.45	10.79	0	0	0	0	0	0	6	193	611	-10.7307	1.14601e-06	1.773e-05	down	NA	NA	NA	NA	-10.2324	4.0323e-06	2.84946e-05	down	3302	K11855 ubiquitin carboxyl-terminal hydrolase 36/42 [EC:3.4.19.12] | (RefSeq) ubiquitin carboxyl-terminal hydrolase 17-like (A)	--	hypothetical protein TanjilG_21872 [Lupinus angustifolius]	UBP10_ARATH RecName: Full=Ubiquitin carboxyl-terminal hydrolase 10; EC=3.4.19.12; AltName: Full=Deubiquitinating enzyme 10; Short=AtUBP10; AltName: Full=Ubiquitin thioesterase 10; AltName: Full=Ubiquitin-specific-processing protease 10;	A0A178UXN0_ARATH RecName: Full=Ubiquitin carboxyl-terminal hydrolase {ECO:0000256|RuleBase:RU366025}; EC=3.4.19.12 {ECO:0000256|RuleBase:RU366025};	Ubiquitin C-terminal hydrolase	GO:0004843,cysteine-type deubiquitinase activity; GO:0016579,protein deubiquitination; GO:0006511,ubiquitin-dependent protein catabolic process; GO:0003674,molecular_function; GO:0003824,catalytic activity; GO:0008233,peptidase activity; GO:0008234,cysteine-type peptidase activity; GO:0016787,hydrolase activity; GO:0019783,ubiquitin-like protein peptidase activity; GO:0101005,deubiquitinase activ…	Ubiquitin carboxyl-terminal hydrolase	--	--	--		Cluster-63025.0
Cluster-11604.0	0	0	0	0	0	0	0.06	3.2	11	0	0	0	0	0	0	1	55	191	-9.01608	0.000359182	0.0021724	down	NA	NA	NA	NA	-8.51745	0.000821838	0.00302009	down	1207	K13205 A1 cistron-splicing factor AAR2 | (RefSeq) uncharacterized protein LOC129303018 isoform X1 (A)	--	protein AAR2 homolog isoform X2 [Selaginella moellendorffii]	--	A0A8B8PTZ8_9MYRT SubName: Full=protein AAR2 homolog {ECO:0000313|RefSeq:XP_030537733.1};	mRNA splicing factor	--	AAR2 protein	--	--	--		Cluster-84412.3
Cluster-11609.0	0	0	0	0	0	0	0.35	7.01	20.28	0	0	0	0	0	0	12	253	738	-11.0397	1.23459e-07	2.66445e-06	down	NA	NA	NA	NA	-10.5417	5.23325e-07	4.53788e-06	down	2207	K01951 GMP synthase (glutamine-hydrolysing) [EC:6.3.5.2] | (RefSeq) GMP synthase (glutamine-hydrolysing) (A)	ko00230: Purine metabolism; ko01100: Metabolic pathways; ko01232: Nucleotide metabolism	hypothetical protein Lal_00006925 [Lupinus albus]	TRPG_CYAPA RecName: Full=Anthranilate synthase component 2; Short=AS; EC=4.1.3.27; AltName: Full=Anthranilate synthase, glutamine amidotransferase component;	A0A7S3TFC0_EMIHU RecName: Full=GMP synthase (glutamine-hydrolyzing) {ECO:0000256|ARBA:ARBA00012746}; EC=6.3.5.2 {ECO:0000256|ARBA:ARBA00012746}; AltName: Full=Glutamine amidotransferase {ECO:0000256|ARBA:ARBA00031356};	GMP synthase	GO:0009842,cyanelle; GO:0004049,anthranilate synthase activity; GO:0006541,glutamine metabolic process; GO:0000162,tryptophan biosynthetic process; GO:0003674,molecular_function; GO:0003824,catalytic activity; GO:0016829,lyase activity; GO:0016830,carbon-carbon lyase activity; GO:0016833,oxo-acid-lyase activity; GO:0006082,organic acid metabolic process; GO:0006520,cellular amino acid metabolic p…	Glutamine amidotransferase class-I	--	--	--		Cluster-60268.1
Cluster-11611.0	0	0	0	0	0	0	0.07	1.91	2.49	0	0	0	0	0	0	1	31	41	-7.2794	0.003779	0.0168635	down	NA	NA	NA	NA	-6.78466	0.00770502	0.0219756	down	1159	--	--	--	--	--	--	--	--	--	--	--		Cluster-85639.0
Cluster-11612.0	0	0	0	0	0	0	0.05	1.5	4.35	0	0	0	0	0	0	2	68	199	-9.14206	0.000120718	0.000859358	down	NA	NA	NA	NA	-8.64405	0.000309468	0.00128412	down	2698	--	--	protein FAM91A1 [Selaginella moellendorffii]	--	A0A8B8QRI4_9MYRT SubName: Full=protein FAM91A1-like {ECO:0000313|RefSeq:XP_030549053.1};	Uncharacterized conserved protein	--	FAM91 N-terminus	--	--	--		Cluster-69122.0
Cluster-11613.0	0	0	0	0	0	0	0.19	7.16	16.83	0	0	0	0	0	0	1	40	96	-8.17334	0.00116071	0.00599145	down	NA	NA	NA	NA	-7.67607	0.00251435	0.00812804	down	594	--	--	--	--	--	Mitochondrial/chloroplast ribosomal protein L54/L37	--	--	--	--	--		Cluster-73068.0
Cluster-11614.0	0	0	0	0.06	0	0	0.52	4.18	1.34	0	0	0	1	0	0	8	68	22	-6.75726	0.000239499	0.00152859	down	NA	NA	NA	NA	-7.23101	0.000564821	0.00217076	down	1160	K00600 glycine hydroxymethyltransferase [EC:2.1.2.1] | (RefSeq) serine hydroxymethyltransferase 4 (A)	ko00260: Glycine, serine and threonine metabolism; ko00460: Cyanoamino acid metabolism; ko00630: Glyoxylate and dicarboxylate metabolism; ko00670: One carbon pool by folate; ko01100: Metabolic pathways; ko01110: Biosynthesis of secondary metabolites; ko01200: Carbon metabolism; ko01230: Biosynthesis of amino acids; ko01240: Biosynthesis of cofactors	serine hydroxymethyltransferase 4 [Durio zibethinus]	GLYC4_ARATH RecName: Full=Serine hydroxymethyltransferase 4 {ECO:0000303|PubMed:10806255}; Short=AtSHMT4 {ECO:0000303|PubMed:31873125}; EC=2.1.2.1 {ECO:0000269|PubMed:31873125}; AltName: Full=Glycine hydroxymethyltransferase 4 {ECO:0000305}; AltName: Full=Serine methylase 4 {ECO:0000305};	A0A1D1Z011_9ARAE RecName: Full=Serine hydroxymethyltransferase {ECO:0000256|RuleBase:RU000585}; EC=2.1.2.1 {ECO:0000256|RuleBase:RU000585};	Glycine/serine hydroxymethyltransferase	GO:0005737,cytoplasm; GO:0005829,cytosol; GO:0005886,plasma membrane; GO:0009506,plasmodesma; GO:0004372,glycine hydroxymethyltransferase activity; GO:0030170,pyridoxal phosphate binding; GO:1901149,salicylic acid binding; GO:0070905,serine binding; GO:0008270,zinc ion binding; GO:0007623,circadian rhythm; GO:0046655,folic acid metabolic process; GO:0019264,glycine biosynthetic process from serin…	Serine hydroxymethyltransferase	--	--	--		Cluster-76584.4
Cluster-11619.0	0	0	0	0	0	0	4.48	43.37	116.06	0	0	0	0	0	0	5	49	139	-8.6583	7.07269e-05	0.000545616	down	NA	NA	NA	NA	-8.16066	0.000206949	0.00090323	down	344	--	--	--	--	--	--	--	--	--	--	--		Cluster-55029.1
Cluster-11621.0	0	0	0	0	0	0	0.07	1.33	6.5	0	0	0	0	0	0	1	20	99	-7.96629	0.00212342	0.010193	down	NA	NA	NA	NA	-7.46672	0.00435521	0.0132776	down	1095	--	--	--	--	--	--	--	--	--	--	--		Cluster-80118.9
Cluster-11622.0	0	0	0	0	0	0.02	1.17	2.7	6.94	0	0	0	0	0	1	54	133	345	-9.13945	8.20903e-09	2.45929e-07	down	NA	NA	NA	NA	-9.60498	1.12986e-08	1.30823e-07	down	2907	K03260 translation initiation factor 4G | (RefSeq) eukaryotic translation initiation factor 4G-like isoform X1 (A)	--	hypothetical protein FH972_021953 [Carpinus fangiana]	IF4G_CUCME RecName: Full=Eukaryotic translation initiation factor 4G {ECO:0000305}; Short=eIF-4G {ECO:0000305}; Short=eIF4G {ECO:0000305}; AltName: Full=Protein synthesis initiation factor 4G {ECO:0000305};	A0A1D1ZI63_9ARAE SubName: Full=Eukaryotic translation initiation factor 4 gamma {ECO:0000313|EMBL:JAT66656.1}; Flags: Fragment;	Translation initiation factor 4F, ribosome/mRNA-bridging subunit (eIF-4G)	GO:0003723,RNA binding; GO:0003743,translation initiation factor activity; GO:0003674,molecular_function; GO:0003676,nucleic acid binding; GO:0005488,binding; GO:0097159,organic cyclic compound binding; GO:1901363,heterocyclic compound binding; GO:0008135,translation factor activity, RNA binding; GO:0045182,translation regulator activity; GO:0090079,translation regulator activity, nucleic acid bi…	MIF4G domain	--	--	--		Cluster-66211.3
Cluster-11624.0	0	0	0	0	0	0	0.78	2.05	5.46	0	0	0	0	0	0	15	42	113	-8.45813	6.7092e-06	7.72808e-05	down	NA	NA	NA	NA	-7.96154	2.76177e-05	0.000155607	down	1382	K08794 calcium/calmodulin-dependent protein kinase I [EC:2.7.11.17] | (RefSeq) uncharacterized protein (A)	--	hypothetical protein [Adiantum nelumboides]	CDPKN_ARATH RecName: Full=Calcium-dependent protein kinase 23; EC=2.7.11.1;	A0A1D1YN70_9ARAE SubName: Full=Calcium/calmodulin-dependent protein kinase type I {ECO:0000313|EMBL:JAT56092.1};	Ca2+/calmodulin-dependent protein kinase, EF-Hand protein superfamily	GO:0005737,cytoplasm; GO:0016020,membrane; GO:0005634,nucleus; GO:0005524,ATP binding; GO:0005509,calcium ion binding; GO:0009931,calcium-dependent protein serine/threonine kinase activity; GO:0005516,calmodulin binding; GO:0004683,calmodulin-dependent protein kinase activity; GO:0004672,protein kinase activity; GO:0019903,protein phosphatase binding; GO:0106310,protein serine kinase activity; GO…	Protein kinase domain	--	--	--		Cluster-83425.11
Cluster-11627.0	0	0	0	0	0	0	3.19	12.17	15.55	0	0	0	0	0	0	9	27	47	-7.42771	9.8741e-05	0.000723279	down	NA	NA	NA	NA	-6.93302	0.000349977	0.00142996	down	451	--	--	--	--	--	--	--	--	--	--	--		Cluster-68314.66
Cluster-11628.0	0	0	0	0	0	0.02	0.08	2.47	7.03	0	0	0	0	0	1	5	166	475	-9.44475	3.3523e-06	4.37202e-05	down	NA	NA	NA	NA	-9.90863	9.35787e-06	6.02255e-05	down	3848	K06669 structural maintenance of chromosome 3 (chondroitin sulfate proteoglycan 6) | (RefSeq) structural maintenance of chromosomes protein 3 (A)	--	hypothetical protein [Adiantum nelumboides]	SMC3_ARATH RecName: Full=Structural maintenance of chromosomes protein 3; Short=SMC protein 3; Short=SMC-3; AltName: Full=Chromosome segregation protein SMC-3; AltName: Full=Cohesin complex subunit SMC-3; AltName: Full=Protein TITAN7;	A0A8B8MQ46_9MYRT RecName: Full=Structural maintenance of chromosomes protein {ECO:0000256|PIRNR:PIRNR005719};	Structural maintenance of chromosome protein 3 (sister chromatid cohesion complex Cohesin, subunit SMC3)	GO:0000785,chromatin; GO:0000775,chromosome, centromeric region; GO:0008278,cohesin complex; GO:0005737,cytoplasm; GO:0016363,nuclear matrix; GO:0034990,NA; GO:0005634,nucleus; GO:0009506,plasmodesma; GO:0005819,spindle; GO:0005524,ATP binding; GO:0016887,ATP hydrolysis activity; GO:0003682,chromatin binding; GO:0061775,cohesin loading activity; GO:0003690,double-stranded DNA binding; GO:0051301,…	RecF/RecN/SMC N terminal domain	--	--	--		Cluster-47000.0
Cluster-11630.0	0	0	0	0	0	0	0.66	27.91	71.7	0	0	0	0	0	0	1	43	116	-8.39469	0.00086279	0.00462567	down	NA	NA	NA	NA	-7.89696	0.0018966	0.00632544	down	371	--	--	--	--	--	--	--	--	--	--	--		Cluster-67890.1
Cluster-11632.0	0	0	0	0	0	0	0.14	5.15	11.14	0	0	0	0	0	0	6	243	529	-10.6817	9.32693e-07	1.49572e-05	down	NA	NA	NA	NA	-10.1848	3.37258e-06	2.429e-05	down	2823	K17065 dynamin 1-like protein [EC:3.6.5.5] | (RefSeq) dynamin-related protein 3A-like isoform X1 (A)	--	hypothetical protein M758_12G105900 [Ceratodon purpureus]	DRP3B_ARATH RecName: Full=Dynamin-related protein 3B; AltName: Full=Dynamin-like protein 2b;	A0A8B8P4N3_9MYRT RecName: Full=Dynamin GTPase {ECO:0000256|ARBA:ARBA00011980}; EC=3.6.5.5 {ECO:0000256|ARBA:ARBA00011980};	Vacuolar sorting protein VPS1, dynamin, and related proteins	GO:0005737,cytoplasm; GO:0016020,membrane; GO:0005874,microtubule; GO:0005739,mitochondrion; GO:0005777,peroxisome; GO:0005525,GTP binding; GO:0003924,GTPase activity; GO:0008017,microtubule binding; GO:0007049,cell cycle; GO:0051301,cell division; GO:0000266,mitochondrial fission; GO:0016559,peroxisome fission; GO:0000166,nucleotide binding; GO:0003674,molecular_function; GO:0005488,binding; GO:…	Dynamin central region	--	--	--		Cluster-58716.0
Cluster-11635.0	0	0	0	0	0	0	0.06	2.35	6.42	0	0	0	0	0	0	2	90	248	-9.48193	6.44066e-05	0.000505232	down	NA	NA	NA	NA	-8.9841	0.000170586	0.000762658	down	2324	K12867 pre-mRNA-splicing factor SYF1 | (RefSeq) pre-mRNA-splicing factor SYF1-like (A)	ko03040: Spliceosome	pre-mRNA-splicing factor SYF1-like [Salvia splendens]	CTF77_ARATH RecName: Full=Cleavage stimulation factor subunit 77 {ECO:0000303|PubMed:12379796}; Short=AtCstF-77 {ECO:0000303|PubMed:12379796}; Short=AtCstF77 {ECO:0000303|PubMed:16282318}; AltName: Full=CF-1 77 kDa subunit {ECO:0000305}; AltName: Full=Cleavage stimulation factor 77 kDa subunit {ECO:0000305}; Short=CSTF 77 kDa subunit {ECO:0000305}; AltName: Full=Protein SUPPRESSORS OF OVEREXPRESS…	A0A812PXF7_9DINO SubName: Full=Xab2 protein {ECO:0000313|EMBL:CAE7350363.1};	mRNA splicing factor	GO:0005634,nucleus; GO:0003729,mRNA binding; GO:0042868,antisense RNA metabolic process; GO:0009553,embryo sac development; GO:0031047,gene silencing by RNA; GO:0031124,mRNA 3'-end processing; GO:0045892,negative regulation of DNA-templated transcription; GO:0016441,post-transcriptional gene silencing; GO:0031123,RNA 3'-end processing; GO:0003674,molecular_function; GO:0003676,nucleic acid bindin…	Tetratricopeptide repeat	--	--	--		Cluster-53882.0
Cluster-11638.0	0	0	0	0	0	0	0.3	7.19	15.09	0	0	0	0	0	0	1	25	54	-7.39813	0.00348892	0.0157197	down	NA	NA	NA	NA	-6.90136	0.00709912	0.0204395	down	481	--	--	--	--	--	Telomerase elongation inhibitor/RNA maturation protein PINX1	--	G-patch domain	--	--	--		Cluster-44743.16
Cluster-11639.0	0	0	0	0	0	0	0.17	7.83	16.04	0	0	0	0	0	0	3	145	300	-9.88706	1.47397e-05	0.00014822	down	NA	NA	NA	NA	-9.39032	4.38409e-05	0.000232789	down	1278	--	--	--	--	--	Membrane-associated ER protein involved in stress response (contains ubiquitin-like domain)	--	Ubiquitin family	--	--	--		Cluster-39467.5
Cluster-11647.0	0	0	0	0	0.2	0	0.72	26.49	70.87	0	0	0	0	2	0	7	272	738	-9.20859	3.01517e-06	3.99307e-05	down	NA	NA	NA	NA	-10.5651	1.41625e-06	1.11447e-05	down	842	--	--	--	--	--	--	--	--	--	--	--		Cluster-80384.1
Cluster-11649.0	0	0	0	0	0	0	0.85	20.53	58.86	0	0	0	0	0	0	3	113	322	-9.84628	1.91081e-05	0.000184586	down	NA	NA	NA	NA	-9.34834	5.54931e-05	0.000286514	down	594	K11251 histone H2A | (RefSeq) probable histone H2A variant 3 (A)	ko03082: ATP-dependent chromatin remodeling	putative histone H2A variant 3 [Morella rubra]	H2AV3_ORYSJ RecName: Full=Probable histone H2A variant 3;	A0A8B8QRD6_9MYRT RecName: Full=Histone H2A {ECO:0000256|RuleBase:RU003767};	Histone 2A	GO:0000786,nucleosome; GO:0005634,nucleus; GO:0003677,DNA binding; GO:0046982,protein heterodimerization activity; GO:0030527,structural constituent of chromatin; GO:0003674,molecular_function; GO:0003676,nucleic acid binding; GO:0005488,binding; GO:0097159,organic cyclic compound binding; GO:1901363,heterocyclic compound binding; GO:0005515,protein binding; GO:0046983,protein dimerization activi…	Core histone H2A/H2B/H3/H4	--	--	--		Cluster-59031.1
Cluster-11650.0	0	0	0	0	0	0	0.16	4.46	10.47	0	0	0	0	0	0	2	63	150	-8.82325	0.000187326	0.00124105	down	NA	NA	NA	NA	-8.32602	0.000473733	0.001861	down	1055	K07766 diphosphoinositol-polyphosphate diphosphatase [EC:3.6.1.52] | (RefSeq) nudix hydrolase 18, mitochondrial (A)	--	nudix hydrolase 4-like [Dioscorea cayenensis subsp. rotundata]	NUD21_ARATH RecName: Full=Nudix hydrolase 21, chloroplastic; Short=AtNUDT21; EC=3.6.1.-; Flags: Precursor;	A0A7S3JW43_9STRA SubName: Full=Hypothetical protein {ECO:0000313|EMBL:CAE0366876.1};	Diadenosine and diphosphoinositol polyphosphate phosphohydrolase	GO:0009507,chloroplast; GO:0005737,cytoplasm; GO:0005634,nucleus; GO:0016787,hydrolase activity; GO:0046872,metal ion binding; GO:0003674,molecular_function; GO:0003824,catalytic activity; GO:0005488,binding; GO:0043167,ion binding; GO:0043169,cation binding; GO:0005575,cellular_component; GO:0005622,intracellular anatomical structure; GO:0009536,plastid; GO:0043226,organelle; GO:0043227,membrane…	NUDIX domain	--	--	--		Cluster-62326.6
Cluster-11655.0	0	0	0	0	0	0	0.09	1.66	5.73	0	0	0	0	0	0	5	96	333	-9.82723	1.01149e-05	0.000108549	down	NA	NA	NA	NA	-9.3287	3.15463e-05	0.000174749	down	3350	K17686 P-type Cu+ transporter [EC:7.2.2.8] | (RefSeq) probable copper-transporting ATPase HMA5 (A)	ko04016: MAPK signaling pathway - plant	hypothetical protein L6164_028217 [Bauhinia variegata]	HMA5_ORYSJ RecName: Full=Copper-transporting ATPase HMA5 {ECO:0000305}; EC=7.2.2.8 {ECO:0000269|PubMed:24064929}; AltName: Full=Protein HEAVY METAL ATPASE 5 {ECO:0000305}; Short=OsHMA5 {ECO:0000303|PubMed:24064929};	A0A8B8QFE3_9MYRT SubName: Full=copper-transporting ATPase 1-like {ECO:0000313|RefSeq:XP_030545841.1};	Cation transport ATPase	GO:0016021,integral component of membrane; GO:0005886,plasma membrane; GO:0005524,ATP binding; GO:0016887,ATP hydrolysis activity; GO:0005507,copper ion binding; GO:0140581,P-type monovalent copper transporter activity; GO:0000166,nucleotide binding; GO:0003674,molecular_function; GO:0005488,binding; GO:0017076,purine nucleotide binding; GO:0030554,adenyl nucleotide binding; GO:0032553,ribonucleo…	E1-E2 ATPase	--	--	--		Cluster-80184.1
Cluster-11660.0	0	0	0	0	0	0	1.06	8.41	29.49	0	0	0	0	0	0	6	192	547	-10.6123	1.32092e-06	2.00101e-05	down	NA	NA	NA	NA	-10.1144	4.64406e-06	3.23133e-05	down	1506	K13141 integrator complex subunit 4 | (RefSeq) protein SIEL-like (A)	--	class E vacuolar protein-sorting machinery protein hse1-like [Quercus suber]	TOL1_ARATH RecName: Full=TOM1-like protein 1 {ECO:0000305};	A0A8B8PL91_9MYRT SubName: Full=signal transducing adapter molecule 1-like {ECO:0000313|RefSeq:XP_030535147.1};	Signal transducing adaptor protein STAM/STAM2	GO:0016020,membrane; GO:0009536,plastid; GO:0035091,phosphatidylinositol binding; GO:0043130,ubiquitin binding; GO:0043328,protein transport to vacuole involved in ubiquitin-dependent protein catabolic process via the multivesicular body sorting pathway; GO:0003674,molecular_function; GO:0005488,binding; GO:0005543,phospholipid binding; GO:0008289,lipid binding; GO:0005515,protein binding; GO:003…	VHS domain	--	--	--		Cluster-58979.0
Cluster-11661.0	0	0	0	0	0	0	0.97	40.72	74.15	0	0	0	0	0	0	3	131	246	-9.65183	2.18524e-05	0.000206165	down	NA	NA	NA	NA	-9.1555	6.40578e-05	0.000325116	down	467	--	--	--	--	--	--	--	RNA recognition motif. (a.k.a. RRM, RBD, or RNP domain)	--	--	--		Cluster-77949.6
Cluster-11664.0	0	0	0	0	0	0	0.26	3.03	6.36	0	0	0	0	0	0	4	50	106	-8.39521	0.000133353	0.00093449	down	NA	NA	NA	NA	-7.89863	0.000373747	0.00151556	down	1171	K15281 solute carrier family 35, member D1/2/3 | (RefSeq) hypothetical protein (A)	--	putative UDP-sugar transporter [Zostera marina]	UTR7_ARATH RecName: Full=UDP-galactose/UDP-glucose transporter 7 {ECO:0000303|PubMed:22933714}; Short=AtUTr7 {ECO:0000303|PubMed:22933714};	W7U393_9STRA SubName: Full=Udp-sugar transporter ust74c {ECO:0000313|EMBL:EWM30268.1};	Nucleotide-sugar transporter VRG4/SQV-7	GO:0005794,Golgi apparatus; GO:0000139,Golgi membrane; GO:0016021,integral component of membrane; GO:0015297,antiporter activity; GO:0005459,UDP-galactose transmembrane transporter activity; GO:0005460,UDP-glucose transmembrane transporter activity; GO:0008643,carbohydrate transport; GO:0048527,lateral root development; GO:0080147,root hair cell development; GO:0072334,UDP-galactose transmembrane…	Triose-phosphate Transporter family	--	--	--		Cluster-48757.2
Cluster-11668.0	0	0	0	0	0	0	0.03	2.84	7.89	0	0	0	0	0	0	2	207	579	-10.6953	6.81316e-06	7.82893e-05	down	NA	NA	NA	NA	-10.1974	2.01574e-05	0.000118052	down	4151	K16055 trehalose 6-phosphate synthase/phosphatase [EC:2.4.1.15 3.1.3.12] | (RefSeq) hypothetical protein (A)	ko00500: Starch and sucrose metabolism; ko01100: Metabolic pathways; ko01110: Biosynthesis of secondary metabolites	PREDICTED: probable alpha,alpha-trehalose-phosphate synthase [UDP-forming]	TPS2_ARATH RecName: Full=Probable alpha,alpha-trehalose-phosphate synthase [UDP-forming] 2; EC=2.4.1.15; AltName: Full=Trehalose-6-phosphate synthase 2; Short=AtTPS2;	F0WGH6_9STRA RecName: Full=Alpha,alpha-trehalose-phosphate synthase (UDP-forming) {ECO:0000256|ARBA:ARBA00012538}; EC=2.4.1.15 {ECO:0000256|ARBA:ARBA00012538};	Trehalose-6-phosphate synthase component TPS1 and related subunits	GO:0003825,alpha,alpha-trehalose-phosphate synthase (UDP-forming) activity; GO:0004805,trehalose-phosphatase activity; GO:0005992,trehalose biosynthetic process; GO:0070413,trehalose metabolism in response to stress; GO:0003674,molecular_function; GO:0003824,catalytic activity; GO:0008194,UDP-glycosyltransferase activity; GO:0016740,transferase activity; GO:0016757,glycosyltransferase activity; G…	Glycosyltransferase family 20	--	--	--		Cluster-58767.117
Cluster-11669.0	0	0	0	0	0.04	0	1.01	16.16	39.94	0	0	0	0	1	0	24	409	1020	-10.6151	9.25055e-09	2.73047e-07	down	NA	NA	NA	NA	-11.0795	2.51199e-08	2.7536e-07	down	1637	K00383 glutathione reductase (NADPH) [EC:1.8.1.7] | (RefSeq) glutathione reductase (NADPH) (A)	ko00480: Glutathione metabolism; ko01100: Metabolic pathways	glutathione reductase-like [Quercus suber]	GSHRP_TOBAC RecName: Full=Glutathione reductase, chloroplastic; Short=GR; Short=GRase; EC=1.8.1.7; Flags: Precursor; Fragment;	A0A6H5JXV9_9PHAE RecName: Full=Glutathione reductase {ECO:0000256|RuleBase:RU365016}; EC=1.8.1.7 {ECO:0000256|RuleBase:RU365016};	Pyridine nucleotide-disulphide oxidoreductase	GO:0009507,chloroplast; GO:0050660,flavin adenine dinucleotide binding; GO:0004362,glutathione-disulfide reductase (NADPH) activity; GO:0050661,NADP binding; GO:0004791,thioredoxin-disulfide reductase activity; GO:0045454,cell redox homeostasis; GO:0006749,glutathione metabolic process; GO:0000166,nucleotide binding; GO:0003674,molecular_function; GO:0005488,binding; GO:0036094,small molecule bin…	Pyridine nucleotide-disulphide oxidoreductase	--	--	--		Cluster-78711.4
Cluster-11672.0	0	0	0	0	0	0	0.2	3.63	7.83	0	0	0	0	0	0	4	79	172	-9.06989	4.2065e-05	0.000353672	down	NA	NA	NA	NA	-8.57307	0.00012345	0.000575986	down	1449	K23338 glucose-induced degradation protein 8 | (RefSeq) hypothetical protein (A)	--	putative Protein C20orf11 [Zostera marina]	GID8_ARATH RecName: Full=Protein GID8 homolog {ECO:0000305};	A0A7S3FPR8_9CHLO SubName: Full=Hypothetical protein {ECO:0000313|EMBL:CAE0192247.1};	LisH motif-containing protein	GO:0005737,cytoplasm; GO:0005634,nucleus; GO:0043161,proteasome-mediated ubiquitin-dependent protein catabolic process; GO:0006508,proteolysis; GO:0006511,ubiquitin-dependent protein catabolic process; GO:0006807,nitrogen compound metabolic process; GO:0008150,biological_process; GO:0008152,metabolic process; GO:0009056,catabolic process; GO:0009057,macromolecule catabolic process; GO:0009987,cel…	CTLH/CRA C-terminal to LisH motif domain	--	--	--		Cluster-64771.0
Cluster-11677.0	0	0	0	0	0	0	0.18	2.65	6.38	0	0	0	0	0	0	4	60	145	-8.77911	7.46564e-05	0.000570281	down	NA	NA	NA	NA	-8.28196	0.000212483	0.000924141	down	1524	K18204 D-2-hydroxyglutarate dehydrogenase [EC:1.1.99.39] | (RefSeq) D-2-hydroxyglutarate dehydrogenase, mitochondrial-like isoform X1 (A)	--	D-2-hydroxyglutarate dehydrogenase, mitochondrial-like isoform X4 [Durio zibethinus]	D2HDH_ARATH RecName: Full=D-2-hydroxyglutarate dehydrogenase, mitochondrial; Short=AtD-2HGDH; EC=1.1.99.39; Flags: Precursor;	A0A6P5ZFZ0_DURZI SubName: Full=D-2-hydroxyglutarate dehydrogenase, mitochondrial-like isoform X4 {ECO:0000313|RefSeq:XP_022751415.1};	Proteins containing the FAD binding domain	GO:0005739,mitochondrion; GO:0005886,plasma membrane; GO:0051990,(R)-2-hydroxyglutarate dehydrogenase activity; GO:0047545,2-hydroxyglutarate dehydrogenase activity; GO:0071949,FAD binding; GO:0010230,alternative respiration; GO:0006807,nitrogen compound metabolic process; GO:0009853,photorespiration; GO:0003674,molecular_function; GO:0003824,catalytic activity; GO:0016491,oxidoreductase activity…	FAD linked oxidases, C-terminal domain	--	--	--		Cluster-72560.0
Cluster-11682.0	0	0	0	0	0	0	0.27	4.67	14.08	0	0	0	0	0	0	6	107	343	-9.89984	5.89971e-06	6.97458e-05	down	NA	NA	NA	NA	-9.40159	1.93362e-05	0.000113832	down	2681	--	--	--	--	--	--	--	--	--	--	--		Cluster-74665.7
Cluster-11683.0	0	0	0	0	0	0	0.09	3.52	10.62	0	0	0	0	0	0	5	228	735	-10.9881	9.73954e-07	1.54823e-05	down	NA	NA	NA	NA	-10.4897	3.38778e-06	2.4383e-05	down	4049	K07198 5'-AMP-activated protein kinase, catalytic alpha subunit [EC:2.7.11.11] | (RAP-DB) Os05g0530500; Similar to OSK1. (A)	--	predicted protein [Hordeum vulgare subsp. vulgare]	OSK1_ORYSJ RecName: Full=Serine/threonine protein kinase OSK1 {ECO:0000303|PubMed:9870704}; Short=OsK1 {ECO:0000303|PubMed:9870704}; EC=2.7.11.1 {ECO:0000269|PubMed:9870704}; AltName: Full=SUCROSE NON-FERMENTING-1 related protein kinase 1A {ECO:0000303|PubMed:17766403}; Short=SNF1-related kinase 1A {ECO:0000303|PubMed:17766403}; Short=SnRK1A {ECO:0000303|PubMed:17766403};	A0A8B8QHK3_9MYRT SubName: Full=serine/threonine-protein kinase MARK2-like {ECO:0000313|RefSeq:XP_030545712.1};	Serine/threonine protein kinase	GO:0005634,nucleus; GO:0005524,ATP binding; GO:0106310,protein serine kinase activity; GO:0004674,protein serine/threonine kinase activity; GO:0035556,intracellular signal transduction; GO:0006468,protein phosphorylation; GO:0000166,nucleotide binding; GO:0003674,molecular_function; GO:0005488,binding; GO:0017076,purine nucleotide binding; GO:0030554,adenyl nucleotide binding; GO:0032553,ribonucl…	Protein kinase domain	--	--	--		Cluster-65012.2
Cluster-11684.0	0	0	0	0	0	0	1.23	7.53	15.04	0	0	0	0	0	0	12	78	158	-9.02185	3.68606e-06	4.72655e-05	down	NA	NA	NA	NA	-8.52573	1.47084e-05	8.95817e-05	down	847	--	--	--	--	--	Serine proteinase inhibitor (KU family)	--	Kunitz/Bovine pancreatic trypsin inhibitor domain	--	--	--		Cluster-71397.2
Cluster-11690.0	0	0	0	0	0	0	0.17	4.44	22.26	0	0	0	0	0	0	1	28	143	-8.48594	0.000999699	0.00525088	down	NA	NA	NA	NA	-7.98624	0.00213498	0.00703161	down	632	--	--	--	--	--	Predicted membrane protein	--	FUN14 family	--	--	--		Cluster-75278.0
Cluster-11692.0	0	0	0	0	0	0	0.08	2.06	5.96	0	0	0	0	0	0	6	160	465	-10.3718	2.16441e-06	3.02985e-05	down	NA	NA	NA	NA	-9.87382	7.43998e-06	4.91702e-05	down	4396	K20103 ATP-dependent RNA helicase DDX60 [EC:3.6.4.13] | (RefSeq) hypothetical protein (A)	--	uncharacterized helicase C694.02-like [Quercus suber]	SKI2_ARATH RecName: Full=DExH-box ATP-dependent RNA helicase DExH11 {ECO:0000305}; EC=3.6.4.13; AltName: Full=AtHELPS {ECO:0000303|PubMed:21535471}; AltName: Full=Protein SKI2 homolog {ECO:0000303|PubMed:22511887}; Short=AtSKI2 {ECO:0000303|PubMed:22511887};	A0A7S1NKP4_9EUGL SubName: Full=Hypothetical protein {ECO:0000313|EMBL:CAD9027210.1};	Predicted helicase, DEAD-box superfamily	GO:0005737,cytoplasm; GO:0000325,plant-type vacuole; GO:0055087,Ski complex; GO:0005524,ATP binding; GO:0016887,ATP hydrolysis activity; GO:0003723,RNA binding; GO:0003724,RNA helicase activity; GO:0070478,nuclear-transcribed mRNA catabolic process, 3'-5' exonucleolytic nonsense-mediated decay; GO:1904278,positive regulation of wax biosynthetic process; GO:0016441,post-transcriptional gene silenc…	DEAD/DEAH box helicase	--	--	--		Cluster-85001.2
Cluster-11695.0	0	0	0	0	0	0	0.07	1.34	2.23	0	0	0	0	0	0	1	19	32	-6.781	0.00764694	0.0307902	down	NA	NA	NA	NA	-6.28535	0.0148338	0.0389591	down	1050	K10357 myosin V | (RefSeq) predicted protein (A)	ko04814: Motor proteins	hypothetical protein FH972_025779 [Carpinus fangiana]	MYO12_ARATH RecName: Full=Myosin-12; AltName: Full=Myosin XI F; Short=AtXIF;	A0A5N6L201_9ROSI SubName: Full=Uncharacterized protein {ECO:0000313|EMBL:KAB8596068.1};	Myosin class I heavy chain	GO:0015629,actin cytoskeleton; GO:0016461,unconventional myosin complex; GO:0051015,actin filament binding; GO:0005524,ATP binding; GO:0005516,calmodulin binding; GO:0003774,cytoskeletal motor activity; GO:0000146,microfilament motor activity; GO:0007015,actin filament organization; GO:0030048,actin filament-based movement; GO:0030050,vesicle transport along actin filament; GO:0003674,molecular_f…	Myosin head (motor domain)	--	--	--		Cluster-79083.3
Cluster-11696.0	0	0	0	0	0	0	0.12	3.02	9.84	0	0	0	0	0	0	9	249	816	-11.1367	2.26469e-07	4.48512e-06	down	NA	NA	NA	NA	-10.6383	8.94537e-07	7.35136e-06	down	4700	--	--	--	--	--	--	--	PHD-finger	--	--	--		Cluster-53913.0
Cluster-11701.0	0	0	0	2.33	3.65	3.01	11.83	16.43	14.63	0	0	0	48	74	55	233	344	310	-2.48362	8.07793e-10	3.08002e-08	down	7.91969	9.10916e-09	1.14531e-07	up	-10.3232	1.17731e-15	2.8542e-14	down	1409	--	--	AT-hook motif nuclear-localized protein 22 [Sesamum indicum]	AHL22_ARATH RecName: Full=AT-hook motif nuclear-localized protein 22 {ECO:0000312|EMBL:FAA00293.1};	A0A6I9TXG3_SESIN RecName: Full=AT-hook motif nuclear-localized protein {ECO:0000256|PIRNR:PIRNR016021};	--	GO:0005634,nucleus; GO:0003700,DNA-binding transcription factor activity; GO:0042826,histone deacetylase binding; GO:0003680,minor groove of adenine-thymine-rich DNA binding; GO:0043621,protein self-association; GO:0009908,flower development; GO:0009640,photomorphogenesis; GO:0009647,skotomorphogenesis; GO:0010228,vegetative to reproductive phase transition of meristem; GO:0003674,molecular_funct…	Plants and Prokaryotes Conserved (PCC) domain	--	--	--		Cluster-73812.0
Cluster-11701.1	0.52	0.18	0.34	3.17	4.41	4.45	16.67	20.09	14.48	11	4	7	64	86	79	315	405	294	-2.29126	3.44452e-11	1.70736e-09	down	2.99069	8.54548e-08	9.33179e-07	up	-5.20176	3.38538e-24	1.37953e-22	down	1365	--	--	AT-hook motif nuclear-localized protein 22 [Sesamum indicum]	AHL22_ARATH RecName: Full=AT-hook motif nuclear-localized protein 22 {ECO:0000312|EMBL:FAA00293.1};	A0A6I9TXG3_SESIN RecName: Full=AT-hook motif nuclear-localized protein {ECO:0000256|PIRNR:PIRNR016021};	--	GO:0005634,nucleus; GO:0003700,DNA-binding transcription factor activity; GO:0042826,histone deacetylase binding; GO:0003680,minor groove of adenine-thymine-rich DNA binding; GO:0043621,protein self-association; GO:0009908,flower development; GO:0009640,photomorphogenesis; GO:0009647,skotomorphogenesis; GO:0010228,vegetative to reproductive phase transition of meristem; GO:0003674,molecular_funct…	Plants and Prokaryotes Conserved (PCC) domain	--	--	--		Cluster-83334.2
Cluster-11702.0	0	0	0	0	0	0	2.79	17.1	23.42	0	0	0	0	0	0	4	25	36	-7.09434	0.000929971	0.00493112	down	NA	NA	NA	NA	-6.59984	0.00244109	0.00791732	down	366	K10419 dynein light chain roadblock-type | (RefSeq) LC7; dynein outer arm light chain (A)	ko04814: Motor proteins	hypothetical protein CY35_15G001600 [Sphagnum magellanicum]	--	A0A1D1Z591_9ARAE RecName: Full=Dynein light chain roadblock {ECO:0000256|PIRNR:PIRNR009998};	Dynein-associated protein Roadblock	GO:0005737,cytoplasm; GO:0005868,cytoplasmic dynein complex; GO:0005874,microtubule; GO:0045505,dynein intermediate chain binding; GO:0007018,microtubule-based movement; GO:0003674,molecular_function; GO:0005488,binding; GO:0005515,protein binding; GO:0007017,microtubule-based process; GO:0008150,biological_process; GO:0009987,cellular process; GO:0005575,cellular_component; GO:0005622,intracellu…	Roadblock/LC7 domain	--	--	--		Cluster-72216.1
Cluster-11704.0	0	0	0	0	0.04	0	0.36	0.93	4.81	0	0	0	0	1	0	8	22	115	-7.2633	0.000151762	0.00104074	down	NA	NA	NA	NA	-7.72629	0.00035802	0.00145876	down	1551	--	--	--	--	A0A1D1YYT8_9ARAE SubName: Full=Protein csh3 {ECO:0000313|EMBL:JAT59810.1};	Adaptor protein GRB2, contains SH2 and SH3 domains	--	SH3 domain	--	--	--		Cluster-50816.0
Cluster-11705.0	0	0	0	0	0	0	0.26	3.52	8.88	0	0	0	0	0	0	12	175	444	-10.3723	3.98059e-07	7.2243e-06	down	NA	NA	NA	NA	-9.87496	1.63187e-06	1.26745e-05	down	2924	K03252 translation initiation factor 3 subunit C | (RefSeq) eukaryotic translation initiation factor 3 subunit C (A)	--	predicted protein [Hordeum vulgare subsp. vulgare]	EIF3C_ARATH RecName: Full=Eukaryotic translation initiation factor 3 subunit C {ECO:0000255|HAMAP-Rule:MF_03002}; Short=eIF3c {ECO:0000255|HAMAP-Rule:MF_03002}; AltName: Full=Eukaryotic translation initiation factor 3 subunit 8 {ECO:0000255|HAMAP-Rule:MF_03002}; AltName: Full=eIF3 p110 {ECO:0000255|HAMAP-Rule:MF_03002}; AltName: Full=p105;	A0A8B8NWM1_9MYRT RecName: Full=Eukaryotic translation initiation factor 3 subunit C {ECO:0000256|HAMAP-Rule:MF_03002}; Short=eIF3c {ECO:0000256|HAMAP-Rule:MF_03002}; AltName: Full=Eukaryotic translation initiation factor 3 subunit 8 {ECO:0000256|HAMAP-Rule:MF_03002}; AltName: Full=eIF3 p110 {ECO:0000256|HAMAP-Rule:MF_03002};	Translation initiation factor 3, subunit c (eIF-3c)	GO:0005829,cytosol; GO:0016282,eukaryotic 43S preinitiation complex; GO:0033290,eukaryotic 48S preinitiation complex; GO:0005852,eukaryotic translation initiation factor 3 complex; GO:0003729,mRNA binding; GO:0003743,translation initiation factor activity; GO:0031369,translation initiation factor binding; GO:0001732,formation of cytoplasmic translation initiation complex; GO:0006413,translational…	Eukaryotic translation initiation factor 3 subunit 8 N-terminus	--	--	--		Cluster-82064.5
Cluster-11707.0	0	0	0	0	0	0	0.14	6.49	25.86	0	0	0	0	0	0	2	102	411	-10.0732	2.79846e-05	0.000252712	down	NA	NA	NA	NA	-9.5741	7.60749e-05	0.000377865	down	1130	K15119 solute carrier faRefSeq) mitoferrin-2-like isoform X1 (A)	--	uncharacterized mitochondrial carrier C8C9.12c-like [Quercus suber]	SAMC1_ARATH RecName: Full=S-adenosylmethionine carrier 1, chloroplastic/mitochondrial; AltName: Full=S-adenosylmethionine transporter 1; Short=AtSAMT1; Flags: Precursor;	A0A1Y1HUY3_KLENI SubName: Full=Mitochondrial substrate carrier family protein {ECO:0000313|EMBL:GAQ82434.1};	Mitochondrial carrier protein MRS3/4	GO:0009507,chloroplast; GO:0009941,chloroplast envelope; GO:0031969,chloroplast membrane; GO:0016021,integral component of membrane; GO:0005743,mitochondrial inner membrane; GO:0005886,plasma membrane; GO:0009536,plastid; GO:0000095,S-adenosyl-L-methionine transmembrane transporter activity; GO:0009658,chloroplast organization; GO:0015805,S-adenosyl-L-methionine transport; GO:0003674,molecular_fu…	Mitochondrial carrier protein	--	--	--		Cluster-52199.0
Cluster-11709.0	0	0	0	0	0	0	0.82	17.04	63.72	0	0	0	0	0	0	1	21	83	-7.77744	0.00252321	0.0118659	down	NA	NA	NA	NA	-7.27853	0.00514892	0.0153997	down	351	--	--	--	--	--	Uncharacterized conserved protein	--	Retinal tissue protein	--	--	--		Cluster-71797.11
Cluster-11711.0	0	0	0	0	0	0	0.07	2.23	4.32	0	0	0	0	0	0	2	67	131	-8.72391	0.000204449	0.00133516	down	NA	NA	NA	NA	-8.22746	0.000517988	0.00201137	down	1888	K10357 myosin V | (RefSeq) myosin-5 (A)	ko04814: Motor proteins	hypothetical protein FH972_025779 [Carpinus fangiana]	MYO15_ARATH RecName: Full=Myosin-15; AltName: Full=Myosin XI I; Short=AtXI-I;	A0A5N6L201_9ROSI SubName: Full=Uncharacterized protein {ECO:0000313|EMBL:KAB8596068.1};	Myosin class I heavy chain	GO:0015629,actin cytoskeleton; GO:0005737,cytoplasm; GO:0016459,myosin complex; GO:0031965,nuclear membrane; GO:0051015,actin filament binding; GO:0005524,ATP binding; GO:0005516,calmodulin binding; GO:0003774,cytoskeletal motor activity; GO:0000146,microfilament motor activity; GO:0007015,actin filament organization; GO:0030048,actin filament-based movement; GO:0007097,nuclear migration; GO:2000…	Myosin head (motor domain)	--	--	--		Cluster-65892.0
Cluster-11714.0	0	0	0	0	0	0	1.01	3.43	6.21	0	0	0	0	0	0	7	25	46	-7.34233	0.0002287	0.00146887	down	NA	NA	NA	NA	-6.84719	0.000720151	0.00268861	down	684	K17969 mitochondrial fission 1 protein | (RefSeq) hypothetical protein (A)	--	mitochondrial fission 1 protein-like [Quercus suber]	FIS1A_ARATH RecName: Full=Mitochondrial fission 1 protein A; AltName: Full=FIS1 homolog A; Short=AtFIS1a; AltName: Full=Protein BIGYIN 1;	K3W6M2_GLOUD SubName: Full=Uncharacterized protein {ECO:0000313|EnsemblProtists:PYU1_T000613};	Membrane protein involved in organellar division	GO:0009507,chloroplast; GO:0005829,cytosol; GO:0031307,integral component of mitochondrial outer membrane; GO:0005779,integral component of peroxisomal membrane; GO:0005739,mitochondrion; GO:0005777,peroxisome; GO:0000422,autophagy of mitochondrion; GO:0000266,mitochondrial fission; GO:0007005,mitochondrion organization; GO:0016559,peroxisome fission; GO:0006914,autophagy; GO:0006996,organelle or…	Fis1 C-terminal tetratricopeptide repeat	--	--	--		Cluster-58767.48
Cluster-11720.0	0	0	0	0	0	0	0.1	4.93	12.62	0	0	0	0	0	0	5	256	660	-10.9215	9.26924e-07	1.48803e-05	down	NA	NA	NA	NA	-10.4239	3.2636e-06	2.35984e-05	down	3044	--	--	--	--	--	FOG: Zn-finger	--	Drought induced 19 protein (Di19), zinc-binding	--	--	--		Cluster-71632.4
Cluster-11721.0	0	0	0	0	0.05	0	0.11	2.27	8.45	0	0	0	0	1	0	2	43	162	-7.79592	0.000267611	0.00168047	down	NA	NA	NA	NA	-8.25902	0.000653812	0.00247082	down	1302	K12398 AP-3 complex subunit mu | (RefSeq) AP-3 complex subunit mu-like isoform X1 (A)	--	hypothetical protein L6164_026567 [Bauhinia variegata]	AP3M_ARATH RecName: Full=AP-3 complex subunit mu; AltName: Full=Adaptor protein complex AP-3 subunit mu; AltName: Full=Adaptor protein-3 mu-adaptin; AltName: Full=Adaptor-related protein complex 3 subunit mu; AltName: Full=At-muD-Ad; AltName: Full=Mu3-adaptin; AltName: Full=Protein ZIG SUPPRESSOR 4;	A0A8B8QFR2_9MYRT SubName: Full=AP-3 complex subunit mu-2-like {ECO:0000313|RefSeq:XP_030546014.1};	Clathrin-associated protein medium chain	GO:0030131,clathrin adaptor complex; GO:0031410,cytoplasmic vesicle; GO:0030659,cytoplasmic vesicle membrane; GO:0005794,Golgi apparatus; GO:0006897,endocytosis; GO:0009630,gravitropism; GO:0006886,intracellular protein transport; GO:0016192,vesicle-mediated transport; GO:0006810,transport; GO:0008150,biological_process; GO:0051179,localization; GO:0051234,establishment of localization; GO:000960…	Adaptor complexes medium subunit family	--	--	--		Cluster-78611.9
Cluster-11722.0	0	0	0	0	0	0	0.18	2.87	5.89	0	0	0	0	0	0	3	52	108	-8.42454	0.000197483	0.00129608	down	NA	NA	NA	NA	-7.92796	0.00052261	0.00202741	down	1258	K12351 sphingomyelin phosphodiesterase 2 [EC:3.1.4.12] | (RefSeq) hypothetical protein (A)	ko00600: Sphingolipid metabolism; ko01100: Metabolic pathways	hypothetical protein [Adiantum nelumboides]	--	A0A2D4BY22_PYTIN SubName: Full=Sphingomyelin phosphodiesterase-like protein {ECO:0000313|EMBL:GAX99032.1};	Sphingomyelinase family protein	GO:0004767,sphingomyelin phosphodiesterase activity; GO:0003674,molecular_function; GO:0003824,catalytic activity; GO:0004620,phospholipase activity; GO:0008081,phosphoric diester hydrolase activity; GO:0016298,lipase activity; GO:0016787,hydrolase activity; GO:0016788,hydrolase activity, acting on ester bonds; GO:0042578,phosphoric ester hydrolase activity	Endonuclease/Exonuclease/phosphatase family	--	--	--		Cluster-56593.0
Cluster-11727.0	0	0	0	0.04	0.17	0.6	1.22	1.92	0.89	0	0	0	1	4	13	28	47	22	-2.53915	0.0218122	0.0741224	false	NA	NA	NA	NA	-7.1373	1.24637e-05	7.75482e-05	down	1593	--	--	hypothetical protein BUALT_Bualt05G0024200 [Buddleja alternifolia]	FBT6_ARATH RecName: Full=Probable folate-biopterin transporter 6;	A0A6I9TEZ0_SESIN SubName: Full=probable folate-biopterin transporter 6 {ECO:0000313|RefSeq:XP_011081396.1};	--	GO:0016021,integral component of membrane; GO:0005575,cellular_component; GO:0016020,membrane; GO:0031224,intrinsic component of membrane; GO:0110165,cellular anatomical entity	BT1 family	--	--	--		Cluster-62001.0
Cluster-11730.0	0	0	0	0	0	0	0.23	5.8	18.11	0	0	0	0	0	0	10	270	850	-11.2108	1.46774e-07	3.09498e-06	down	NA	NA	NA	NA	-10.7125	6.0003e-07	5.1374e-06	down	2761	K15397 3-ketoacyl-CoA synthase [EC:2.3.1.199] | (RefSeq) 3-ketoacyl-CoA synthase 1 (A)	ko00062: Fatty acid elongation; ko01100: Metabolic pathways; ko01110: Biosynthesis of secondary metabolites; ko04626: Plant-pathogen interaction	ser/arg-rich protein kinase 4 [Actinidia rufa]	AFC3_ARATH RecName: Full=Serine/threonine-protein kinase AFC3; EC=2.7.12.1;	A0A8B8MTP5_9MYRT SubName: Full=SRSF protein kinase 1-like {ECO:0000313|RefSeq:XP_030513457.1};	Serine/threonine protein kinase	GO:0005634,nucleus; GO:0005524,ATP binding; GO:0106310,protein serine kinase activity; GO:0004674,protein serine/threonine kinase activity; GO:0004712,protein serine/threonine/tyrosine kinase activity; GO:0004713,protein tyrosine kinase activity; GO:0046777,protein autophosphorylation; GO:0006468,protein phosphorylation; GO:0000166,nucleotide binding; GO:0003674,molecular_function; GO:0005488,bin…	Protein kinase domain	--	--	--		Cluster-70248.0
Cluster-11731.0	0	0	0	0	0	0	0.54	5.01	16.26	0	0	0	0	0	0	8	79	259	-9.49816	7.25384e-06	8.23968e-05	down	NA	NA	NA	NA	-8.99998	2.45271e-05	0.000140332	down	1132	--	--	--	--	--	--	--	Serpentine type 7TM GPCR chemoreceptor Srd	--	--	--		Cluster-58674.0
Cluster-11732.0	0	0	0	0	0	0	0.18	5.74	23.29	0	0	0	0	0	0	1	35	159	-8.66931	0.000710798	0.00390458	down	NA	NA	NA	NA	-8.1699	0.00155359	0.00529492	down	711	--	--	--	--	--	FOG: RRM domain	--	Transactive response DNA-binding protein N-terminal domain	--	--	--		Cluster-68219.8
Cluster-11733.0	0	0	0	0	0	0	0.3	10.84	30.96	0	0	0	0	0	0	3	114	330	-9.87529	1.82922e-05	0.00017821	down	NA	NA	NA	NA	-9.37729	5.31942e-05	0.000275923	down	855	K02730 20S proteasome subunit alpha 1 [EC:3.4.25.1] | (RefSeq) 20S proteasome subunit alpha 1 (A)	ko03050: Proteasome	unnamed protein product [Microthlaspi erraticum]	PSA6A_ARATH RecName: Full=Proteasome subunit alpha type-6-A; AltName: Full=20S proteasome subunit alpha A-1; AltName: Full=Proteasome component 1; AltName: Full=Proteasome subunit alpha type-1;	A0A1D1XKI0_9ARAE RecName: Full=Proteasome subunit alpha type {ECO:0000256|RuleBase:RU000551}; Flags: Fragment;	20S proteasome, regulatory subunit alpha type PSMA6/SCL1	GO:0005829,cytosol; GO:0005634,nucleus; GO:0000325,plant-type vacuole; GO:0009536,plastid; GO:0000502,proteasome complex; GO:0005839,proteasome core complex; GO:0019773,proteasome core complex, alpha-subunit complex; GO:0010498,proteasomal protein catabolic process; GO:0010043,response to zinc ion; GO:0006511,ubiquitin-dependent protein catabolic process; GO:0006508,proteolysis; GO:0006807,nitrog…	Proteasome subunit	--	--	--		Cluster-76681.1
Cluster-11734.0	0	0.06	0	0	0	0	0.42	6.95	17.96	0	1	0	0	0	0	5	81	211	-9.28499	2.17736e-05	0.000205625	down	NA	NA	NA	NA	-7.82563	8.45598e-05	0.000414388	down	1047	--	--	--	--	--	--	--	Small acidic protein family	--	--	--		Cluster-70370.0
Cluster-11737.0	0	0	0	0	0	0	0.38	12.29	27.89	0	0	0	0	0	0	5	172	395	-10.2362	3.32629e-06	4.34404e-05	down	NA	NA	NA	NA	-9.73911	1.112e-05	7.0075e-05	down	1039	K07199 5'-AMP-activated protein kinase, regulatory beta subunit | (RefSeq) SNF1-related protein kinase regulatory subunit beta-2-like (A)	--	SNF1-related protein kinase regulatory subunit beta-2 [Gossypium hirsutum]	KINB2_ARATH RecName: Full=SNF1-related protein kinase regulatory subunit beta-2; Short=AKIN subunit beta-2; Short=AKINB2; Short=AKINbeta2;	A0A836CBZ2_9STRA RecName: Full=AMPKBI domain-containing protein {ECO:0000259|SMART:SM01010};	Protein involved in Snf1 protein kinase complex assembly	GO:0009507,chloroplast; GO:0005886,plasma membrane; GO:0005524,ATP binding; GO:0005975,carbohydrate metabolic process; GO:0006633,fatty acid biosynthetic process; GO:0042128,nitrate assimilation; GO:0000166,nucleotide binding; GO:0003674,molecular_function; GO:0005488,binding; GO:0017076,purine nucleotide binding; GO:0030554,adenyl nucleotide binding; GO:0032553,ribonucleotide binding; GO:0032555…	Glycogen recognition site of AMP-activated protein kinase	--	--	--		Cluster-40934.6
Cluster-11740.0	0	0	0	0.03	0	0	0.17	5.83	13.43	0	0	0	1	0	0	5	180	418	-9.3504	3.4968e-06	4.52339e-05	down	NA	NA	NA	NA	-9.81505	9.71514e-06	6.22459e-05	down	1931	K08150 MFS transporter, SP family, solute carrier family 2 (myo-inositol transporter), member 13 | (RefSeq) inositol transporter 1 (A)	--	hypothetical protein MLD38_000520 [Melastoma candidum]	OCT4_ARATH RecName: Full=Organic cation/carnitine transporter 4; Short=AtOCT4;	A0A2R5GEP9_9STRA SubName: Full=Solute carrier family 22 member 1 {ECO:0000313|EMBL:GBG28779.1};	Synaptic vesicle transporter SVOP and related transporters (major facilitator superfamily)	GO:0009535,chloroplast thylakoid membrane; GO:0016021,integral component of membrane; GO:0009705,plant-type vacuole membrane; GO:0005524,ATP binding; GO:0022857,transmembrane transporter activity; GO:0042631,cellular response to water deprivation; GO:0006811,ion transport; GO:0000166,nucleotide binding; GO:0003674,molecular_function; GO:0005488,binding; GO:0017076,purine nucleotide binding; GO:00…	Sugar (and other) transporter	--	--	--		Cluster-77395.2
Cluster-11743.0	0	0	0	0	0	0	0.37	3.57	7.83	0	0	0	0	0	0	3	31	69	-7.75705	0.000606615	0.0033993	down	NA	NA	NA	NA	-7.26037	0.00151857	0.00518765	down	758	--	--	--	--	--	--	--	--	--	--	--		Cluster-80615.2
Cluster-11748.0	0	0	0	0	0	0	0.4	3.32	3.1	0	0	0	0	0	0	8	71	67	-8.27672	3.03028e-05	0.000269934	down	NA	NA	NA	NA	-7.78383	0.000106625	0.000506244	down	1431	K01897 long-chain acyl-CoA synthetase [EC:6.2.1.3] | (RefSeq) long-chain acyl-CoA synthetase 7 (A)	ko00061: Fatty acid biosynthesis; ko00071: Fatty acid degradation; ko01100: Metabolic pathways; ko01212: Fatty acid metabolism; ko04146: Peroxisome	hypothetical protein BDL97_06G106800 [Sphagnum fallax]	LACS7_ARATH RecName: Full=Long chain acyl-CoA synthetase 7, peroxisomal {ECO:0000303|PubMed:12177484}; Short=AtLACS7 {ECO:0000303|PubMed:12366803}; EC=6.2.1.3 {ECO:0000269|PubMed:12177484, ECO:0000269|PubMed:12366803};	A0A1D1Y1L3_9ARAE SubName: Full=Long-chain-fatty-acid--CoA ligase 1 {ECO:0000313|EMBL:JAT48525.1}; Flags: Fragment;	Long-chain acyl-CoA synthetases (AMP-forming)	GO:0005783,endoplasmic reticulum; GO:0016020,membrane; GO:0005777,peroxisome; GO:0009536,plastid; GO:0005524,ATP binding; GO:0102391,decanoate-CoA ligase activity; GO:0004467,long-chain fatty acid-CoA ligase activity; GO:0006631,fatty acid metabolic process; GO:0010193,response to ozone; GO:0009651,response to salt stress; GO:0000166,nucleotide binding; GO:0003674,molecular_function; GO:0005488,b…	AMP-binding enzyme	--	--	--		Cluster-62797.0
Cluster-11749.0	0	0	0	0	0	0	0.36	1.26	2.66	0	0	0	0	0	0	6	22	47	-7.28492	0.000394078	0.00235177	down	NA	NA	NA	NA	-6.7891	0.00114679	0.00404734	down	1225	K18624 macrophage erythroblast attacher | (RefSeq) macrophage erythroblast attacher (A)	--	hypothetical protein CY35_18G006700 [Sphagnum magellanicum]	MAEA_ARATH RecName: Full=Protein MAEA homolog {ECO:0000305};	A0A1D1YEC9_9ARAE SubName: Full=Macrophage erythroblast attacher {ECO:0000313|EMBL:JAT52989.1};	Uncharacterized conserved protein	GO:0005737,cytoplasm; GO:0034657,GID complex; GO:0005634,nucleus; GO:0046872,metal ion binding; GO:0061630,ubiquitin protein ligase activity; GO:0043161,proteasome-mediated ubiquitin-dependent protein catabolic process; GO:0003674,molecular_function; GO:0005488,binding; GO:0043167,ion binding; GO:0043169,cation binding; GO:0003824,catalytic activity; GO:0004842,ubiquitin-protein transferase activ…	CTLH/CRA C-terminal to LisH motif domain	--	--	--		Cluster-61550.0
Cluster-11750.0	0	0	0	0	0	0	0.47	11.09	32.55	0	0	0	0	0	0	5	130	387	-10.0976	5.28976e-06	6.38098e-05	down	NA	NA	NA	NA	-9.59954	1.71134e-05	0.000102391	down	936	K12194 charged multivesicular body protein 4A/B | (RefSeq) vacuolar protein sorting-associated protein 32 homolog 1-like (A)	ko03250: Viral life cycle - HIV-1; ko04144: Endocytosis	hypothetical protein PaG_00172 [Moesziomyces aphidis]	VP321_ARATH RecName: Full=Vacuolar protein sorting-associated protein 32 homolog 1; Short=AtVPS32-1; AltName: Full=Charged multivesicular body protein 4 homolog 1; AltName: Full=ESCRT-III complex subunit VPS32 homolog 1;	A0A061SMU4_9CHLO SubName: Full=Charged multivesicular body protein 4 {ECO:0000313|EMBL:JAC84394.1}; Flags: Fragment;	Protein involved in glucose derepression and pre-vacuolar endosome protein sorting	GO:0009898,cytoplasmic side of plasma membrane; GO:0000815,ESCRT III complex; GO:0005771,multivesicular body; GO:0032511,late endosome to vacuole transport via multivesicular body sorting pathway; GO:0015031,protein transport; GO:0006900,vesicle budding from membrane; GO:0006810,transport; GO:0007034,vacuolar transport; GO:0008150,biological_process; GO:0009987,cellular process; GO:0016192,vesicl…	Snf7	--	--	--		Cluster-84264.0
Cluster-11752.0	0	0	0	0	0	0	0.55	8.35	26.11	0	0	0	0	0	0	8	129	408	-10.157	1.99741e-06	2.83507e-05	down	NA	NA	NA	NA	-9.65876	7.11045e-06	4.726e-05	down	1116	--	--	--	--	A0A8B8QFK2_9MYRT SubName: Full=tumor protein D52-like {ECO:0000313|RefSeq:XP_030545328.1};	Coiled-coil protein TPD52	GO:0110165,cellular anatomical entity; GO:0005575,cellular_component	Tumour protein D52 family	--	--	--		Cluster-71867.0
Cluster-11753.0	0	0	0	0	0	0	0.34	1.29	2.82	0	0	0	0	0	0	10	40	88	-8.16658	2.82577e-05	0.000254847	down	NA	NA	NA	NA	-7.6705	0.000101917	0.0004873	down	1935	--	--	hypothetical protein L1887_52861 [Cichorium endivia]	--	A0A5N6KTC3_9ROSI RecName: Full=SMP-LTD domain-containing protein {ECO:0000259|PROSITE:PS51847};	--	GO:0032865,ERMES complex; GO:0008289,lipid binding; GO:0006869,lipid transport; GO:0007005,mitochondrion organization; GO:0003674,molecular_function; GO:0005488,binding; GO:0006810,transport; GO:0008150,biological_process; GO:0010876,lipid localization; GO:0033036,macromolecule localization; GO:0051179,localization; GO:0051234,establishment of localization; GO:0071702,organic substance transport;…	--	--	--	--		Cluster-50849.1
Cluster-11758.0	0	0	0	0	0	0	0.61	1.02	2.62	0	0	0	0	0	0	17	30	78	-8.001	8.33551e-06	9.22551e-05	down	NA	NA	NA	NA	-7.50522	3.7165e-05	0.000201524	down	1861	--	--	--	--	--	--	--	Zinc knuckle	--	--	--		Cluster-55142.0
Cluster-11759.0	0	0	0	0	0	0	0.11	1.93	6.75	0	0	0	0	0	0	3	54	190	-9.01346	9.90794e-05	0.00072541	down	NA	NA	NA	NA	-8.5149	0.000263824	0.00111738	down	1775	K10523 speckle-type POZ protein | (RefSeq) BTB/POZ and MATH domain-containing protein 4-like (A)	--	hypothetical protein CFC21_073201 [Triticum aestivum]	Y3623_ARATH RecName: Full=BTB/POZ domain-containing protein At3g56230;	A0A3B6LSC1_WHEAT SubName: Full=Uncharacterized protein {ECO:0000313|EnsemblPlants:TraesCS5B02G358200.1};	Speckle-type POZ protein SPOP and related proteins with TRAF, MATH and BTB/POZ domains	GO:0016567,protein ubiquitination; GO:0006807,nitrogen compound metabolic process; GO:0008150,biological_process; GO:0008152,metabolic process; GO:0019538,protein metabolic process; GO:0032446,protein modification by small protein conjugation; GO:0036211,protein modification process; GO:0043170,macromolecule metabolic process; GO:0043412,macromolecule modification; GO:0044238,primary metabolic pr…	BTB/POZ domain	TRAF	TR	TRAF		Cluster-65307.1
Cluster-11769.0	0	0	0	0	0	0	2.97	35.08	27.74	0	0	0	0	0	0	4	48	40	-7.61733	0.000407028	0.00241715	down	NA	NA	NA	NA	-7.12487	0.00110942	0.00393257	down	360	K02978 small subunit ribosomal protein S27e | (RefSeq) 40S ribosomal protein S27-2 (A)	ko03010: Ribosome	40S ribosomal protein S27-2 [Elaeis guineensis]	RS272_ARATH RecName: Full=40S ribosomal protein S27-2;	A0A6I9SG03_ELAGV RecName: Full=40S ribosomal protein S27 {ECO:0000256|RuleBase:RU000671};	40s ribosomal protein S27	GO:0022626,cytosolic ribosome; GO:0022627,cytosolic small ribosomal subunit; GO:0009505,plant-type cell wall; GO:0009506,plasmodesma; GO:0042788,polysomal ribosome; GO:0005840,ribosome; GO:0046872,metal ion binding; GO:0003729,mRNA binding; GO:0003723,RNA binding; GO:0003735,structural constituent of ribosome; GO:0000028,ribosomal small subunit assembly; GO:0006412,translation; GO:0003674,molecul…	--	--	--	--		Cluster-51933.15
Cluster-11774.0	0	0	0	0	0	0	1.5	2.99	5.8	0	0	0	0	0	0	24	51	100	-8.49269	4.78357e-07	8.47214e-06	down	NA	NA	NA	NA	-7.99786	2.78912e-06	2.0507e-05	down	1201	K03039 26S proteasome regulatory subunit N9 | (RefSeq) 26S proteasome non-ATPase regulatory subunit 13 homolog B-like (A)	ko03050: Proteasome	hypothetical protein [Adiantum nelumboides]	PS13B_ARATH RecName: Full=26S proteasome non-ATPase regulatory subunit 13 homolog B; AltName: Full=26S proteasome regulatory subunit RPN9b; Short=AtRNP9b; AltName: Full=26S proteasome regulatory subunit S11 homolog B;	A0A1D1YMH6_9ARAE SubName: Full=Putative 26S proteasome regulatory subunit rpn9 {ECO:0000313|EMBL:JAT55861.1};	26S proteasome regulatory complex, subunit RPN9/PSMD13	GO:0005829,cytosol; GO:0005634,nucleus; GO:0000502,proteasome complex; GO:0008541,proteasome regulatory particle, lid subcomplex; GO:0005198,structural molecule activity; GO:0030163,protein catabolic process; GO:0006511,ubiquitin-dependent protein catabolic process; GO:0003674,molecular_function; GO:0006807,nitrogen compound metabolic process; GO:0008150,biological_process; GO:0008152,metabolic p…	PCI domain	--	--	--		Cluster-80380.10
Cluster-11775.0	0	0	0	0	0	0.05	0.1	3.75	7.97	0	0	0	0	0	1	2	83	178	-8.15539	0.000110128	0.00079464	down	NA	NA	NA	NA	-8.62042	0.000282203	0.00118454	down	1468	K12393 AP-1 complex subunit mu | (RefSeq) AP-1 complex subunit mu-2 (A)	--	AP-1 complex subunit mu-1 [Rattus norvegicus]	AP1M2_ARATH RecName: Full=AP-1 complex subunit mu-2; AltName: Full=Adaptor protein complex AP-1 subunit mu-2; AltName: Full=Adaptor protein-1 mu-adaptin 2; AltName: Full=Adaptor-related protein complex 1 subunit mu-2; AltName: Full=At-muB2-Ad; AltName: Full=Clathrin assembly protein complex 1 mu-2 medium chain; AltName: Full=Mu1-adaptin 2; AltName: Full=Protein HAPLESS 13;	B4FB04_MAIZE RecName: Full=MHD domain-containing protein {ECO:0000259|PROSITE:PS51072};	Adaptor complexes medium subunit family	GO:0030121,AP-1 adaptor complex; GO:0031410,cytoplasmic vesicle; GO:0031901,early endosome membrane; GO:0005634,nucleus; GO:0005802,trans-Golgi network; GO:0012510,trans-Golgi network transport vesicle membrane; GO:0035653,clathrin-coated vesicle cargo loading, AP-1-mediated; GO:0006886,intracellular protein transport; GO:0006892,post-Golgi vesicle-mediated transport; GO:0007034,vacuolar transpor…	Adaptor complexes medium subunit family	--	--	--		Cluster-71531.3
Cluster-11777.0	0	0	0	0	0	0	0.12	1.31	4.7	0	0	0	0	0	0	3	36	130	-8.4637	0.000257231	0.00162532	down	NA	NA	NA	NA	-7.96516	0.000653976	0.00247119	down	1748	--	--	hypothetical protein L1887_56878 [Cichorium endivia]	BLH11_ARATH RecName: Full=BEL1-like homeodomain protein 11; Short=BEL1-like protein 11;	--	Transcription factor MEIS1 and related HOX domain proteins	GO:0005634,nucleus; GO:0003700,DNA-binding transcription factor activity; GO:0000981,DNA-binding transcription factor activity, RNA polymerase II-specific; GO:0000978,RNA polymerase II cis-regulatory region sequence-specific DNA binding; GO:0006357,regulation of transcription by RNA polymerase II; GO:0003674,molecular_function; GO:0140110,transcription regulator activity; GO:0000976,transcription…	Homeobox KN domain	HB-other	TF	HB->HB-other		Cluster-77832.2
Cluster-11778.0	0	0	0	0	0	0	0.04	1.3	3.99	0	0	0	0	0	0	1	35	108	-8.23928	0.00115255	0.00595255	down	NA	NA	NA	NA	-7.74109	0.00248057	0.00802892	down	1717	K20196 kinesin family member 3B | (RefSeq) kinesin-II 95 kDa subunit-like (A)	ko04814: Motor proteins	hypothetical protein MARPO_0016s0024 [Marchantia polymorpha]	FLA10_CHLRE RecName: Full=Kinesin-like protein FLA10; AltName: Full=Protein KHP1;	A0A835YNE8_9STRA RecName: Full=Kinesin-like protein {ECO:0000256|RuleBase:RU000394};	Kinesin-like protein	GO:0036064,ciliary basal body; GO:0097014,ciliary plasm; GO:0005929,cilium; GO:0005874,microtubule; GO:0031514,motile cilium; GO:0005524,ATP binding; GO:0008017,microtubule binding; GO:0003777,microtubule motor activity; GO:0035720,intraciliary anterograde transport; GO:0044458,motile cilium assembly; GO:0000166,nucleotide binding; GO:0003674,molecular_function; GO:0005488,binding; GO:0017076,pur…	Kinesin motor domain	--	--	--		Cluster-66386.2
Cluster-11780.0	0	0	0	0	0.06	0.02	0.19	8.89	18.31	0	0	0	0	1	1	3	226	509	-8.72035	3.77382e-06	4.81723e-05	down	NA	NA	NA	NA	-10.1086	1.22315e-05	7.62942e-05	down	2731	K14313 nuclear pore complex protein Nup53 | (RefSeq) hypothetical protein (A)	ko03013: Nucleocytoplasmic transport	--	--	M1UT25_CYAM1 RecName: Full=RRM Nup35-type domain-containing protein {ECO:0000259|PROSITE:PS51472};	Mitotic phosphoprotein	GO:0031965,nuclear membrane; GO:0005643,nuclear pore; GO:0003676,nucleic acid binding; GO:0017056,structural constituent of nuclear pore; GO:0051028,mRNA transport; GO:0015031,protein transport; GO:0003674,molecular_function; GO:0005488,binding; GO:0097159,organic cyclic compound binding; GO:1901363,heterocyclic compound binding; GO:0005198,structural molecule activity; GO:0006403,RNA localizatio…	Nup53/35/40-type RNA recognition motif	--	--	--		Cluster-67210.0
Cluster-11786.0	0	0	0	0	0	0	0.1	2.46	8.22	0	0	0	0	0	0	4	107	360	-9.94681	1.1408e-05	0.000119733	down	NA	NA	NA	NA	-9.44833	3.46097e-05	0.000189276	down	2597	--	--	--	--	--	--	--	--	--	--	--		Cluster-71249.27
Cluster-11787.0	0	0	0	0	0	0	0.66	0.49	2.55	0	0	0	0	0	0	19	15	79	-7.8335	4.13262e-05	0.000348612	down	NA	NA	NA	NA	-7.33629	0.000151072	0.000686637	down	1926	--	--	hypothetical protein [Adiantum nelumboides]	--	A0A1S3XUC5_TOBAC SubName: Full=uncharacterized protein LOC107768895 {ECO:0000313|RefSeq:XP_016443546.1};	--	--	Domain of unknown function (DUF4371)	--	--	--		Cluster-45028.2
Cluster-11789.0	0	0	0	0	0	0	0.44	1.08	6.72	0	0	0	0	0	0	14	37	229	-9.17371	9.56698e-06	0.000103557	down	NA	NA	NA	NA	-8.67422	3.28843e-05	0.000181175	down	2109	K13091 RNA-binding protein 23/39 | (RefSeq) RNA-binding protein (A)	--	rna-binding protein rsd1 [Quercus suber]	U2A2B_NICPL RecName: Full=Splicing factor U2af large subunit B; AltName: Full=NpU2AF65b; AltName: Full=U2 auxiliary factor 65 kDa subunit B; AltName: Full=U2 small nuclear ribonucleoprotein auxiliary factor large subunit B; Short=U2 snRNP auxiliary factor large subunit B;	A0A7S0DT90_9EUKA SubName: Full=Hypothetical protein {ECO:0000313|EMBL:CAD8463206.1};	Transcriptional coactivator CAPER (RRM superfamily)	GO:0005634,nucleus; GO:0003723,RNA binding; GO:0006397,mRNA processing; GO:0008380,RNA splicing; GO:0003674,molecular_function; GO:0003676,nucleic acid binding; GO:0005488,binding; GO:0097159,organic cyclic compound binding; GO:1901363,heterocyclic compound binding; GO:0006139,nucleobase-containing compound metabolic process; GO:0006396,RNA processing; GO:0006725,cellular aromatic compound metabo…	RNA recognition motif. (a.k.a. RRM, RBD, or RNP domain)	--	--	--		Cluster-65384.1
Cluster-11790.0	0	0	0	0	0	0	0.19	1.17	3.49	0	0	0	0	0	0	4	27	81	-7.86882	0.000400188	0.00238228	down	NA	NA	NA	NA	-7.37116	0.00104601	0.00373598	down	1515	--	--	--	--	--	--	--	Calcium-binding EGF domain	--	--	--		Cluster-78660.0
[truncated: 31,769 more rows]
